# Supplementary material for: Prognostic Value and Clinicopathology Significance of MicroRNA-200c Expression in Cancer: A Meta-Analysis
Source: PLoS One. 2015 Jun 2;10(6):e0128642. doi: 10.1371/journal.pone.0128642 (PMC4452703; doi:10.1371/journal.pone.0128642)
Supplement: S1 Excel File — (XLS) [file pone.0128642.s002.xls]

## Sheet: Sheet1
Press F9 to resample
For sample type: 1 for high tumor stage and high expression of miR-200c, 2 for high tumor stage and low expression of miR-200C, 3 for low tumor stage and high expression of miR-200c, 4 for low tumor stage and low expression of miR-200c
Study	sample ID	sample type		re-sampling group 1	re-sampling group 2	re-sampling group 3	re-sampling group 4	re-sampling group 5	re-sampling group 6	re-sampling group 7	re-sampling group 8	re-sampling group 9	re-sampling group 10	re-sampling group 11	re-sampling group 12	re-sampling group 13	re-sampling group 14	re-sampling group 15	re-sampling group 16	re-sampling group 17	re-sampling group 18	re-sampling group 19	re-sampling group 20	re-sampling group 21	re-sampling group 22	re-sampling group 23	re-sampling group 24	re-sampling group 25	re-sampling group 26	re-sampling group 27	re-sampling group 28	re-sampling group 29	re-sampling group 30	re-sampling group 31	re-sampling group 32	re-sampling group 33	re-sampling group 34	re-sampling group 35	re-sampling group 36	re-sampling group 37	re-sampling group 38	re-sampling group 39	re-sampling group 40	re-sampling group 41	re-sampling group 42	re-sampling group 43	re-sampling group 44	re-sampling group 45	re-sampling group 46
Ayerbes 2012	1	1		2	4	4	3	3	4	3	1	1	4	1	1	3	3	2	3	1	1	2	2	2	4	3	3	2	1	4	2	3	2	3	4	4	2	1	4	2	4	1	1	1	4	1	3	4	4
	2	1		4	4	1	4	2	4	4	4	4	4	1	3	1	2	2	2	4	3	2	2	2	4	4	1	2	3	4	4	1	3	1	3	3	2	1	1	3	2	3	2	4	3	2	1	1	4
	3	1		1	3	2	4	1	1	3	1	1	1	4	3	1	4	4	1	3	1	4	2	4	1	4	4	2	1	4	4	1	1	3	3	1	1	1	1	3	2	1	4	3	3	1	1	1	1
	4	1		3	3	3	4	3	4	1	1	1	2	3	4	1	4	2	2	3	1	1	4	3	1	4	3	4	3	3	4	3	4	3	4	3	4	4	1	1	1	2	4	1	4	1	3	1	2
	5	1		4	4	3	2	2	3	3	4	3	2	2	3	4	3	2	1	1	2	4	1	3	4	1	2	1	2	1	3	1	3	1	1	3	2	3	3	4	2	4	2	1	1	1	2	1	3
	6	1		1	1	4	4	4	3	1	1	1	2	1	3	4	4	1	1	4	1	4	3	4	2	2	3	3	4	3	1	4	4	3	1	4	1	2	4	3	4	3	4	4	1	1	2	3	3
	7	1		2	2	4	3	1	1	4	1	3	2	4	1	3	1	4	1	2	4	2	2	4	4	1	2	3	2	4	3	1	3	4	1	4	2	3	3	1	1	3	1	1	2	4	4	3	2
	8	1		3	4	2	3	1	4	4	1	4	1	4	2	4	2	1	4	1	3	1	2	1	1	3	3	1	4	4	4	1	1	4	4	1	4	1	4	3	1	3	3	1	2	4	1	3	1
	9	1		4	4	3	1	2	4	1	3	4	1	3	1	2	2	2	3	4	3	3	1	1	1	1	4	2	4	1	1	3	3	1	2	2	1	1	1	3	3	2	1	1	3	3	3	3	3
	10	1		2	1	4	1	4	1	2	3	3	4	2	4	3	3	1	3	1	1	1	3	3	4	4	4	2	1	1	3	2	2	2	4	4	1	1	2	4	1	2	2	4	3	1	2	2	1
	11	1		3	2	4	3	1	4	1	1	1	3	2	4	3	3	2	1	4	4	1	4	1	1	1	1	4	4	3	4	3	2	3	1	1	4	4	2	4	4	3	1	4	1	4	1	1	2
	12	1		1	2	4	3	1	1	3	3	3	4	1	3	3	1	2	4	1	3	3	4	3	3	1	3	4	3	4	3	3	4	1	2	3	1	3	1	1	3	4	1	4	4	2	1	1	4
	13	1		1	1	3	1	1	1	3	3	1	4	4	3	1	4	3	4	3	1	3	3	1	3	1	3	2	1	4	4	3	3	3	4	3	4	1	3	4	4	1	1	4	2	4	4	1	1
	14	1		1	3	2	2	1	2	4	4	3	3	4	1	1	4	3	2	3	4	1	4	2	4	2	1	1	4	3	4	3	4	1	1	4	4	1	2	4	3	1	3	4	1	4	3	1	1
	15	1		4	3	2	4	3	3	4	1	1	1	1	1	2	1	3	1	4	4	1	4	4	4	2	1	4	1	2	3	1	3	1	1	1	2	2	3	1	4	4	1	4	4	1	3	3	3
	16	1		1	4	4	3	2	4	1	4	4	1	2	4	1	4	4	4	3	4	1	3	4	2	4	3	2	1	3	3	3	1	4	1	1	4	1	2	4	4	1	4	1	1	2	1	4	1
	17	1		1	1	1	3	2	1	2	1	1	1	1	1	3	3	3	3	3	3	3	4	1	2	1	3	4	4	3	1	2	3	4	1	4	1	1	2	2	3	4	3	1	2	1	4	1	3
	18	1		4	1	4	2	4	4	4	4	4	1	4	1	4	4	1	1	2	3	3	3	4	3	2	2	1	3	3	1	2	1	2	1	1	1	1	4	2	1	1	1	3	4	4	4	2	4
	19	1		4	2	3	2	4	3	4	1	3	3	1	1	4	3	4	1	3	1	2	4	3	3	1	2	1	1	3	1	3	3	3	4	3	3	4	1	4	4	1	2	4	2	1	1	2	4
	20	2		2	3	1	3	1	4	4	1	2	4	4	1	3	3	2	4	1	1	4	1	3	4	4	3	3	2	4	1	3	2	3	4	1	3	4	1	2	1	3	3	2	4	4	4	1	1
	21	2		1	1	3	4	3	3	3	4	1	1	2	4	1	2	2	1	3	1	1	1	4	3	4	3	3	1	4	2	3	3	4	3	1	1	1	4	3	1	4	2	1	2	1	4	1	3
	22	2		3	1	3	1	1	3	1	1	1	1	3	4	3	4	1	4	4	2	2	3	2	1	3	4	2	4	3	4	4	2	3	1	1	3	1	3	1	1	1	4	1	4	3	1	4	4
	23	2		4	4	3	1	1	2	3	1	4	1	1	1	3	1	1	1	4	2	1	1	1	4	4	1	1	1	2	3	3	1	2	3	1	2	2	4	3	2	4	3	1	2	3	4	2	4
	24	2		2	3	3	1	1	3	1	1	2	3	4	4	1	2	4	2	2	4	4	3	4	4	3	1	4	2	2	3	3	4	2	4	4	4	4	1	2	3	2	2	1	3	3	1	4	3
	25	2		3	3	4	4	4	3	2	4	1	2	4	2	2	1	3	3	4	4	4	1	1	2	4	1	3	3	4	4	4	4	1	1	2	4	3	4	1	4	1	2	3	4	3	3	1	3
	26	2		2	3	2	1	3	4	4	3	2	4	1	1	1	3	3	4	2	3	1	2	4	3	4	4	1	3	4	2	4	1	1	2	3	1	3	3	3	3	1	1	2	3	4	4	2	4
	27	2		1	3	4	4	4	3	2	3	1	2	1	1	3	1	3	2	1	3	4	3	3	3	3	3	1	1	1	4	4	2	1	1	4	2	1	1	2	2	3	3	2	1	2	2	3	1
	28	2		3	1	3	4	3	3	3	3	1	2	1	3	1	3	4	4	1	4	4	2	1	2	1	1	1	1	3	2	3	4	3	1	3	4	4	3	2	1	1	1	4	4	4	1	4	4
	29	2		2	1	3	1	2	2	2	1	2	4	3	4	2	3	4	1	4	4	3	1	1	4	2	3	2	4	3	4	3	4	1	1	1	1	1	4	4	1	1	4	1	4	3	1	3	3
	30	2		2	1	4	2	1	3	3	3	3	4	4	1	2	3	4	4	3	4	1	4	3	3	4	1	2	1	4	1	1	2	3	1	2	1	1	1	3	4	4	3	2	4	1	3	3	2
	31	2		1	1	3	1	1	4	1	1	4	1	1	1	4	1	1	3	3	2	3	2	4	1	1	3	1	1	3	1	1	2	1	1	1	4	4	3	1	1	2	3	3	4	3	4	2	1
	32	3		2	1	3	2	1	3	1	4	4	1	1	1	2	1	1	1	1	4	3	3	1	4	2	1	3	3	3	4	4	4	2	2	3	1	3	1	2	4	3	2	4	2	2	1	2	4
	33	3		1	1	2	4	2	3	2	4	1	3	4	2	1	4	3	1	4	2	4	3	1	4	4	4	2	3	1	4	1	4	2	4	4	4	3	4	1	3	2	3	2	2	1	4	1	2
	34	3		1	3	2	2	3	4	1	1	3	3	4	3	4	4	2	4	4	2	4	1	4	1	3	3	4	1	1	3	4	4	1	1	4	4	3	1	4	1	4	3	1	3	1	4	4	2
	35	3		1	4	2	1	1	4	2	1	3	3	3	2	3	4	2	4	3	3	4	1	3	1	3	2	4	3	4	1	4	4	2	3	3	2	4	1	1	4	3	4	1	4	1	2	1	4
	36	3		4	4	1	2	4	3	4	3	3	2	4	4	3	3	1	1	2	3	3	3	1	4	2	2	1	1	2	2	1	3	3	4	3	2	1	4	4	4	3	4	4	4	1	1	3	1
	37	3		3	4	4	3	3	1	1	2	3	3	4	1	1	3	3	2	3	2	2	1	1	4	1	3	3	2	3	1	4	2	1	1	4	3	1	1	4	4	3	3	3	3	4	1	4	2
	38	3		3	2	4	2	3	2	4	2	4	2	4	1	1	4	2	2	2	1	1	4	4	4	2	4	1	4	3	1	4	4	3	2	3	1	3	1	1	2	3	2	3	1	2	1	3	4
	39	3		3	2	3	1	3	1	2	1	1	1	2	4	1	1	3	3	1	4	1	4	1	1	2	2	4	1	3	2	4	1	4	3	1	3	3	1	2	3	1	1	2	1	4	4	1	1
	40	3		2	1	3	4	4	4	2	2	4	2	1	1	3	3	3	2	2	4	3	3	1	3	1	1	4	2	1	3	3	4	4	2	2	2	4	2	2	1	4	1	3	2	4	1	3	3
	41	3		4	4	3	3	4	3	3	1	2	2	4	3	2	1	2	4	4	4	3	3	3	4	1	4	1	1	1	1	4	3	3	4	3	2	4	1	4	4	4	1	3	1	3	4	2	4
	42	4		1	2	3	1	3	3	1	1	4	3	4	3	3	3	4	4	2	4	4	3	2	4	3	4	3	1	2	1	3	4	1	4	4	1	1	2	3	2	4	3	2	3	1	4	1	3
	43	4		4	3	4	1	1	4	4	4	1	4	4	1	4	4	1	3	3	1	4	4	4	3	1	4	4	3	2	4	4	1	3	3	4	2	3	4	3	1	4	3	4	3	4	2	1	1
	44	4		4	1	4	3	3	4	3	3	1	4	1	4	4	1	3	4	1	4	4	3	2	2	4	3	3	2	4	3	1	4	4	3	4	4	1	1	1	4	1	1	2	2	3	4	1	1
	45	4		1	3	3	1	4	2	3	1	4	3	2	2	4	1	1	2	1	1	1	1	1	4	3	1	1	3	1	3	3	3	4	2	1	4	1	3	3	4	4	3	4	3	4	1	4	1
	46	4		1	1	1	1	4	4	4	1	3	3	3	4	1	1	1	4	2	1	4	1	2	4	1	3	4	4	4	1	4	1	3	4	4	1	2	2	4	3	3	3	2	4	3	3	1	2
	47	4		1	4	1	1	2	3	1	1	1	2	4	2	3	2	2	1	4	1	4	1	3	3	1	1	1	4	3	1	3	4	1	2	2	1	3	2	4	4	2	1	1	1	3	1	4	1
	48	4		3	2	4	4	2	1	2	3	3	4	3	1	2	2	4	3	3	2	1	3	3	3	3	1	1	3	3	3	3	3	4	1	1	1	1	3	4	1	4	3	4	3	3	2	2	4
	49	4		4	1	1	3	4	1	3	3	2	3	4	4	1	3	1	4	1	2	3	2	2	3	1	1	1	4	2	4	4	4	4	3	2	3	4	1	4	4	4	3	1	1	2	3	4	3
	50	4		3	2	4	4	4	3	3	3	4	2	3	3	3	1	3	3	4	4	3	2	4	4	4	3	4	3	3	3	1	1	2	2	2	2	3	1	1	4	4	3	1	4	3	3	1	1
	51	4		4	3	4	1	3	4	1	4	2	2	2	1	1	1	1	2	1	1	3	4	4	1	1	4	4	1	3	3	4	3	3	2	3	2	1	1	3	4	4	2	4	3	3	2	3	2
	52	4		3	1	4	3	4	1	4	2	1	1	1	1	4	1	4	4	3	2	4	1	1	4	1	3	1	1	1	4	3	3	2	4	4	1	3	2	3	2	2	1	4	3	3	2	3	3
Tanaka 2013	1	1		3	4	1	4	1	4	4	2	1	3	2	3	1	3	2	2	3	4	1	3	2	2	1	3	2	2	3	2	2	3	3	2	1	4	4	3	4	1	1	1	1	4	1	2	4	2
	2	1		1	4	1	4	3	4	1	3	1	2	4	2	1	1	4	3	1	3	3	1	3	4	2	2	4	1	2	1	3	4	1	4	1	4	3	2	1	4	1	1	4	4	3	2	4	4
	3	1		3	1	3	3	2	4	2	2	2	1	1	3	2	3	1	1	1	4	2	1	1	4	2	2	3	1	1	1	3	1	2	3	2	3	3	4	4	1	3	1	1	1	4	3	1	1
	4	1		1	3	4	1	4	4	1	3	2	2	4	3	1	3	1	3	3	4	4	2	4	3	3	4	4	3	4	4	1	3	2	1	1	1	4	3	4	2	2	3	2	4	1	2	1	3
	5	1		4	4	1	1	3	2	3	3	1	1	3	3	4	1	4	2	3	1	1	1	3	4	2	3	1	3	2	2	3	1	2	3	1	3	4	1	4	2	4	4	3	2	4	1	4	4
	6	1		1	4	1	4	3	2	3	4	4	2	2	1	1	3	1	1	4	4	1	4	1	2	4	1	3	1	3	3	3	4	2	1	2	3	4	4	4	1	1	1	2	1	3	3	4	3
	7	1		1	1	4	4	1	1	3	2	2	3	2	1	4	2	4	2	2	2	1	3	3	1	3	4	3	3	4	3	4	3	1	3	3	2	3	2	3	4	1	2	3	1	3	4	4	3
	8	1		4	1	4	3	1	4	1	4	2	1	1	1	1	4	1	4	1	4	4	4	4	1	3	3	3	4	3	1	3	1	4	3	3	1	1	3	4	1	1	2	4	2	3	4	3	1
	9	1		4	1	1	4	2	3	4	4	4	1	4	1	3	2	1	3	2	4	2	1	4	3	4	2	1	4	4	3	4	2	2	4	4	4	3	4	1	4	3	2	4	1	2	4	4	1
	10	1		3	4	3	2	1	1	2	4	2	4	1	1	3	3	3	1	3	3	3	2	1	3	4	2	1	4	1	1	4	1	1	2	1	4	1	4	1	1	4	3	1	2	1	1	1	3
	11	1		3	1	3	3	4	4	3	4	4	3	4	1	1	2	1	3	4	2	4	3	4	2	4	1	3	1	1	1	3	1	2	4	1	3	3	3	4	2	4	1	3	4	4	1	3	3
	12	1		4	4	2	1	1	3	4	1	4	4	1	3	3	3	2	1	1	3	1	4	1	1	3	4	4	4	4	4	4	2	4	4	4	4	1	4	3	2	2	3	1	1	3	2	1	1
	13	1		1	4	4	2	4	2	2	4	3	3	1	1	2	1	4	3	4	1	3	1	2	3	1	4	1	3	2	3	4	1	1	2	3	3	2	3	3	1	3	1	4	1	4	1	1	1
	14	1		3	1	1	2	3	4	1	3	1	3	4	3	4	4	1	4	2	3	3	4	1	1	4	4	1	4	2	3	1	3	1	4	4	4	2	1	4	2	1	2	3	4	2	2	4	1
	15	1		4	2	4	1	4	1	2	4	1	1	4	4	4	4	3	1	1	3	1	3	3	4	3	4	4	1	1	2	4	3	1	1	1	3	1	3	3	1	4	4	1	1	1	3	3	1
	16	1		3	3	4	3	1	4	1	2	1	4	1	4	2	2	3	1	2	1	4	2	1	3	3	4	4	2	1	1	1	3	4	3	4	4	3	4	4	3	1	3	3	1	3	1	1	3
	17	1		1	1	1	3	1	1	1	2	3	2	4	3	1	1	1	4	4	2	3	3	1	1	3	3	2	2	2	2	1	4	2	3	4	1	3	1	2	3	2	1	4	4	3	1	1	1
	18	1		2	4	4	4	1	4	4	3	2	3	4	2	3	4	3	1	3	1	2	1	4	3	3	4	4	3	3	3	4	1	1	3	4	3	3	3	3	1	1	4	1	4	2	4	4	2
	19	1		1	1	1	3	3	3	2	3	2	2	4	3	3	1	1	4	4	1	2	4	3	1	2	4	4	1	4	4	1	1	4	2	2	1	2	3	4	4	1	4	2	3	3	4	1	4
	20	1		3	3	3	4	2	1	1	3	1	2	4	4	4	2	3	3	1	1	2	3	1	1	2	3	1	4	1	2	4	2	1	3	2	1	2	2	1	4	3	4	1	3	3	4	4	1
	21	1		1	1	3	4	3	1	2	3	1	3	4	1	1	1	4	3	3	3	4	1	3	3	3	1	4	3	1	1	2	3	2	1	3	4	2	4	3	1	4	3	3	3	4	1	4	1
	22	1		3	1	2	1	4	4	4	1	4	1	3	3	1	4	4	2	3	4	4	2	3	2	3	2	3	2	1	1	2	1	3	1	1	4	1	4	2	4	2	1	4	3	1	3	4	2
	23	1		1	4	1	4	4	4	2	2	1	1	4	2	3	1	1	4	2	3	2	4	2	2	3	1	4	2	4	1	2	3	4	1	2	2	4	3	1	4	4	1	4	4	3	4	1	4
	24	1		3	4	3	1	3	4	3	3	4	4	1	1	1	3	1	2	3	2	1	1	2	1	4	4	3	4	2	4	3	4	4	1	1	3	1	2	4	4	4	4	3	3	4	3	1	1
	25	1		4	4	4	3	1	2	1	4	3	1	4	1	2	1	4	4	1	1	3	3	4	1	3	2	4	4	1	1	2	2	3	2	1	3	3	4	3	3	1	3	1	3	3	3	3	1
	26	2		1	2	2	1	4	4	2	3	1	4	3	4	4	1	3	4	1	1	4	3	3	3	3	3	4	1	3	1	3	1	1	4	4	3	3	3	4	4	2	4	1	4	1	1	1	4
	27	2		4	4	3	2	1	4	4	2	3	3	1	4	1	1	3	4	4	3	3	3	4	1	4	1	3	4	1	3	1	1	3	3	3	1	1	3	4	3	1	3	2	4	3	1	4	3
	28	2		1	3	2	4	3	4	3	3	1	3	1	2	1	4	4	3	1	3	1	1	2	1	3	1	3	2	1	1	4	4	3	3	2	4	3	4	3	1	4	3	3	3	2	1	1	2
	29	2		3	4	3	4	1	1	1	1	4	4	1	1	3	1	3	2	4	2	4	3	3	3	3	1	2	1	2	2	4	1	2	4	4	1	4	1	2	2	1	4	3	4	3	4	4	4
	30	2		3	1	3	3	2	4	1	4	1	1	4	4	4	3	1	4	3	3	3	3	4	4	1	1	4	2	1	4	3	4	3	3	2	3	1	3	3	1	4	1	2	3	3	4	3	3
	31	2		3	4	2	1	4	2	3	2	2	2	2	1	3	1	4	3	4	1	3	4	1	2	4	1	1	2	1	3	1	2	2	1	4	4	3	2	1	2	1	3	3	1	4	1	3	4
	32	2		1	2	1	4	3	1	1	3	3	3	3	1	2	1	4	2	1	4	4	2	2	1	1	4	4	4	1	3	1	4	1	1	4	4	4	1	1	3	1	3	3	4	1	1	1	1
	33	2		2	3	1	3	1	3	3	1	4	1	2	4	4	4	1	1	3	1	1	4	2	1	2	4	3	3	3	4	3	1	3	1	2	4	4	4	1	2	4	1	1	1	3	2	1	4
	34	2		4	1	4	1	3	4	2	4	1	2	2	3	1	3	2	1	2	4	3	4	2	2	4	1	2	2	4	1	2	3	4	3	1	1	4	3	4	1	1	1	2	1	1	4	4	1
	35	2		1	3	1	4	4	1	1	2	2	2	4	4	3	3	1	3	3	3	1	3	2	4	4	1	3	3	1	3	1	4	3	1	2	3	4	2	4	4	3	4	1	1	3	1	2	1
	36	2		1	1	4	3	2	3	3	4	3	2	3	3	1	3	4	1	1	4	4	4	3	4	1	4	3	1	2	4	1	4	2	1	3	3	2	1	1	1	2	1	1	4	4	4	4	4
	37	2		1	4	2	1	2	4	4	1	4	3	4	2	1	1	4	3	4	1	1	2	2	3	4	4	1	1	4	4	4	4	1	4	2	2	3	2	3	3	3	4	4	2	3	4	3	4
	38	2		3	4	4	1	3	4	4	3	1	3	1	1	3	2	2	1	3	3	4	4	1	4	3	3	2	4	3	1	2	2	1	1	1	1	4	1	4	2	2	2	2	1	1	2	1	4
	39	2		4	1	1	4	3	1	1	3	4	2	1	1	3	3	4	4	3	3	3	4	3	4	3	4	4	2	1	1	3	1	3	3	3	1	2	4	3	2	4	4	4	4	3	3	1	2
	40	3		2	4	2	2	1	3	1	3	1	4	3	1	3	4	1	1	3	2	3	3	3	3	4	4	4	3	1	1	4	3	1	4	4	1	4	3	4	2	2	1	2	3	1	4	3	4
	41	3		3	3	3	1	3	4	3	4	4	1	4	2	3	4	3	4	3	1	1	4	1	4	4	4	3	2	4	1	1	4	3	1	2	3	3	4	4	1	4	1	4	3	3	1	4	3
	42	3		1	4	4	2	4	1	3	2	3	4	4	1	2	1	4	3	1	3	4	2	4	3	3	2	3	3	4	4	1	4	3	2	4	2	1	1	1	1	4	3	4	4	1	4	1	1
	43	3		4	3	3	1	1	2	3	3	3	4	3	2	4	4	3	2	1	2	4	4	2	4	2	2	3	2	3	2	2	1	1	4	3	3	4	1	4	4	3	3	3	4	3	3	2	3
	44	3		4	1	1	1	4	1	3	1	2	4	2	4	1	4	1	1	1	4	3	3	1	1	1	3	1	3	4	3	4	1	4	4	3	1	1	4	4	3	2	4	4	1	2	2	1	3
	45	3		1	3	1	4	4	1	1	4	2	2	1	2	4	4	3	4	3	1	3	1	1	2	1	2	1	4	1	2	3	4	3	4	2	1	1	3	3	4	1	3	4	3	1	3	4	1
	46	3		1	4	3	3	1	3	4	3	3	1	4	1	2	1	1	3	1	4	4	1	3	3	3	1	2	3	3	2	1	4	4	4	2	3	4	1	3	1	4	1	1	4	4	1	4	3
	47	3		1	4	1	3	4	4	2	3	1	1	3	3	2	1	1	4	2	4	4	3	1	3	3	4	3	3	3	3	1	4	3	4	3	4	4	4	4	4	3	1	2	3	1	1	1	4
	48	3		4	2	3	4	2	4	3	3	3	1	3	3	3	3	4	1	3	1	2	2	3	4	4	1	1	1	2	4	4	2	4	4	4	4	1	2	1	4	1	2	2	1	4	2	2	1
	49	3		2	4	3	2	4	2	4	1	1	1	1	1	4	4	4	1	3	1	3	1	3	3	3	2	1	2	4	2	1	3	2	1	2	1	4	3	1	3	3	3	3	4	1	3	3	3
	50	4		1	4	3	1	2	1	2	4	1	2	4	1	4	4	3	2	2	2	2	1	3	4	1	4	1	1	3	4	4	4	1	1	1	3	4	1	4	1	1	2	1	1	1	3	4	4
	51	4		4	4	1	2	3	4	1	4	3	1	4	4	1	1	1	1	4	4	1	3	3	1	3	1	1	2	2	4	4	4	1	3	1	1	2	4	4	4	4	4	2	3	1	3	1	4
	52	4		2	3	3	2	3	4	1	2	4	1	3	4	1	1	2	4	3	3	4	2	3	4	1	4	4	2	4	4	2	3	3	1	3	1	1	2	1	3	1	2	2	4	3	3	3	1
	53	4		1	3	4	1	4	3	1	4	4	1	3	2	3	2	2	4	1	2	1	2	3	3	3	4	4	4	1	4	1	1	1	3	3	2	1	4	3	4	4	3	1	4	3	2	1	1
	54	4		4	4	1	2	3	1	4	2	4	3	2	4	3	4	1	4	2	3	3	1	1	4	4	4	4	1	3	1	4	4	3	1	1	2	1	2	3	4	3	3	1	1	4	1	2	3
	55	4		3	3	1	2	4	1	1	1	3	4	3	4	4	1	1	1	1	3	3	1	4	2	4	1	4	3	1	4	4	2	1	2	3	3	4	2	4	4	1	4	1	4	4	4	3	1
	56	4		4	1	1	3	1	3	2	4	3	1	2	4	2	2	1	1	3	2	3	4	3	2	3	3	3	3	1	3	1	4	2	1	1	4	3	4	1	3	4	1	3	3	1	3	3	2
	57	4		2	4	4	4	3	2	2	2	4	1	1	4	2	4	3	3	2	3	4	1	3	4	4	3	4	4	4	4	3	4	3	1	2	4	3	3	4	4	4	3	3	3	3	3	3	4
	58	4		4	2	4	2	3	2	3	1	3	4	3	1	1	3	3	4	3	4	4	1	1	4	3	3	4	3	3	1	4	3	3	4	3	4	4	4	2	4	4	2	4	2	4	2	3	4
	59	4		1	1	3	4	4	4	1	4	2	1	3	1	1	1	3	1	4	4	2	3	4	2	4	3	3	2	4	3	1	3	2	2	4	4	2	1	1	2	3	2	4	1	2	3	4	4
	60	4		1	4	1	2	1	1	3	4	3	2	3	4	1	1	2	1	3	4	1	4	1	1	4	3	1	2	3	2	1	1	1	2	2	4	3	1	2	1	4	1	4	4	1	4	1	1
	61	4		3	2	1	1	3	2	1	4	4	4	3	1	4	4	3	2	1	1	2	3	4	3	1	3	3	1	4	3	4	2	4	2	3	1	4	1	4	4	4	4	3	2	3	4	4	3
	62	4		2	4	4	1	1	1	1	1	2	4	4	4	2	4	3	4	4	1	4	3	1	1	3	3	1	1	4	2	2	1	1	1	3	1	1	1	1	4	1	1	2	3	4	2	1	4
	63	4		1	4	1	4	4	2	3	2	4	1	3	1	4	3	1	1	1	1	4	4	4	3	4	2	3	1	4	4	1	4	3	3	1	1	1	2	1	2	1	3	1	4	4	3	2	3
	64	4		4	4	2	2	4	1	1	4	2	1	2	4	1	4	4	3	4	1	4	1	1	4	2	1	3	1	4	3	3	1	4	4	4	1	1	1	3	3	4	3	1	1	3	1	3	1
	65	4		4	3	2	2	1	2	3	4	4	3	4	3	3	1	4	4	2	3	2	4	2	1	1	4	1	4	3	3	2	3	2	3	3	3	2	2	1	3	1	1	2	3	4	2	4	2
	66	4		3	2	1	4	4	2	2	1	1	1	3	1	2	1	4	1	3	3	4	1	1	1	1	2	4	3	4	2	4	4	3	3	3	1	4	1	2	1	1	1	3	2	2	2	3	4
	67	4		4	4	3	4	3	1	4	2	1	4	1	2	3	3	4	1	4	1	3	1	1	2	1	3	1	1	4	2	3	4	4	3	4	3	1	4	3	3	1	4	1	4	3	3	3	1
	68	4		1	3	3	3	4	1	3	2	3	1	3	4	4	1	3	2	4	4	1	1	3	4	4	4	2	2	1	1	4	4	2	2	1	3	1	4	4	3	4	3	1	3	1	3	2	1
Tejero 2014	1	1		1	2	1	1	3	4	4	2	4	4	2	3	4	1	2	2	4	3	2	1	1	4	1	4	3	1	4	1	2	4	2	1	4	1	4	4	4	3	3	4	2	3	3	4	2	4
	2	1		4	1	4	2	3	4	3	1	3	3	1	1	1	4	3	1	4	4	1	4	1	3	4	3	1	2	1	3	1	4	1	4	1	3	4	2	4	1	4	4	4	3	1	1	4	1
	3	1		2	3	4	2	1	3	1	4	4	4	1	3	3	1	1	4	2	2	4	3	4	1	2	4	3	1	2	2	1	3	1	2	2	4	1	1	3	4	1	1	4	3	1	3	1	1
	4	1		1	2	2	3	2	4	2	2	1	1	3	4	2	3	3	3	4	1	3	2	2	1	3	3	2	1	1	4	4	3	1	4	1	2	1	4	3	2	3	3	4	1	1	4	4	4
	5	1		4	4	4	2	3	2	1	1	4	4	4	1	2	4	2	4	3	1	4	3	1	3	4	4	1	4	1	1	1	3	2	1	1	4	1	4	4	1	1	2	4	3	2	3	4	4
	6	1		1	3	4	3	1	1	2	4	1	1	1	4	1	1	2	3	2	4	2	2	1	1	3	1	1	1	2	3	4	4	4	4	3	3	3	3	3	3	3	1	1	2	1	3	4	4
	7	1		2	1	1	1	3	4	4	3	2	3	4	3	4	2	1	4	1	1	4	1	1	4	3	3	4	1	4	2	2	1	3	1	4	1	3	4	3	2	1	1	1	3	1	4	4	4
	8	1		3	1	3	2	1	1	4	1	4	3	4	3	1	4	1	4	4	1	4	3	1	4	4	3	3	3	1	4	3	4	4	4	3	3	3	3	2	3	4	3	1	3	1	3	3	2
	9	1		4	1	1	2	1	2	4	3	1	1	3	3	3	1	4	4	2	3	3	4	3	3	2	2	2	2	2	3	4	2	3	1	4	2	3	2	2	3	4	4	4	4	1	4	4	4
	10	1		1	3	3	3	4	2	2	1	3	2	2	4	4	1	2	1	1	3	1	3	1	4	3	1	1	2	3	1	1	4	2	2	3	1	2	3	3	2	4	1	4	1	3	4	4	3
	11	1		4	3	4	1	3	1	4	2	4	3	4	4	4	2	3	2	3	2	3	4	1	1	1	4	1	4	4	2	1	1	4	4	4	3	4	4	4	3	1	1	3	1	3	1	1	3
	12	1		4	2	2	1	3	4	1	1	1	4	2	4	4	2	3	1	3	3	1	1	2	1	3	3	2	1	3	3	3	1	4	1	3	1	4	4	2	2	3	1	1	4	4	4	1	2
	13	1		2	3	4	2	3	4	1	4	1	3	2	1	2	4	3	3	2	1	1	4	4	2	3	2	3	2	4	2	2	2	1	1	3	3	4	3	2	2	1	3	1	3	2	2	2	4
	14	1		1	1	1	1	4	3	3	3	1	3	2	4	3	4	4	4	2	1	2	4	4	2	4	4	3	1	2	1	1	1	3	2	2	1	3	3	1	2	4	3	4	4	4	1	4	2
	15	1		3	2	1	4	3	1	4	1	3	1	2	3	2	1	4	4	3	2	4	1	1	4	1	4	3	2	1	1	4	3	4	1	4	1	4	1	1	1	1	4	2	4	1	3	4	1
	16	1		1	2	3	4	3	4	3	2	1	3	4	1	1	2	4	2	3	3	3	1	4	4	4	1	1	1	3	1	2	2	4	4	1	4	4	3	3	4	1	4	1	1	1	4	3	3
	17	1		1	1	3	4	3	1	3	2	3	4	3	1	1	1	3	1	1	2	2	2	4	4	4	4	3	4	1	4	4	4	3	4	2	2	4	2	2	4	1	1	3	2	1	2	4	2
	18	1		3	1	4	3	4	3	3	2	2	3	1	4	4	2	3	1	2	3	1	1	1	2	3	1	1	1	1	1	4	3	1	2	3	4	2	4	1	4	2	4	4	1	3	4	4	4
	19	1		1	1	1	2	3	3	4	1	4	1	1	1	3	4	3	1	4	3	1	3	1	3	4	2	1	1	1	3	3	3	4	3	1	1	2	1	4	4	3	4	2	3	1	1	1	1
	20	1		3	3	4	4	2	4	3	2	1	4	1	3	3	1	3	4	3	2	2	1	2	2	1	4	4	2	4	4	3	1	3	1	4	1	1	1	4	4	2	1	1	1	3	4	1	4
	21	1		1	1	3	2	1	4	1	2	4	2	4	3	4	1	1	1	3	3	4	4	3	3	1	4	1	4	1	4	1	4	4	2	3	1	1	3	1	1	1	3	3	4	4	3	4	4
	22	1		2	3	4	1	4	4	4	3	3	3	4	1	1	3	4	1	3	2	3	4	1	3	3	1	3	3	3	1	2	4	3	4	1	4	1	1	2	3	4	3	3	2	2	3	4	2
	23	1		1	3	1	4	3	2	4	4	1	2	2	1	3	4	1	1	3	3	4	1	4	1	4	3	4	4	4	1	4	1	4	1	1	3	2	4	4	2	3	4	3	1	4	1	1	4
	24	1		4	2	1	3	3	3	4	3	2	3	1	2	4	2	1	4	4	4	4	4	3	4	4	4	1	3	2	1	3	3	4	1	4	2	3	3	1	3	4	1	2	2	1	4	4	1
	25	1		1	4	1	1	4	4	3	3	2	4	3	4	3	4	3	2	1	2	2	2	3	4	4	3	1	1	1	2	4	1	1	4	3	3	4	3	3	3	1	1	4	3	2	4	3	2
	26	1		2	2	2	1	1	1	1	2	3	4	1	1	2	1	1	1	1	4	4	1	2	4	3	1	4	4	1	1	4	4	4	1	1	1	3	4	1	1	1	4	3	1	1	3	4	3
	27	1		1	1	1	3	1	1	4	4	3	2	3	1	4	3	4	3	4	4	1	4	3	1	2	1	1	3	1	1	4	2	1	1	3	3	3	4	4	1	4	2	2	2	2	1	1	2
	28	1		3	3	4	2	1	1	1	1	1	1	3	4	4	3	4	4	1	2	1	1	3	4	1	2	2	4	2	1	4	1	4	1	3	3	3	2	1	1	2	4	1	3	4	4	4	3
	29	1		1	1	3	1	4	2	3	2	1	4	4	2	1	4	2	1	1	1	2	1	3	2	4	3	1	1	3	3	3	4	3	1	2	2	3	2	2	2	4	2	3	4	2	3	3	1
	30	1		2	1	3	4	1	3	1	3	3	1	1	4	3	4	3	1	1	3	1	3	1	1	2	4	1	2	4	1	1	3	3	3	3	4	4	1	2	1	1	1	1	3	2	3	4	2
	31	1		4	3	1	3	1	1	2	1	1	2	3	2	3	4	3	1	2	3	1	2	1	2	2	1	1	1	4	1	1	3	2	4	2	1	1	4	4	2	1	3	4	4	4	4	3	2
	32	1		1	4	1	1	4	4	1	1	3	1	4	3	1	2	2	4	4	4	3	3	3	4	1	4	1	3	3	3	4	4	2	4	2	1	4	4	1	1	3	1	1	2	4	1	1	4
	33	1		1	1	1	3	2	4	1	1	1	4	4	2	1	4	1	3	1	2	1	4	2	3	1	2	1	2	1	3	4	2	1	4	4	1	2	1	3	1	4	2	1	1	1	2	3	1
	34	1		4	3	2	4	3	3	1	2	1	2	3	1	1	3	1	2	1	2	4	1	4	3	2	2	4	3	1	4	4	1	1	4	4	3	3	1	3	1	3	4	2	3	2	2	4	3
	35	1		4	3	3	2	4	2	2	3	2	2	1	1	4	3	1	4	3	2	1	2	3	4	4	1	1	3	4	4	4	4	1	4	4	3	4	1	2	3	3	2	2	3	4	4	4	4
	36	1		4	1	4	3	3	4	3	1	3	4	1	3	3	1	1	1	1	1	2	1	2	1	4	4	1	4	2	1	3	3	3	1	2	3	1	1	3	1	1	1	3	2	2	1	4	2
	37	1		1	2	4	2	4	4	3	2	2	3	4	3	3	3	1	4	3	3	4	2	1	2	4	4	4	2	1	1	3	1	1	4	3	3	2	4	1	3	3	1	2	1	3	3	3	4
	38	1		2	1	1	3	3	1	1	2	4	4	4	3	3	4	2	2	4	2	4	1	4	1	2	4	3	2	4	1	3	1	2	1	4	3	3	3	1	2	4	4	1	3	4	1	1	3
	39	1		4	3	2	3	1	3	1	1	4	2	1	2	1	1	1	1	4	4	3	1	3	4	3	3	2	1	1	4	4	1	4	4	3	4	4	1	2	2	1	4	4	1	1	4	3	2
	40	1		1	2	3	4	1	2	1	1	4	4	4	3	4	2	3	3	3	2	1	2	3	3	2	4	1	2	4	4	1	3	4	3	3	1	1	1	1	3	4	1	1	4	3	2	2	3
	41	1		4	1	1	1	1	1	2	3	1	2	3	4	4	1	4	1	3	3	2	3	4	4	1	4	4	3	3	3	2	2	3	4	4	3	3	4	2	3	4	2	3	3	4	1	1	1
	42	1		1	1	4	1	3	3	1	3	3	2	1	2	1	4	2	4	4	3	1	1	3	2	2	3	4	1	4	4	4	2	4	4	4	1	4	4	4	1	4	3	4	2	4	1	2	4
	43	1		3	3	3	3	3	4	4	4	1	2	3	2	1	4	4	1	1	1	4	3	4	4	1	4	1	1	4	2	1	2	4	3	2	1	4	4	4	3	1	1	1	2	4	1	1	2
	44	1		4	2	3	3	3	4	2	4	4	1	4	1	2	4	2	3	1	3	1	3	1	3	4	4	2	4	3	1	4	3	4	1	2	2	3	3	4	4	1	2	3	1	4	1	3	3
	45	1		2	3	2	4	1	1	3	4	1	3	1	1	3	4	3	1	2	3	4	3	2	1	4	2	4	3	2	1	2	1	4	3	2	2	3	3	1	3	2	1	3	2	1	1	4	4
	46	1		1	4	2	1	3	2	1	3	2	3	4	4	1	3	1	4	2	2	3	2	4	3	3	1	1	3	3	1	1	4	3	1	2	4	1	1	1	2	3	3	2	3	1	4	1	4
	47	1		2	3	2	3	1	3	3	3	1	1	3	3	1	1	3	3	1	3	1	2	3	1	4	4	2	4	1	2	2	2	2	1	4	1	3	3	1	2	2	4	3	3	4	4	4	2
	48	2		1	1	4	1	4	4	3	3	1	1	3	1	1	2	4	3	1	2	4	1	1	4	1	4	1	4	2	3	1	2	4	1	1	2	4	1	3	1	3	2	1	1	4	2	3	3
	49	2		2	1	1	4	1	4	4	4	2	3	1	3	3	3	2	3	1	1	2	4	1	1	4	4	3	2	4	1	3	1	1	1	1	3	3	1	3	4	3	1	1	1	3	4	1	3
	50	2		4	4	4	4	4	3	2	1	1	3	4	1	3	2	1	4	4	1	1	1	1	4	3	1	1	1	3	4	4	1	4	3	2	4	3	4	3	1	2	1	1	1	1	4	4	4
	51	2		1	2	4	2	4	1	3	1	4	2	1	1	3	1	2	3	4	1	4	3	3	2	1	3	1	1	2	1	2	3	3	4	4	3	4	4	3	4	2	2	3	2	4	1	4	1
	52	2		1	1	2	4	3	3	3	3	2	4	1	3	4	1	2	3	2	2	3	2	1	1	4	4	4	1	3	1	1	1	4	3	1	3	1	4	3	3	4	4	1	3	3	3	1	3
	53	2		3	2	2	1	3	2	4	3	4	1	1	3	4	1	2	3	1	4	2	4	3	4	4	4	3	3	3	2	3	3	4	1	1	3	4	1	3	4	3	3	1	1	4	3	1	4
	54	2		4	4	1	2	2	2	4	4	4	1	1	4	3	1	1	3	1	2	3	1	4	3	4	1	4	4	4	4	1	1	2	3	2	3	2	2	3	4	3	2	2	3	1	1	1	4
	55	2		4	1	1	4	3	2	4	4	1	1	1	3	4	4	4	1	2	2	1	3	4	4	4	3	2	3	2	1	1	1	4	2	3	2	3	4	4	3	3	1	4	2	4	3	1	1
	56	2		2	4	4	1	4	4	2	4	3	1	3	1	1	4	2	1	2	2	4	2	1	3	1	3	4	2	3	3	3	3	3	3	4	4	1	3	4	1	3	3	1	4	4	1	4	1
	57	2		1	4	3	4	3	4	3	4	3	3	2	1	3	1	4	4	1	1	2	4	1	1	1	1	4	4	4	4	1	2	1	4	4	4	2	1	3	4	4	4	1	3	1	4	2	1
	58	2		1	3	3	4	2	2	3	1	1	4	1	3	2	4	3	3	1	4	1	2	3	4	1	2	4	4	1	1	1	4	3	3	3	4	3	2	1	2	1	2	3	3	4	1	1	4
	59	2		1	4	3	3	2	4	4	1	2	1	1	4	3	4	3	1	4	2	2	4	2	3	1	4	3	2	4	2	2	4	1	4	3	1	1	1	2	4	4	3	4	1	1	4	4	3
	60	2		3	3	1	4	2	3	4	4	1	3	4	4	1	1	4	4	4	3	2	4	4	3	1	4	3	4	3	2	3	4	2	4	2	1	4	4	2	1	2	4	1	4	4	4	2	4
	61	2		1	3	4	4	3	2	2	1	4	2	1	4	1	1	1	1	4	2	4	4	1	4	3	3	1	3	3	4	2	2	1	4	1	4	2	3	4	4	4	1	3	4	2	2	2	2
	62	3		1	1	3	3	1	4	4	4	3	4	3	4	3	4	3	2	4	3	1	1	1	1	4	4	1	4	2	3	1	4	2	3	4	4	2	4	1	1	4	2	4	2	1	4	1	1
	63	3		3	3	3	4	3	3	4	2	4	4	2	4	1	3	1	1	4	4	1	1	2	3	2	1	1	2	1	4	1	1	1	2	4	4	3	1	3	4	1	3	1	2	4	2	4	4
	64	3		1	3	1	2	4	4	4	3	4	3	3	4	4	2	4	1	3	4	4	4	3	2	3	2	2	3	2	4	1	4	3	4	4	1	1	4	3	1	3	3	1	3	1	4	2	4
	65	3		3	4	1	1	3	4	3	3	2	1	1	1	3	2	2	1	1	1	4	4	4	3	1	3	4	4	3	4	1	3	1	2	2	4	1	4	4	2	1	1	4	3	3	4	2	3
	66	3		3	2	4	1	4	2	4	3	1	4	1	1	1	3	1	1	4	1	1	1	4	3	3	1	2	3	1	1	3	3	4	3	3	3	2	1	4	4	1	3	1	3	4	1	4	4
	67	3		3	3	2	1	1	2	3	1	3	4	3	1	1	2	1	3	4	3	4	4	1	3	4	2	3	1	4	1	3	2	3	3	1	4	3	1	1	3	3	1	1	4	1	1	3	2
	68	3		1	2	3	4	3	3	4	1	1	1	4	4	1	1	2	4	2	4	3	1	4	1	2	1	1	1	4	1	3	1	4	3	1	2	4	2	4	1	4	1	3	3	3	2	1	3
	69	3		3	4	4	3	1	1	1	4	4	4	4	4	4	3	3	2	1	1	3	2	4	1	2	2	1	2	3	1	1	4	1	4	1	4	1	4	4	2	1	1	1	2	4	1	4	1
	70	3		4	3	3	1	3	3	4	1	1	3	1	3	4	1	1	3	4	2	4	3	4	3	4	4	3	3	2	4	4	4	2	2	4	4	1	1	4	4	1	3	4	4	3	4	3	3
	71	3		1	1	4	2	4	1	2	3	3	1	1	4	4	1	1	1	4	1	1	4	4	3	1	4	2	2	3	1	4	2	1	4	4	1	4	4	2	3	1	1	4	1	3	3	4	1
	72	3		1	4	2	3	2	1	4	1	3	3	3	2	4	4	1	3	4	4	1	1	1	3	3	4	1	1	1	1	1	4	2	4	3	3	3	3	3	2	4	2	2	2	2	3	1	1
	73	3		4	4	4	1	2	1	1	1	3	4	1	4	1	1	4	1	4	3	4	4	4	4	4	1	4	3	1	1	3	2	2	1	4	1	2	3	4	4	1	2	4	1	3	1	4	1
	74	3		4	3	1	1	1	2	1	3	1	3	3	4	3	4	4	4	4	1	3	4	2	4	1	3	4	3	4	2	3	1	1	2	1	3	3	1	4	3	3	1	4	2	4	1	4	1
	75	3		1	4	4	3	4	1	3	1	1	4	4	3	1	4	3	1	1	1	4	3	4	3	4	4	2	3	2	3	4	4	3	2	3	1	4	4	4	4	2	4	1	2	3	1	2	3
	76	3		3	3	2	4	2	2	2	3	3	3	3	1	4	3	1	1	1	2	1	3	3	1	1	1	3	2	4	3	1	1	3	4	4	2	2	1	3	3	2	2	1	4	3	3	2	3
	77	3		3	1	3	4	4	3	4	4	4	1	4	4	4	3	1	4	3	3	1	4	4	1	3	1	1	4	4	3	1	3	3	4	3	3	3	3	2	1	3	2	4	1	2	3	3	2
	78	3		1	4	1	2	4	3	4	4	4	4	1	1	1	3	1	4	4	1	2	1	1	1	2	1	1	1	3	3	1	1	4	1	1	4	3	3	3	4	4	1	3	1	2	1	3	3
	79	3		1	2	1	1	4	1	4	3	4	2	2	4	4	4	3	3	1	1	3	4	1	3	1	3	4	1	4	1	3	2	4	1	1	1	3	1	4	4	4	1	4	3	3	4	4	4
	80	3		4	4	3	4	4	1	4	4	1	3	2	3	2	1	1	4	2	1	2	2	3	3	1	3	4	4	4	4	4	3	3	4	4	3	1	1	1	2	2	4	1	3	3	1	3	4
	81	3		4	4	3	1	3	4	3	2	3	1	2	4	1	1	3	4	4	2	2	4	1	4	1	2	3	4	1	1	3	2	4	3	1	4	1	3	4	3	2	2	1	2	4	4	2	2
	82	3		3	4	1	1	4	2	3	4	3	4	3	4	1	4	3	1	3	2	1	1	3	4	1	4	4	3	2	4	1	4	4	4	1	3	3	3	2	3	2	1	1	3	1	1	1	1
	83	3		1	1	4	4	4	3	1	3	3	1	1	1	3	4	2	4	1	3	3	2	4	4	2	2	1	3	1	2	3	4	4	1	4	2	4	1	3	1	3	4	4	3	2	3	4	1
	84	3		1	1	2	3	2	1	2	3	4	1	2	3	3	3	1	2	4	2	2	4	1	1	3	3	3	1	4	2	4	1	3	1	3	1	1	4	4	4	4	4	4	4	3	3	1	4
	85	3		4	1	4	3	4	4	1	3	3	1	3	1	3	1	1	3	1	1	1	4	3	4	2	1	1	3	3	2	4	3	4	3	3	1	2	3	2	4	4	3	3	3	3	1	4	4
	86	3		1	2	1	4	3	2	2	1	1	1	4	2	1	2	4	2	4	2	2	4	1	2	4	4	4	1	3	3	2	4	3	2	1	3	4	3	4	4	3	3	2	4	1	1	4	1
	87	3		4	3	4	1	3	4	1	1	1	4	2	4	1	1	2	1	3	4	2	4	2	3	2	1	4	3	4	3	3	3	1	1	4	3	2	4	1	4	2	1	3	2	4	1	3	1
	88	3		3	4	4	1	2	3	2	4	2	1	1	2	2	1	4	4	3	1	4	1	3	1	3	4	3	4	2	3	1	3	4	1	4	2	1	3	3	3	1	4	2	4	1	1	4	3
	89	3		1	1	4	4	1	2	3	1	3	4	1	2	3	1	4	4	4	4	1	4	4	1	2	4	3	4	3	2	1	1	2	2	3	1	1	3	3	1	1	3	4	1	1	2	4	2
	90	3		1	4	4	1	3	3	1	3	4	1	2	1	2	4	3	3	1	4	1	4	1	3	4	3	1	4	1	3	1	4	1	3	3	1	1	4	2	3	3	3	4	3	3	1	3	1
	91	3		3	1	4	4	2	3	4	2	3	3	3	3	1	2	1	4	4	4	4	2	4	2	4	4	1	1	4	2	4	4	2	4	3	3	4	4	3	1	1	4	1	3	3	1	2	4
	92	3		2	4	4	4	1	2	4	3	2	3	4	1	1	4	1	3	4	3	1	3	1	4	3	3	3	2	2	3	3	3	3	1	2	1	1	4	1	1	1	4	1	4	4	3	3	3
	93	3		1	2	1	1	4	3	3	2	1	1	1	2	1	1	2	4	3	2	3	1	4	4	3	1	3	2	4	1	4	4	4	3	4	1	3	1	1	4	3	1	2	3	2	4	4	4
	94	3		3	3	1	3	1	3	3	2	1	1	1	3	3	3	3	4	3	3	2	4	4	1	2	2	3	3	4	4	1	1	2	2	4	4	3	2	1	4	3	1	4	3	1	3	4	3
	95	3		3	1	2	3	2	4	4	4	1	1	4	1	3	3	2	3	1	4	3	1	4	1	1	1	4	3	4	4	1	4	1	1	4	4	2	4	4	3	3	2	4	3	3	3	4	4
	96	3		3	1	2	1	2	2	3	2	2	1	3	4	3	2	1	4	2	1	3	1	1	3	4	3	1	1	1	3	1	1	3	1	3	4	3	4	4	3	1	3	4	1	1	3	4	1
	97	3		4	2	4	1	4	1	1	3	1	3	1	1	3	1	1	1	4	1	4	4	1	2	3	2	3	3	2	4	1	4	4	4	1	4	3	3	1	1	2	1	4	3	4	4	4	1
	98	3		2	3	3	4	4	1	4	3	4	4	1	2	1	4	4	2	2	1	3	4	1	3	2	1	1	4	4	2	3	1	4	3	2	1	1	4	3	3	3	1	4	4	4	3	2	3
	99	3		1	1	2	3	1	2	4	4	3	1	1	4	4	3	4	1	4	1	4	4	3	2	3	1	4	4	1	3	3	3	4	2	2	4	1	1	3	2	2	1	3	3	3	2	2	4
	100	3		2	1	1	1	3	2	3	3	2	4	1	1	3	4	4	1	1	1	2	2	2	4	4	1	1	1	3	4	4	1	1	3	1	3	3	1	1	1	3	3	2	2	2	4	2	2
	101	3		1	4	3	4	1	1	2	3	1	2	4	3	4	1	4	4	2	2	3	4	1	4	4	3	3	4	3	3	1	3	1	2	2	2	3	2	2	2	2	4	3	1	1	4	3	2
	102	3		1	1	4	3	1	1	3	4	1	2	4	3	4	1	4	4	3	1	2	1	3	1	4	4	4	4	2	1	2	1	2	2	1	3	1	4	1	4	4	3	4	1	1	1	3	4
	103	3		1	2	1	4	4	3	4	2	1	1	2	3	1	4	3	1	4	1	1	1	3	3	4	3	2	1	1	3	3	4	1	2	4	4	4	1	4	1	3	1	3	4	1	2	1	3
	104	3		3	3	1	4	3	1	4	3	1	1	3	3	1	4	1	2	1	2	2	2	3	2	1	3	1	4	4	4	4	1	1	3	2	4	3	1	3	3	1	1	4	1	3	4	3	2
	105	3		3	4	2	1	2	4	1	1	3	4	4	3	1	3	2	4	2	3	3	4	3	1	3	3	3	1	2	2	3	3	3	4	1	3	1	2	1	1	2	3	3	3	4	4	1	4
	106	3		3	1	3	1	3	3	2	1	4	1	2	3	4	4	1	1	1	2	3	1	4	1	4	4	2	3	3	4	2	3	4	1	2	4	3	1	1	4	3	3	3	3	1	2	4	3
	107	3		4	4	1	1	4	3	1	1	1	3	4	2	2	1	4	1	3	4	1	4	2	1	4	4	4	3	3	3	1	4	3	4	4	4	4	1	3	4	3	3	4	3	4	4	4	4
	108	3		1	1	4	1	1	4	1	4	3	3	3	3	1	2	2	1	4	1	4	4	4	2	4	3	3	4	4	2	1	3	1	3	1	1	4	4	2	3	1	4	4	1	3	1	4	4
	109	3		1	4	4	1	1	2	2	2	1	4	1	1	2	3	3	4	4	3	2	1	1	1	3	4	1	1	4	1	4	2	1	4	1	3	3	2	4	4	2	1	1	1	1	4	2	1
	110	3		1	1	4	3	2	2	4	1	1	1	2	4	3	2	1	2	3	4	3	1	4	1	4	1	2	2	2	3	4	3	3	1	1	1	1	3	1	3	1	4	3	4	1	1	3	4
	111	3		1	4	2	4	4	3	1	4	1	2	2	1	4	1	2	2	4	2	4	1	4	3	3	3	3	3	4	3	3	4	1	1	4	4	4	1	1	1	4	3	2	1	2	1	2	4
	112	3		2	1	1	1	2	2	4	2	3	2	1	3	4	4	4	3	3	4	3	3	1	3	1	4	2	4	3	3	2	1	4	2	4	2	3	2	3	4	2	1	4	4	3	1	1	1
	113	3		1	1	3	3	3	1	3	2	1	4	2	4	3	1	2	4	1	3	1	4	2	4	2	2	4	4	2	4	2	2	4	1	4	3	1	3	2	1	4	4	4	2	2	3	4	4
	114	3		2	4	3	4	3	3	3	1	2	1	4	1	1	3	1	4	2	4	3	4	4	4	1	4	4	1	4	4	2	3	2	1	4	2	2	3	1	3	1	3	1	3	2	3	1	1
	115	3		1	3	3	3	1	4	3	1	1	2	3	4	1	4	4	4	1	2	1	1	2	2	4	3	4	2	2	1	1	1	4	3	4	4	1	4	3	3	2	4	2	1	1	3	1	4
	116	3		1	1	3	4	3	3	1	1	3	1	3	4	1	4	4	4	2	3	4	3	3	1	3	1	2	4	4	1	3	3	2	4	2	4	1	3	4	3	1	1	1	4	1	2	1	1
	117	3		4	4	2	3	4	4	2	1	1	4	2	1	4	3	2	2	1	1	1	3	1	4	4	1	4	2	4	3	4	1	1	2	4	4	2	4	3	3	1	2	1	4	3	2	1	1
	118	3		4	1	2	4	3	4	4	1	1	3	3	3	1	3	4	1	4	3	4	4	3	2	2	1	2	1	1	1	4	4	4	3	1	4	4	1	1	1	3	4	1	4	1	1	2	3
	119	3		4	1	2	3	3	1	4	1	3	1	3	4	4	4	4	4	4	1	3	4	4	1	3	3	1	2	1	3	4	4	4	1	2	2	4	4	3	3	1	2	1	4	1	3	3	1
	120	3		1	2	3	1	1	1	1	4	3	1	4	4	1	2	1	1	4	3	4	1	1	3	4	3	2	1	2	1	3	4	1	3	3	1	2	3	4	3	1	1	4	4	2	1	1	3
	121	3		4	3	4	4	2	4	4	3	4	3	3	4	4	4	1	3	1	1	3	4	3	1	3	2	4	4	4	1	3	3	1	3	1	1	2	3	4	1	2	2	4	4	3	3	1	2
	122	3		3	4	3	4	2	4	1	4	1	3	2	4	1	1	3	3	3	4	3	3	2	1	2	1	4	3	1	1	2	1	4	2	1	3	1	4	4	2	1	1	3	2	4	4	4	3
	123	4		1	3	4	2	1	1	3	3	3	4	3	4	3	4	3	3	3	1	1	1	1	4	1	1	2	4	1	4	3	1	4	3	4	4	3	1	1	1	4	2	1	4	3	4	1	4
	124	4		3	1	3	4	2	1	3	1	1	2	4	3	3	3	1	2	1	1	2	1	4	4	4	1	1	1	4	4	1	3	1	4	1	4	4	4	2	4	4	3	1	3	1	4	2	1
	125	4		4	4	2	4	3	3	4	2	1	1	1	1	4	1	3	4	1	4	4	4	3	3	4	1	4	4	4	2	2	3	1	1	4	1	2	4	1	3	3	1	3	3	4	1	4	3
	126	4		2	4	1	1	3	1	3	4	4	1	4	2	4	3	2	3	3	1	1	4	3	3	1	1	3	3	3	1	2	4	4	3	4	3	3	2	4	3	4	4	1	4	4	2	3	4
	127	4		4	1	3	2	2	1	3	2	2	2	2	4	3	3	1	4	4	4	2	2	4	1	3	2	3	3	3	2	1	3	3	2	3	3	3	1	3	4	4	1	2	3	2	2	4	3
	128	4		2	4	1	1	4	4	1	2	2	1	1	1	2	1	4	1	3	1	4	3	4	2	1	3	1	1	4	4	4	1	3	1	4	1	4	2	3	4	1	3	3	2	3	4	3	1
	129	4		2	1	2	2	2	1	3	4	1	1	4	1	2	1	1	4	1	3	3	1	2	1	1	4	3	3	4	3	4	3	3	3	3	1	4	3	3	2	3	1	1	1	3	3	4	2
	130	4		3	3	3	1	1	2	3	4	1	3	1	1	1	4	3	3	1	4	3	2	4	2	4	4	4	2	2	1	1	1	1	3	3	3	4	4	2	4	1	3	1	1	2	3	3	2
	131	4		2	2	3	4	4	1	3	2	4	3	4	1	4	3	4	1	2	3	4	2	2	1	2	1	1	1	1	2	3	1	2	3	2	4	2	2	1	3	1	4	4	2	3	1	3	1
	132	4		3	2	2	2	1	4	1	2	4	3	2	4	1	4	1	2	3	2	2	3	1	4	1	2	1	4	1	2	4	3	3	1	3	1	1	1	4	1	3	1	2	2	1	4	1	1
	133	4		1	3	4	1	1	1	4	2	4	4	1	1	4	4	1	1	4	3	3	1	1	4	1	4	4	4	4	1	4	3	1	2	4	3	2	4	3	4	4	1	2	1	1	2	2	4
	134	4		3	3	3	3	3	1	2	4	1	4	4	4	1	3	1	3	1	2	3	2	3	2	3	4	3	3	3	1	1	3	3	2	4	4	2	4	1	4	3	3	1	4	3	4	4	1
	135	4		1	2	4	3	4	2	3	4	4	4	3	4	4	3	2	1	4	1	2	2	3	4	1	1	3	4	1	3	2	1	1	1	1	2	1	1	4	3	1	4	1	1	3	3	4	3
	136	4		3	4	4	4	1	3	4	3	1	3	3	4	4	4	1	3	1	3	1	1	3	3	4	3	4	4	4	1	1	4	4	4	1	4	1	4	2	1	4	1	3	2	3	1	4	4
	137	4		1	1	1	4	4	1	2	1	2	1	3	1	1	1	4	1	3	4	4	1	1	4	1	3	3	1	2	3	4	2	1	1	3	1	3	4	2	3	2	2	1	1	1	4	3	3
	138	4		3	4	3	1	1	1	4	1	1	4	2	2	4	2	3	1	3	4	4	1	1	4	1	3	4	1	3	2	3	1	1	2	1	2	4	4	1	2	1	1	4	3	3	3	4	1
	139	4		4	2	2	1	4	2	2	3	3	1	1	4	3	1	2	3	2	4	4	4	2	3	1	2	4	1	3	4	3	2	1	2	1	3	4	4	2	1	1	3	1	2	1	4	2	1
	140	4		1	1	2	1	1	1	1	4	2	3	4	4	2	4	3	1	3	1	3	3	4	2	4	3	2	1	2	4	1	3	2	1	3	4	1	2	3	3	2	3	4	4	3	4	4	1
	141	4		1	4	2	4	1	4	1	4	1	2	3	2	1	4	3	3	1	3	1	1	4	1	3	2	2	3	2	3	2	2	1	3	4	4	3	1	2	4	4	4	1	3	1	2	1	1
	142	4		1	1	1	2	1	1	4	2	2	4	2	2	4	2	2	1	3	1	2	3	3	1	2	4	1	2	1	3	3	2	2	1	2	1	4	1	1	4	1	1	4	4	4	2	1	1
	143	4		3	4	2	4	1	1	4	3	4	1	4	2	3	3	4	4	2	3	3	1	4	2	3	4	4	1	1	4	1	2	1	4	3	1	3	3	3	3	4	2	3	2	2	3	4	3
	144	4		1	3	4	1	4	3	3	1	4	4	3	4	2	1	2	1	1	4	1	4	4	4	2	1	3	2	1	4	2	1	4	3	4	1	1	2	3	4	3	3	4	1	3	2	1	4
	145	4		1	3	1	2	4	1	2	3	1	4	3	2	1	2	1	4	4	4	4	1	4	3	1	4	1	3	4	4	2	4	4	1	4	1	2	1	3	4	2	3	1	3	2	2	1	2
	146	4		1	4	1	4	3	4	1	4	3	1	3	3	3	3	4	2	4	2	1	4	3	3	3	4	1	4	2	4	3	4	4	4	2	1	4	2	1	3	3	1	3	3	3	4	1	2
	147	4		1	4	3	2	4	1	4	4	4	4	1	1	3	1	1	1	4	1	3	1	1	4	3	2	4	1	4	3	1	1	1	3	2	1	4	4	4	3	4	2	4	4	4	2	3	1
	148	4		4	4	2	2	4	3	1	4	4	3	3	3	2	1	1	1	1	4	2	4	2	1	3	2	4	4	4	4	2	3	1	1	4	3	4	4	2	4	4	3	3	3	1	2	4	1
	149	4		2	1	4	1	1	2	2	1	1	4	2	4	3	4	2	3	4	4	4	1	4	4	1	4	3	4	4	2	3	4	4	1	3	4	4	3	3	2	1	1	4	1	1	1	2	3
	150	4		3	1	4	3	1	1	3	3	2	1	4	3	2	4	4	1	1	4	1	1	1	3	1	1	1	4	1	1	2	3	4	3	4	4	2	1	2	4	1	4	4	3	1	1	3	3
	151	4		4	1	1	3	2	1	3	3	3	4	3	2	2	4	1	4	4	4	3	3	3	2	4	4	4	2	1	1	1	3	2	3	4	3	4	1	4	4	2	4	2	4	1	3	4	2
	152	4		1	3	4	3	4	2	2	2	1	3	4	2	2	2	1	2	3	1	2	3	1	4	3	1	2	1	3	1	1	4	4	3	1	2	4	2	3	3	3	4	3	1	3	1	3	3
	153	4		2	4	3	4	1	2	1	3	1	4	3	2	3	1	1	2	2	3	1	2	4	4	2	1	1	3	3	4	1	3	1	1	1	3	4	4	2	1	4	1	1	1	3	4	3	3
	154	4		1	1	3	4	2	3	1	1	3	2	2	4	4	1	1	1	2	4	1	2	4	2	3	4	1	1	3	1	2	2	4	3	4	1	3	4	3	3	1	1	1	1	3	4	3	3
	155	4		4	1	1	1	1	2	3	3	4	4	1	4	1	2	4	3	2	4	1	3	3	4	3	4	4	1	4	2	3	1	4	1	4	4	3	4	1	4	1	1	1	4	4	2	2	3
Toiyama	1	1		2	1	4	1	4	3	3	3	2	4	4	2	4	1	4	4	3	3	2	4	1	4	1	1	4	4	3	4	4	1	4	3	3	1	1	4	4	2	3	2	1	4	4	4	4	2
	2	1		4	3	4	1	2	2	1	3	3	3	1	1	1	2	1	3	4	1	1	1	1	3	4	4	4	3	4	1	3	1	2	4	2	4	2	2	3	3	3	3	2	3	4	4	1	1
	3	1		4	2	4	4	3	4	1	4	4	4	3	1	2	4	1	1	1	4	2	2	1	4	4	3	1	3	3	4	4	1	1	4	2	1	1	4	3	2	1	4	2	4	4	1	3	3
	4	1		1	2	1	4	4	1	4	3	3	3	4	2	4	4	3	2	2	2	1	4	3	1	2	1	1	4	4	3	1	1	4	3	4	1	3	3	2	3	1	1	1	3	4	4	4	3
	5	1		1	1	1	4	3	1	4	2	1	4	3	4	3	1	3	1	4	1	4	1	1	1	4	4	1	3	3	1	1	4	4	1	4	2	1	3	2	1	3	4	3	1	1	4	1	2
	6	1		3	4	1	4	1	4	1	1	2	2	3	2	2	4	3	3	1	2	4	3	4	1	3	1	1	4	1	2	1	2	1	3	3	2	1	2	4	2	3	3	4	2	3	3	1	3
	7	1		2	3	4	2	4	1	3	2	3	1	4	3	1	2	4	2	1	4	4	2	3	4	1	2	1	1	2	2	3	1	3	1	4	4	2	3	3	1	2	4	4	3	1	2	3	2
	8	1		4	2	1	2	4	3	1	2	3	3	1	3	4	4	1	4	2	3	1	3	4	2	4	2	4	3	1	1	4	1	1	2	3	1	4	3	3	3	4	2	4	3	4	4	4	2
	9	1		4	4	1	4	4	4	4	1	2	3	1	4	1	4	2	2	1	1	4	2	4	3	4	4	3	4	1	3	4	4	4	1	4	4	4	1	1	1	4	1	3	3	3	3	3	4
	10	1		3	3	3	1	4	1	2	1	1	1	1	1	2	3	1	1	2	4	3	1	3	2	4	4	1	1	4	3	1	4	1	1	2	3	3	2	1	1	1	4	3	4	1	3	1	4
	11	1		2	4	4	3	3	4	1	4	3	1	2	1	2	4	4	1	3	3	4	4	4	1	1	4	1	3	1	3	3	4	1	1	4	3	4	3	2	1	3	4	4	2	3	1	3	2
	12	1		4	2	4	4	4	3	4	4	3	3	1	4	4	1	3	3	3	4	4	1	3	4	3	1	1	1	3	3	4	4	1	3	3	1	4	4	1	4	1	2	4	3	1	2	3	4
	13	1		2	3	2	4	4	4	1	3	4	3	2	3	3	4	3	2	3	1	4	3	4	4	1	1	2	2	1	2	1	3	2	1	3	4	4	3	3	1	4	1	4	4	2	4	2	1
	14	1		4	4	3	1	2	4	1	2	2	3	3	2	3	4	4	3	3	2	4	1	2	4	1	2	1	4	4	4	1	4	1	1	3	3	3	2	1	2	4	1	1	1	4	3	3	1
	15	1		3	4	2	1	2	2	1	1	3	1	1	4	1	3	4	1	3	2	3	1	1	4	4	4	2	4	3	2	4	3	4	1	4	3	3	4	3	4	4	1	4	1	4	2	2	1
	16	1		1	1	1	3	3	3	2	4	3	4	2	1	3	4	2	3	4	3	2	4	3	4	2	3	4	1	1	1	3	3	4	1	4	1	1	1	1	3	1	2	3	4	4	4	3	4
	17	1		2	3	4	4	1	4	2	2	3	1	2	2	4	1	2	3	4	4	1	2	3	2	4	4	4	3	3	4	3	1	1	3	4	3	4	1	2	3	3	1	3	2	3	4	1	3
	18	1		3	4	3	1	4	1	2	1	2	2	1	2	4	3	4	2	4	1	1	4	2	2	3	3	2	3	4	4	1	2	4	2	4	2	4	2	2	1	4	3	1	2	3	3	4	3
	19	1		2	4	3	3	1	1	3	4	1	1	4	4	4	4	3	4	3	4	1	4	4	3	4	3	4	1	4	4	3	2	2	1	1	1	4	1	1	2	1	1	1	3	3	4	4	1
	20	1		4	3	4	4	3	4	1	2	1	4	4	3	1	1	4	1	3	2	4	2	3	2	1	4	2	2	1	4	2	4	4	3	3	3	2	4	2	2	1	4	2	4	4	3	4	1
	21	1		2	3	2	1	1	4	3	2	2	1	4	4	1	1	1	4	3	4	1	1	1	4	3	4	3	2	2	4	1	4	3	1	4	1	2	4	2	4	4	1	3	1	4	2	1	1
	22	1		3	2	2	4	1	1	1	1	4	1	3	2	1	1	3	1	3	4	4	2	2	4	1	4	2	2	1	3	4	4	3	4	2	2	1	3	2	3	3	2	2	1	3	1	4	4
	23	1		3	4	1	4	4	3	4	2	3	1	1	4	3	4	4	4	4	1	4	2	4	4	1	3	4	1	1	3	4	2	1	1	1	4	3	2	3	1	4	4	1	1	3	1	4	3
	24	1		1	4	4	1	1	3	3	2	1	3	1	2	3	4	1	1	1	3	1	1	3	2	4	1	4	3	2	2	1	1	4	4	2	3	1	3	4	4	3	3	1	1	1	4	1	1
	25	1		2	4	2	1	1	2	4	4	1	1	3	3	3	3	1	4	2	3	3	3	2	1	3	3	3	3	1	3	3	1	1	3	1	1	1	1	4	2	1	3	4	1	4	1	4	3
	26	1		1	1	2	3	4	3	1	3	1	1	2	3	4	2	4	4	4	1	3	1	3	2	3	2	2	2	3	2	1	3	1	1	3	2	1	1	1	4	3	1	3	2	2	1	4	4
	27	1		3	1	1	1	3	4	1	1	1	2	4	3	1	4	3	1	1	3	1	4	4	4	3	3	4	2	4	1	1	4	1	1	1	2	2	2	4	4	1	2	2	3	3	1	3	3
	28	1		3	3	1	2	4	2	2	3	4	3	3	1	4	3	3	1	3	4	4	3	2	3	3	1	2	2	1	4	3	4	1	4	3	3	1	3	1	2	2	1	3	1	1	1	4	2
	29	1		1	3	1	4	2	4	4	1	2	4	3	4	2	1	1	4	1	1	1	3	4	4	1	1	4	1	2	4	3	4	1	3	2	1	3	4	4	1	1	1	4	4	1	4	2	1
	30	1		4	3	2	1	1	1	2	3	1	4	1	3	3	4	2	2	1	1	3	2	3	3	1	2	2	4	3	3	2	4	4	2	2	1	3	3	2	1	4	2	4	3	3	1	4	2
	31	1		1	2	1	1	4	3	2	2	4	3	1	3	3	4	2	3	3	2	3	4	1	3	3	4	3	3	1	1	3	1	4	4	1	4	2	1	1	1	1	1	4	4	1	2	4	3
	32	1		1	2	4	4	3	2	3	2	3	3	3	4	3	3	1	4	4	4	1	1	1	1	1	1	1	3	2	1	3	2	1	1	3	1	4	2	3	4	2	3	4	1	1	2	1	1
	33	1		1	4	3	3	3	3	1	2	4	3	3	2	3	3	4	2	3	1	2	2	1	1	4	1	4	2	1	4	3	4	3	1	4	3	1	4	4	3	2	2	1	3	1	4	1	2
	34	1		1	1	1	4	3	1	1	2	4	1	4	2	1	1	1	1	4	4	1	4	1	1	3	2	3	3	1	3	3	4	2	1	2	3	4	2	3	3	4	4	1	3	4	3	2	4
	35	1		2	3	1	4	2	4	1	3	3	3	2	2	1	1	2	1	1	3	3	1	4	1	3	2	1	4	1	1	3	1	3	3	3	4	4	3	4	4	3	2	3	3	1	3	1	1
	36	1		3	4	4	4	4	1	3	1	4	4	3	3	1	3	3	4	1	1	4	4	1	3	2	1	4	1	3	3	4	3	3	2	2	4	2	2	1	2	1	2	3	2	3	1	4	4
	37	1		2	2	1	2	4	1	4	2	1	4	1	3	1	1	1	3	4	4	4	1	4	3	3	1	1	3	4	1	1	3	3	4	1	1	2	1	4	2	3	1	4	4	1	1	2	4
	38	1		4	1	3	3	2	1	3	1	4	2	1	3	4	4	4	4	1	1	4	3	1	2	1	1	1	4	1	1	3	1	4	2	4	3	1	1	1	2	4	4	3	4	4	1	1	4
	39	1		4	2	4	3	2	2	1	2	2	4	1	1	1	2	3	3	4	3	3	4	4	2	3	2	3	3	4	3	4	3	2	3	4	3	1	3	3	3	4	4	4	4	4	1	2	2
	40	1		1	4	4	1	4	1	3	1	4	3	4	2	1	3	1	2	2	2	2	2	1	1	1	2	3	1	4	2	3	3	1	1	2	4	4	3	3	1	4	3	2	3	3	4	3	3
	41	1		3	3	4	2	1	1	1	4	4	4	3	1	4	2	4	1	2	1	3	3	1	2	2	2	3	4	3	4	1	2	2	1	1	3	4	3	1	1	4	4	1	2	4	3	1	4
	42	1		3	1	3	3	1	3	2	2	1	3	1	1	4	4	1	2	2	1	1	2	4	4	2	4	4	1	1	1	3	1	4	1	1	4	2	4	3	4	2	3	1	4	4	4	4	1
	43	1		4	1	1	4	3	2	3	4	3	4	2	4	2	1	4	3	3	2	3	2	1	4	3	4	1	1	4	4	3	1	3	1	1	1	4	4	3	1	2	3	4	3	3	4	2	4
	44	1		4	4	3	3	2	3	1	2	1	3	3	4	3	1	4	2	3	3	1	4	1	3	3	3	1	1	3	4	4	4	4	1	1	4	2	1	4	4	3	3	3	1	1	1	4	1
	45	1		4	2	1	4	3	3	4	1	3	4	4	3	4	3	1	4	3	3	3	4	2	4	1	3	3	4	2	3	1	1	1	2	1	2	4	1	4	2	1	1	1	4	2	4	1	1
	46	1		4	1	3	1	3	4	2	1	1	1	1	2	1	3	4	1	1	3	2	4	3	3	3	1	2	2	3	2	1	1	4	3	1	4	4	3	1	4	1	3	4	4	3	4	3	1
	47	1		4	1	1	4	1	3	4	1	1	4	1	4	2	3	4	2	4	3	4	4	4	4	2	4	1	2	2	3	1	1	3	1	3	1	4	2	1	2	2	1	4	1	3	4	4	1
	48	1		4	1	1	4	4	4	1	2	4	3	1	4	2	1	3	3	4	3	1	1	1	4	2	4	1	4	2	2	4	4	4	3	3	4	2	3	4	1	2	1	3	4	2	4	2	2
	49	1		3	3	3	4	4	4	2	4	2	4	4	3	3	1	4	1	4	3	4	3	1	1	3	3	3	3	3	4	1	2	3	4	4	1	3	1	3	2	2	3	2	1	4	3	2	3
	50	1		2	2	2	2	2	2	4	3	1	3	2	3	1	1	2	2	3	2	4	4	4	1	2	2	3	3	1	4	2	1	2	3	3	3	2	2	3	3	4	1	4	1	1	4	3	4
	51	2		2	1	4	2	1	1	3	3	3	4	2	4	2	1	3	3	4	4	4	1	4	3	1	3	3	2	2	1	4	2	1	3	4	4	1	2	1	4	1	3	1	3	2	2	1	4
	52	2		2	4	3	3	1	1	1	4	3	1	4	1	2	1	1	4	1	4	4	3	4	3	1	4	3	2	3	3	3	3	4	1	4	4	1	1	1	3	1	4	4	4	4	4	4	4
	53	2		4	2	3	1	4	2	4	1	4	3	2	3	4	3	4	4	4	1	1	4	1	4	1	3	1	2	3	3	2	3	2	3	2	1	1	2	1	3	1	3	3	3	1	3	4	2
	54	2		4	1	1	2	1	3	3	1	1	2	1	4	3	4	1	3	4	4	2	4	4	2	3	4	1	1	4	3	1	1	2	2	4	4	1	3	2	2	3	3	3	4	1	3	4	3
	55	2		3	3	1	3	4	4	3	1	3	4	2	3	2	1	1	4	1	1	3	1	4	4	2	4	3	1	4	4	3	3	4	4	1	4	4	2	2	3	2	3	2	1	1	3	1	3
	56	2		2	1	4	1	1	3	3	1	3	1	2	1	2	4	1	2	1	2	2	4	1	3	4	4	1	1	1	1	1	3	3	1	3	3	4	1	2	1	3	2	4	1	1	1	4	1
	57	2		3	4	4	2	2	4	4	1	3	2	3	1	3	4	3	4	3	1	3	1	3	2	4	3	4	1	4	4	3	4	2	3	1	4	1	4	3	1	2	3	3	1	4	1	3	1
	58	2		4	1	1	1	3	4	2	1	2	1	3	3	3	2	4	4	4	2	1	4	3	3	4	1	3	4	1	4	1	4	1	4	3	4	3	4	3	3	4	4	2	3	4	4	1	3
	59	2		4	4	3	2	3	2	3	2	1	3	1	4	3	3	3	1	1	2	1	2	4	4	3	1	4	4	2	4	1	1	4	3	4	2	1	1	3	3	4	1	4	3	1	1	2	4
	60	2		4	1	3	4	2	2	1	3	1	3	1	4	1	1	1	4	1	4	3	4	1	1	3	2	3	2	4	3	3	4	4	4	1	4	4	4	2	2	3	2	2	4	4	1	3	4
	61	2		2	3	2	2	4	1	4	4	1	1	4	3	3	1	3	4	1	2	3	4	1	4	2	1	2	3	1	4	4	1	2	3	1	2	4	2	2	4	1	1	1	2	3	1	3	3
	62	2		4	4	2	4	4	4	1	1	3	3	4	1	3	3	1	2	1	3	2	3	1	4	1	1	4	1	1	1	3	4	1	4	3	4	2	3	4	1	4	2	1	1	1	2	4	3
	63	2		4	4	1	1	2	2	1	1	1	4	1	4	1	4	3	4	4	4	4	2	3	4	1	1	1	1	1	2	4	2	4	3	4	1	3	2	4	2	1	4	4	3	4	4	1	1
	64	2		3	4	4	3	2	2	2	4	3	3	3	1	4	2	4	4	4	2	3	1	3	3	1	1	2	2	2	1	4	1	2	2	4	4	4	3	2	2	4	1	3	1	1	3	3	3
	65	2		2	2	2	1	1	4	4	4	4	1	4	4	2	4	4	1	3	2	1	3	2	2	4	3	3	4	1	1	1	2	1	3	4	3	4	3	1	1	4	1	1	4	2	4	4	1
	66	2		1	1	2	3	1	4	4	3	3	3	3	4	2	2	1	2	2	3	3	2	1	1	1	1	3	4	3	2	4	3	4	1	1	2	3	1	4	2	4	2	4	2	1	2	4	1
	67	2		2	1	3	1	1	3	4	1	1	1	1	4	3	4	1	1	4	3	4	1	4	2	4	4	1	1	1	2	4	4	1	2	2	3	1	2	4	1	4	4	1	2	3	4	4	4
	68	2		4	2	1	3	2	4	3	1	2	1	4	4	3	3	4	2	4	4	3	4	4	4	1	1	4	1	4	2	1	3	4	3	4	2	1	3	4	1	3	4	1	1	1	4	2	3
	69	2		2	3	3	1	4	3	3	1	4	3	3	3	4	1	4	3	3	4	1	4	3	4	2	2	3	2	1	4	4	1	1	4	4	4	2	2	3	2	1	3	4	3	1	1	3	1
	70	2		2	4	3	4	3	1	2	4	3	3	1	3	2	2	2	2	1	3	4	3	2	1	2	1	3	2	2	1	1	2	1	1	4	3	4	1	2	3	1	4	4	1	1	3	1	1
	71	2		1	4	3	4	4	4	4	2	2	2	3	3	3	1	1	3	1	1	1	2	4	3	2	1	4	2	4	1	1	1	2	1	1	1	4	4	4	3	2	1	3	3	1	4	2	1
	72	2		1	1	4	1	2	4	1	4	1	4	4	3	3	3	1	4	4	2	2	1	2	1	3	1	1	2	3	2	4	4	4	1	4	4	2	4	2	3	3	1	1	2	3	4	3	4
	73	2		4	3	1	1	2	1	2	2	3	1	2	1	1	3	4	2	1	2	1	4	4	4	2	1	2	4	2	4	1	3	1	1	1	2	1	3	4	4	2	2	1	1	4	3	1	4
	74	2		1	1	1	4	1	1	4	1	3	3	1	2	3	1	3	4	1	2	3	4	2	2	4	4	3	4	4	4	3	1	1	3	3	3	4	2	4	4	1	4	4	1	4	1	3	1
	75	2		1	3	4	3	1	3	4	2	4	1	4	3	4	3	3	2	1	4	1	1	4	3	2	1	2	3	2	4	4	3	1	4	4	3	4	3	1	4	2	3	3	1	3	4	4	4
	76	2		2	4	1	1	4	1	1	3	3	1	4	4	2	3	3	4	1	3	2	1	1	1	1	4	4	3	3	4	1	1	2	4	2	2	3	2	1	4	4	1	1	4	4	4	4	3
	77	2		3	2	1	4	1	3	2	2	2	4	3	2	3	1	1	4	3	4	1	4	1	1	3	4	4	3	4	2	2	4	4	1	3	4	2	1	4	4	4	1	1	4	2	4	3	4
	78	2		3	1	3	3	3	2	1	3	2	3	2	1	2	2	4	2	3	2	1	4	2	1	1	1	3	4	3	2	1	1	3	3	3	4	1	1	1	4	1	4	3	4	4	2	3	1
	79	2		1	3	2	3	2	3	1	1	4	1	4	3	1	3	1	4	4	1	3	1	1	2	4	3	4	1	1	3	1	4	1	1	3	1	3	3	4	3	1	4	1	2	3	1	3	1
	80	3		3	3	1	4	2	4	2	4	3	2	1	2	1	4	2	1	1	1	3	4	3	1	1	1	1	4	4	3	4	1	3	1	3	2	3	1	4	2	3	3	1	2	3	4	1	4
	81	3		3	1	3	3	4	1	4	3	2	1	2	1	4	1	3	3	4	4	1	1	4	4	3	4	2	4	4	1	1	2	1	4	2	2	2	3	4	4	1	2	1	1	3	3	1	1
	82	3		2	1	3	3	2	3	4	2	4	1	2	4	3	3	3	2	1	4	3	1	2	3	3	1	1	3	4	4	1	2	4	4	4	2	1	4	2	4	1	3	2	2	4	4	3	4
	83	3		2	4	3	4	3	2	3	4	4	3	3	3	1	3	1	3	4	4	3	4	4	2	1	1	4	2	4	2	4	1	1	3	3	1	1	3	1	3	4	1	1	4	2	2	1	3
	84	3		4	1	4	1	4	1	1	1	4	2	3	3	4	1	3	3	1	2	1	3	3	3	3	1	4	3	3	2	4	1	1	3	2	4	4	4	1	3	4	4	4	4	4	1	3	4
	85	3		2	3	4	2	4	4	1	3	2	4	4	1	4	1	4	1	3	1	1	1	3	4	1	4	3	4	1	3	1	1	3	4	1	4	3	3	3	1	4	1	3	2	4	1	2	4
	86	3		3	1	3	1	4	3	3	3	1	4	1	1	1	1	1	2	2	3	1	3	2	1	1	2	4	4	4	3	3	3	1	2	3	3	1	3	1	2	3	4	2	4	4	4	2	3
	87	3		1	1	3	4	3	1	3	2	1	4	2	1	1	2	4	2	1	1	4	1	2	4	4	4	4	1	3	1	1	3	3	3	2	2	3	4	3	1	1	2	4	4	3	1	3	2
	88	3		3	3	1	4	2	1	2	2	4	4	4	3	4	3	4	2	4	4	1	3	2	3	4	3	1	3	4	2	1	4	3	3	3	1	4	3	1	3	4	3	2	3	4	2	1	2
	89	3		2	3	1	4	3	1	1	4	4	1	4	4	1	3	4	2	3	2	4	1	4	2	2	2	3	1	3	1	4	2	1	1	4	1	4	1	3	4	2	1	4	2	3	1	3	4
	90	3		2	3	2	4	3	3	4	3	3	3	4	4	2	2	4	2	4	1	4	1	4	4	1	1	3	4	4	1	2	3	4	1	4	2	1	3	3	2	4	1	1	3	4	1	1	1
	91	3		4	4	2	1	1	1	4	2	1	1	3	1	1	4	1	1	2	3	4	1	4	4	3	4	2	3	2	4	1	3	4	1	3	4	1	2	3	1	3	1	1	2	2	3	1	1
	92	3		2	2	3	2	1	3	1	1	2	2	4	3	1	2	1	4	4	2	4	2	4	3	2	3	2	1	4	4	4	4	3	3	2	4	3	1	4	1	1	4	1	1	4	3	4	2
	93	3		4	3	2	2	2	1	2	4	3	2	4	1	1	3	3	1	3	4	3	3	2	4	4	2	3	3	3	3	4	3	3	1	2	3	3	2	2	4	4	1	4	3	1	2	1	1
	94	3		1	3	4	3	4	2	1	2	4	3	3	4	4	2	4	3	2	1	3	3	3	1	3	1	4	4	1	3	2	3	3	2	2	1	2	3	3	3	2	3	1	3	1	1	2	4
	95	3		1	3	3	2	2	1	1	4	4	1	1	3	4	1	4	4	4	1	4	3	3	3	1	2	3	2	2	1	3	2	3	1	3	4	3	2	4	2	4	4	4	2	3	2	4	4
	96	3		4	3	3	4	1	4	1	3	4	3	1	2	3	4	2	4	1	3	1	2	2	3	1	2	1	4	4	1	3	3	3	3	1	2	3	3	3	1	4	1	1	4	4	3	3	1
	97	3		1	1	3	4	3	2	1	1	4	2	3	2	4	1	4	3	4	1	1	1	1	2	3	1	4	3	3	4	2	4	4	2	4	2	1	3	2	1	4	2	1	4	4	2	4	4
	98	3		2	1	1	1	1	3	1	3	3	1	4	3	3	4	2	4	2	1	2	4	4	1	1	4	2	3	4	1	2	4	2	1	4	4	3	4	4	1	1	2	2	2	4	2	2	4
	99	3		2	1	2	4	2	2	4	3	2	2	3	1	1	2	4	1	1	1	3	4	3	4	4	3	2	2	4	2	3	3	3	3	1	3	1	1	4	3	2	1	3	3	4	3	4	4
	100	3		4	3	4	4	2	4	3	2	1	2	1	1	2	4	4	1	4	1	2	3	2	4	3	4	2	3	4	3	3	3	4	4	2	1	3	2	1	4	4	4	1	2	1	1	1	4
	101	3		2	1	1	2	2	2	2	4	3	2	3	2	3	2	4	3	2	1	4	4	2	4	1	3	3	1	3	1	4	2	1	4	4	3	4	3	4	1	1	1	2	4	2	4	1	4
	102	3		2	3	1	2	3	3	4	1	1	3	3	2	1	3	3	4	1	4	1	4	2	3	1	1	2	4	1	1	1	4	4	3	4	4	1	3	4	2	4	4	3	4	3	4	3	1
	103	3		2	1	1	4	2	1	3	4	4	3	1	4	1	4	1	4	1	4	4	2	1	3	3	3	1	1	4	3	2	4	4	2	3	3	3	1	4	4	2	2	3	1	3	4	2	2
	104	3		4	1	3	3	4	3	1	2	2	4	4	4	4	4	4	4	2	2	4	1	1	4	1	1	4	4	3	4	4	4	3	4	2	1	2	3	3	4	1	4	1	1	1	1	2	2
	105	3		1	3	4	1	4	4	1	1	2	3	2	1	2	3	3	4	4	2	2	3	4	1	4	3	3	2	2	3	1	3	3	4	2	4	1	4	4	4	4	4	2	2	1	4	1	1
	106	3		4	4	4	4	3	4	1	3	4	3	4	4	3	1	3	2	1	4	4	2	4	2	4	1	3	3	1	2	1	4	1	3	2	3	3	1	4	3	4	4	1	4	3	4	1	1
	107	3		1	3	1	1	4	3	1	4	2	1	3	3	1	3	2	4	4	4	2	1	1	1	4	3	4	3	3	1	1	4	1	3	1	4	1	1	4	1	2	1	4	1	1	1	2	3
	108	3		3	1	1	4	2	3	3	3	4	4	2	3	3	4	1	1	3	4	1	1	3	3	3	4	1	1	1	4	3	1	3	4	2	1	3	2	4	3	1	3	3	4	2	1	1	4
	109	3		4	3	2	3	3	4	2	1	1	2	3	4	3	1	1	1	4	4	3	1	4	3	1	3	1	1	1	4	2	2	1	3	2	3	1	3	4	1	1	4	1	3	1	4	1	4
	110	3		2	1	1	3	1	2	4	3	3	1	3	4	1	1	2	1	3	1	4	2	2	1	4	1	4	2	1	1	1	3	4	4	3	2	4	3	3	1	1	3	1	4	4	3	1	1
	111	3		3	4	1	4	3	4	2	1	1	4	1	3	1	1	3	4	3	2	1	1	3	2	1	1	1	1	4	1	4	4	4	3	3	4	4	3	3	1	4	2	1	1	4	2	4	2
	112	3		1	4	4	2	1	4	4	2	4	3	4	1	4	4	1	2	2	4	4	1	2	1	3	2	4	4	3	1	4	1	4	2	3	1	3	3	4	1	2	1	1	2	3	1	1	1
	113	3		2	1	1	1	1	4	3	1	1	4	2	3	4	3	1	1	1	3	1	1	4	4	1	4	3	3	2	3	1	3	3	3	1	2	2	3	4	4	1	3	1	1	2	4	2	3
	114	3		2	4	4	3	1	4	1	4	1	1	3	4	4	2	4	4	1	2	1	4	3	4	4	1	1	2	4	4	4	1	1	1	3	3	3	1	1	3	1	1	2	4	1	1	1	3
	115	3		1	4	2	4	1	3	1	4	4	4	1	1	4	4	2	4	3	3	3	1	1	3	2	4	1	2	4	3	4	3	2	2	1	1	1	2	3	1	3	1	1	3	3	3	2	1
	116	3		2	1	1	4	3	2	3	3	1	3	4	3	2	3	2	3	1	4	1	1	2	4	4	4	1	4	4	2	2	2	4	3	3	3	4	2	1	1	4	3	2	2	2	1	2	1
	117	3		1	2	3	4	3	1	2	4	4	1	1	2	3	4	4	4	2	4	2	4	4	2	1	1	2	4	4	4	1	4	3	4	3	3	1	1	3	3	3	3	4	4	1	2	4	4
	118	3		4	1	1	4	1	4	1	3	4	2	3	3	1	4	3	4	1	4	1	4	4	2	3	3	3	2	3	4	3	3	4	4	2	4	4	4	4	4	3	3	4	2	4	1	4	4
	119	3		3	3	4	4	3	4	4	2	1	3	4	4	1	4	1	4	3	4	3	2	2	4	3	4	4	1	4	2	1	1	2	4	2	4	4	4	1	1	3	1	1	2	3	2	4	2
	120	3		2	2	1	4	3	4	2	2	4	1	2	1	1	3	2	1	1	3	4	3	2	1	3	1	4	4	2	1	3	4	1	4	1	1	2	1	4	4	3	1	4	4	3	1	1	3
	121	4		2	4	4	1	1	4	1	2	1	2	4	1	2	4	2	2	2	1	1	4	1	4	4	1	3	4	2	4	1	4	3	1	3	4	1	2	3	1	4	1	4	4	4	4	1	2
	122	4		2	3	3	4	3	1	2	3	2	4	1	1	2	4	1	4	3	3	4	4	4	1	3	2	1	2	3	3	4	3	1	3	2	1	4	4	1	3	3	4	3	4	1	1	4	4
	123	4		1	4	2	3	1	4	1	2	2	2	4	4	1	1	3	3	3	2	1	3	1	1	4	4	4	4	1	1	3	4	4	2	1	3	1	1	3	3	2	1	4	2	2	4	1	4
	124	4		4	3	1	4	3	3	1	1	4	4	3	4	3	2	3	1	3	3	4	4	4	4	3	4	4	1	1	1	4	1	1	3	1	2	2	4	4	1	1	4	1	3	1	3	2	4
	125	4		4	1	4	4	2	2	4	3	4	2	2	3	1	4	2	2	1	1	3	4	1	2	4	3	3	1	4	2	4	4	1	3	3	4	4	2	3	4	1	4	1	4	2	2	3	1
	126	4		4	3	3	1	4	1	4	1	2	3	2	2	1	4	1	3	1	1	1	4	2	2	2	3	4	3	1	2	1	2	4	3	4	1	4	3	4	4	1	3	2	1	2	4	2	3
	127	4		4	1	2	3	4	1	1	3	2	3	1	1	2	4	3	3	1	2	1	2	4	1	1	3	3	1	4	1	3	2	3	2	3	4	4	4	1	1	3	4	1	4	3	1	3	1
	128	4		4	4	1	2	4	1	4	1	4	4	1	2	3	1	1	1	4	4	4	2	2	4	4	1	3	2	1	4	3	4	1	1	1	4	3	3	1	3	4	2	2	1	1	3	4	4
	129	4		1	4	3	3	2	3	3	4	1	3	1	3	1	4	3	4	1	2	1	4	4	3	3	3	3	1	3	4	3	4	3	3	2	4	1	3	3	1	4	1	3	3	1	3	4	1
	130	4		1	2	2	2	1	3	4	1	1	4	4	4	3	4	4	4	3	1	4	1	3	3	3	4	4	2	2	3	1	1	1	2	1	4	1	4	3	3	4	1	2	4	2	1	1	3
	131	4		4	3	3	4	4	2	4	2	4	2	3	3	1	4	1	1	3	3	1	2	4	1	1	2	3	4	3	2	3	3	3	3	3	4	4	4	1	4	4	4	1	1	1	3	2	4
	132	4		4	4	3	1	1	3	1	1	4	4	3	1	2	3	4	1	1	2	3	1	3	3	2	1	3	2	3	3	1	4	1	1	4	1	2	2	1	1	4	3	3	1	4	1	4	1
	133	4		3	1	1	1	4	3	2	3	3	1	1	1	3	4	3	2	3	1	1	3	3	1	2	3	4	3	3	1	1	1	2	3	1	3	4	3	4	4	2	4	1	3	1	3	3	4
	134	4		4	4	2	1	1	3	1	1	1	4	1	3	3	1	4	2	1	4	1	1	1	3	1	2	3	1	4	1	4	4	2	4	4	4	1	3	3	1	1	4	1	4	2	3	3	3
	135	4		3	4	1	4	3	2	1	3	1	1	3	3	2	1	1	3	4	3	2	4	2	1	4	2	4	4	4	4	3	3	1	1	3	4	4	2	1	3	1	1	3	1	1	3	4	4
	136	4		3	3	3	3	1	1	1	3	2	2	2	2	3	3	1	2	2	3	2	3	2	1	2	3	1	1	1	4	1	3	1	4	4	3	2	1	3	1	1	1	3	3	2	1	3	4
	137	4		2	2	3	1	3	2	1	4	3	1	1	4	4	4	1	3	3	3	4	4	3	4	2	1	3	1	4	1	4	2	1	3	1	3	3	4	1	4	1	3	2	2	1	3	1	1
	138	4		1	1	4	2	2	1	2	1	4	2	1	3	4	3	1	1	3	4	4	1	3	2	4	4	2	3	4	3	3	2	4	4	1	4	4	3	1	1	4	3	3	2	3	1	1	1
	139	4		2	3	1	3	2	1	3	1	1	2	1	3	1	1	4	1	2	4	3	1	1	2	3	1	4	4	3	4	2	4	4	1	1	4	4	4	2	4	4	2	1	1	2	4	2	3
	140	4		1	4	2	1	3	3	2	1	3	2	3	4	1	3	1	4	4	4	1	3	1	1	2	1	3	3	1	2	4	1	2	4	3	4	1	4	4	4	4	1	2	4	1	4	4	4
	141	4		1	3	4	2	3	3	4	4	1	4	1	3	1	3	1	3	4	4	4	4	3	1	3	3	4	4	1	4	4	1	2	3	4	4	3	2	3	1	3	1	3	3	1	2	4	4
	142	4		3	3	1	2	1	2	2	4	1	4	3	3	2	1	3	3	4	3	2	4	3	1	4	4	3	3	1	1	3	4	2	4	1	4	4	2	1	4	4	4	4	4	1	3	2	1
	143	4		1	3	1	4	1	3	1	3	3	2	3	3	3	2	1	2	1	4	4	2	1	3	1	1	3	1	4	1	3	3	2	1	1	1	1	2	4	1	3	1	4	3	3	1	2	3
	144	4		1	4	1	3	3	4	1	1	4	1	2	3	2	4	3	2	2	3	1	3	4	1	3	4	3	4	4	3	4	4	4	2	3	1	2	3	3	1	4	3	4	1	3	4	3	1
	145	4		2	4	2	1	1	3	4	4	1	1	2	1	4	1	1	4	1	4	4	3	2	1	4	4	1	2	1	3	4	3	2	4	1	1	1	3	4	2	3	1	4	3	4	1	1	3
	146	4		3	2	3	4	1	1	1	4	2	3	2	4	3	4	1	2	4	1	3	3	1	2	3	4	4	4	4	2	1	3	4	1	4	1	2	1	4	3	1	4	4	1	3	3	4	2
	147	4		1	3	4	2	1	1	1	2	4	4	2	1	1	2	1	2	2	2	1	2	3	2	2	4	2	2	3	3	2	1	1	3	4	4	4	2	3	3	1	3	3	3	2	4	1	3
	148	4		1	3	1	4	4	1	2	3	3	3	1	1	3	4	4	4	4	1	4	3	3	1	4	4	2	2	1	2	3	4	2	1	1	3	4	1	3	4	1	1	1	1	1	1	1	4
	149	4		3	2	2	4	4	1	4	4	1	4	2	3	3	2	3	2	4	3	4	4	4	2	2	3	2	4	4	4	3	3	4	4	1	1	4	1	1	4	1	1	4	3	4	4	3	3
	150	4		1	4	1	1	4	1	4	1	4	3	4	4	1	2	3	4	3	2	1	4	2	3	2	1	1	3	3	2	1	4	2	4	4	4	2	3	1	4	3	3	1	3	1	3	1	2
	151	4		1	3	1	3	2	4	4	2	3	2	1	2	3	1	1	2	2	1	4	4	4	4	4	4	3	3	3	1	3	2	4	4	1	1	1	2	2	4	1	3	1	3	3	4	4	1
	152	4		1	1	4	4	3	2	1	2	1	2	1	1	3	3	2	4	4	1	3	4	3	1	3	4	1	2	1	1	1	1	1	3	1	4	3	4	1	4	4	3	3	4	3	3	2	1
	153	4		4	4	3	4	3	4	2	1	2	4	2	2	4	4	4	3	4	3	1	3	3	4	1	1	3	1	2	1	1	2	4	3	4	4	4	3	4	1	4	4	3	2	1	3	1	4
	154	4		3	1	3	4	3	4	2	4	4	2	4	3	1	2	4	4	1	4	4	1	2	2	4	1	4	2	2	3	1	4	2	3	2	4	4	2	2	4	2	2	4	4	4	4	3	3
	155	4		4	3	1	3	2	3	1	4	1	4	3	2	1	1	1	1	2	1	3	2	4	4	1	4	3	1	4	4	4	4	3	4	4	2	1	1	1	3	3	3	1	2	4	1	3	4
	156	4		1	1	1	2	3	2	1	4	4	2	2	4	3	2	4	4	3	4	2	2	2	3	4	1	3	4	4	4	1	3	3	1	4	2	2	2	3	1	1	3	2	4	3	4	2	2
	157	4		4	3	4	4	2	1	1	1	1	3	2	3	3	4	1	4	4	4	4	2	1	2	1	1	1	4	4	1	3	2	2	1	2	3	1	3	1	4	3	1	1	2	4	4	4	2
	158	4		2	3	1	1	2	1	2	4	4	1	3	3	1	4	3	4	4	3	2	4	1	2	3	1	4	4	2	3	3	1	4	3	1	4	2	3	4	3	3	2	2	3	2	1	2	3
	159	4		1	2	1	3	3	3	2	2	4	1	1	4	4	3	4	4	4	3	4	4	4	4	2	1	4	1	3	2	3	1	2	2	1	1	4	1	3	3	3	3	3	4	3	1	4	4
	160	4		2	3	3	3	1	2	4	1	1	2	2	1	3	2	1	4	1	4	1	3	3	2	1	4	4	3	2	4	4	4	4	3	4	3	1	4	2	1	4	4	3	1	1	4	4	1
	161	4		4	4	2	1	2	1	1	2	4	1	1	2	4	2	4	4	1	1	1	3	1	4	2	1	3	4	1	4	1	1	3	3	4	1	3	1	1	2	4	4	2	1	4	4	4	2
	162	4		3	2	4	1	1	1	2	1	3	1	4	3	1	1	1	1	4	3	2	3	2	4	1	1	2	4	2	3	4	1	2	1	1	2	1	3	4	2	4	1	1	1	2	4	1	1
	163	4		2	3	1	1	4	1	2	4	3	1	3	4	4	1	4	2	1	4	4	4	1	1	1	3	1	4	4	3	1	3	3	4	4	3	1	2	2	1	1	3	3	4	2	3	1	3
	164	4		2	3	4	3	2	2	1	3	4	4	2	1	4	4	4	2	4	1	1	4	1	2	1	2	2	4	3	1	1	2	3	3	1	1	1	3	4	3	1	3	3	4	4	4	1	1
	165	4		4	1	2	3	2	1	4	3	3	4	3	1	3	2	4	4	1	2	4	3	1	3	4	1	1	3	2	4	2	1	4	4	2	3	2	4	4	4	1	2	3	1	3	1	3	2
	166	4		3	4	4	3	1	4	1	3	4	1	1	3	1	4	4	3	1	3	3	4	2	4	3	1	2	3	1	3	1	4	1	1	4	2	1	3	4	3	1	4	1	1	1	4	4	4
	167	4		4	3	1	4	2	3	4	1	3	3	3	1	4	4	4	3	1	1	3	1	1	3	2	4	1	3	1	4	1	4	1	4	4	3	1	4	1	2	3	4	4	1	1	3	1	3
	168	4		2	4	1	3	1	3	1	2	1	1	3	4	3	3	3	3	1	4	3	4	1	1	3	4	2	3	4	3	4	4	3	2	1	4	1	1	1	1	1	3	4	1	4	4	2	3
	169	4		1	4	4	3	4	3	1	1	3	2	1	4	4	4	3	3	2	2	4	3	3	2	4	1	2	4	1	3	4	2	3	2	1	2	3	3	2	3	2	4	1	4	2	2	1	4
	170	4		3	3	4	1	2	4	4	1	3	2	1	3	1	3	3	4	4	2	2	4	3	1	1	1	1	1	4	1	4	1	4	4	1	4	3	1	1	2	2	1	3	3	4	1	1	2
	171	4		3	3	1	4	3	3	2	1	1	1	1	4	4	1	4	4	3	1	1	1	2	4	3	1	3	3	3	3	3	2	3	1	4	1	1	3	4	4	1	1	4	1	3	2	3	4
	172	4		1	4	2	1	4	4	4	3	1	1	1	2	1	4	4	3	4	2	1	4	1	2	3	1	2	1	3	3	4	3	4	3	4	4	1	3	3	3	4	3	1	1	4	1	4	4
	173	4		4	1	2	4	1	3	1	3	1	2	4	2	2	1	2	4	1	2	3	1	4	3	1	3	1	3	3	2	4	4	4	2	2	3	4	2	2	4	4	1	4	3	3	3	4	3
	174	4		2	3	3	1	1	2	1	4	4	1	1	4	3	4	2	4	4	4	1	2	4	3	4	2	1	3	4	4	3	1	4	3	1	3	1	2	1	4	3	3	1	1	3	4	1	1
	175	4		1	4	1	1	3	2	3	1	3	1	1	1	3	4	3	2	3	1	3	2	3	1	3	3	4	4	2	4	4	4	4	1	1	4	2	3	4	4	4	1	3	4	4	4	1	3
	176	4		4	4	3	1	1	1	2	4	1	3	3	4	3	3	1	3	1	4	1	2	4	2	1	1	1	3	4	4	3	4	1	3	1	4	1	1	4	2	1	1	4	3	1	4	4	1
	177	4		2	1	2	4	1	4	3	3	4	4	4	1	2	1	1	3	2	2	1	3	3	1	4	4	3	4	1	4	4	1	3	2	2	3	1	4	3	1	4	1	4	4	1	3	1	1
	178	4		2	1	1	4	4	1	3	3	3	1	3	2	3	3	4	3	3	4	1	3	1	1	3	4	3	1	1	1	4	4	2	2	2	3	1	3	4	3	3	3	4	1	4	2	4	4
	179	4		1	1	1	2	2	1	1	4	4	3	2	4	3	3	2	4	3	1	1	3	4	4	3	4	4	3	4	1	3	1	1	2	1	2	3	1	1	1	3	3	1	4	2	2	4	3
	180	4		1	3	2	1	1	4	4	3	4	3	2	1	2	2	3	2	2	4	4	4	3	1	1	2	3	1	4	1	3	1	4	3	4	1	1	3	2	1	4	4	2	2	1	4	4	1
	181	4		3	3	4	1	2	3	1	4	3	1	3	4	2	1	3	1	4	3	1	2	2	3	4	3	2	4	3	4	1	4	3	1	2	2	2	4	3	3	3	4	1	3	4	1	2	1
	182	4		3	2	3	1	3	1	4	4	1	4	3	3	4	1	2	4	4	4	1	3	3	1	3	4	1	4	4	2	1	3	1	4	3	2	3	2	1	4	1	3	2	4	4	2	4	1
Yu 2014	1	1		4	2	2	2	3	4	1	3	4	1	1	1	3	2	2	4	3	4	3	3	1	1	3	1	1	4	2	4	4	2	1	1	4	2	3	1	1	1	1	4	3	3	2	3	1	2
	2	1		3	2	1	3	1	2	4	4	1	3	1	4	3	3	2	1	4	1	3	4	1	1	2	1	3	3	2	4	1	4	3	3	4	3	4	2	3	2	2	1	1	4	4	1	2	1
	3	1		4	2	4	4	3	1	1	3	1	3	2	4	2	4	3	2	1	4	3	1	1	3	1	4	1	3	1	2	4	4	1	3	3	4	4	4	3	3	4	4	4	4	4	1	1	3
	4	1		1	2	4	1	4	2	2	3	1	3	4	3	3	1	3	3	3	1	4	4	1	3	4	4	2	4	1	1	2	3	4	2	4	3	3	2	1	1	4	4	3	3	3	1	1	2
	5	1		4	1	1	4	1	2	1	4	1	4	4	2	1	1	1	3	1	4	4	3	2	4	2	1	1	1	2	4	1	1	3	2	3	3	4	3	4	4	1	1	4	4	1	4	4	1
	6	1		3	3	4	4	1	3	1	1	4	1	1	1	2	4	2	2	1	4	4	3	4	1	3	1	4	1	4	1	3	3	1	2	3	4	3	4	1	3	4	4	3	3	3	1	3	4
	7	1		1	4	4	4	3	4	1	4	3	1	3	1	3	2	2	1	4	2	2	1	4	3	4	3	1	1	3	3	4	3	3	1	3	4	2	1	1	3	1	2	4	4	1	4	1	4
	8	1		4	3	4	1	1	3	1	4	1	1	4	2	1	2	1	3	3	1	4	2	3	4	1	1	1	3	3	3	1	4	3	4	1	1	1	3	3	1	1	4	3	3	4	4	1	4
	9	1		3	4	3	3	3	4	2	1	2	1	3	1	4	1	4	4	2	2	1	3	3	1	3	1	1	2	4	4	3	4	1	1	4	3	3	1	3	4	2	1	4	2	4	3	3	2
	10	1		2	4	2	3	1	4	3	4	1	1	2	2	2	4	4	2	3	1	1	2	3	1	3	1	4	1	2	4	2	1	1	1	3	3	3	4	3	1	1	3	3	1	2	4	4	1
	11	1		1	3	3	3	1	3	1	1	1	4	4	3	1	4	4	1	3	4	1	4	3	3	4	3	4	3	3	1	2	3	1	1	4	2	2	1	2	3	4	4	2	1	3	4	1	1
	12	1		3	2	3	3	4	4	3	4	3	1	4	1	2	3	1	1	4	3	2	2	3	3	4	4	4	4	2	2	4	4	3	4	3	4	2	3	1	3	4	1	4	2	4	3	1	4
	13	1		4	4	3	3	1	4	2	2	3	4	4	1	2	4	1	3	2	3	3	1	2	4	1	1	3	3	3	3	3	4	2	1	1	2	1	1	3	2	1	3	4	2	1	1	2	3
	14	1		4	4	4	2	3	4	3	3	3	3	3	4	4	1	1	3	2	2	1	3	4	3	3	4	4	4	4	1	3	1	3	3	3	1	1	3	4	3	1	4	1	3	1	3	3	1
	15	1		1	2	1	1	3	2	4	4	1	1	3	2	1	4	3	1	3	4	1	1	1	3	3	1	1	3	4	2	3	1	2	4	4	3	2	3	3	3	4	1	1	2	4	3	4	2
	16	1		3	2	1	4	3	1	3	3	4	3	4	1	2	4	3	3	4	3	4	4	2	1	1	1	3	1	4	1	2	4	4	1	3	4	1	2	1	2	1	1	4	1	1	1	1	4
	17	1		2	3	1	3	1	1	4	4	3	4	4	3	2	1	3	3	1	1	3	1	1	4	2	3	1	1	1	4	1	3	1	4	4	3	4	3	2	1	2	3	2	2	1	3	4	3
	18	1		1	1	4	4	1	3	4	4	1	1	4	1	4	4	3	3	1	4	3	4	3	2	3	3	1	4	4	4	4	1	4	1	4	2	4	3	4	1	1	1	3	4	2	4	4	3
	19	1		4	3	4	1	2	1	1	2	2	2	4	4	4	4	4	4	4	3	1	1	1	1	2	4	3	3	1	2	1	1	2	4	4	3	1	4	1	4	4	3	4	2	1	3	3	3
	20	1		1	3	4	3	4	4	1	4	4	3	1	4	1	3	3	3	3	1	4	1	1	3	1	3	3	1	3	4	3	4	4	1	1	3	3	2	3	3	4	2	4	4	1	2	1	2
	21	1		3	4	1	1	3	1	4	3	1	3	2	3	3	4	3	3	1	2	3	2	3	2	3	2	1	4	1	3	1	4	1	3	3	1	1	2	3	4	3	3	4	1	2	3	4	4
	22	1		3	2	1	1	4	3	1	1	3	3	3	1	4	4	4	4	4	3	4	2	3	3	1	4	4	3	3	4	4	1	3	3	1	2	1	1	4	1	1	4	2	2	1	1	4	4
	23	1		1	1	2	2	3	2	2	1	3	1	4	4	1	4	1	1	1	4	1	4	4	1	3	2	4	1	4	4	4	1	4	1	3	2	3	4	3	3	4	3	4	1	1	2	4	3
	24	1		2	4	3	4	2	1	1	4	3	1	2	4	1	4	2	4	3	3	3	1	3	4	1	1	2	1	1	1	3	4	3	3	1	3	3	2	1	3	3	1	3	3	1	1	4	4
	25	1		3	1	4	1	1	1	2	3	2	2	1	3	3	4	1	4	1	4	4	1	3	1	3	1	3	3	3	2	3	3	1	1	2	1	3	4	3	2	3	3	2	4	3	4	1	3
	26	1		3	4	1	4	1	4	4	3	4	2	1	3	2	4	3	4	2	1	4	3	3	3	4	1	3	3	1	3	1	3	1	2	3	1	2	2	2	1	2	2	4	3	1	3	1	4
	27	1		1	1	4	3	1	4	4	2	3	4	4	1	1	2	1	2	4	4	3	3	3	3	4	2	3	2	2	4	3	4	4	4	3	1	1	3	1	2	4	2	4	4	4	3	4	2
	28	1		4	2	1	2	4	1	4	1	2	1	4	3	1	1	3	4	1	3	3	2	1	3	4	2	3	2	2	3	1	1	1	1	4	3	1	1	1	3	3	1	2	3	3	4	1	2
	29	1		2	2	3	3	1	2	1	4	4	3	4	4	2	1	1	3	3	1	3	2	2	1	1	2	4	4	2	3	3	3	3	4	2	4	3	3	2	4	4	3	1	4	4	1	1	4
	30	1		4	3	3	4	4	4	1	1	1	4	1	4	3	3	4	1	3	4	4	1	2	2	1	4	4	1	4	1	3	4	2	1	1	3	4	4	1	1	2	4	4	4	3	3	1	1
	31	1		4	1	2	1	1	4	3	1	3	1	3	3	4	3	2	2	4	1	1	2	3	1	3	3	2	2	1	3	4	1	1	3	4	2	1	4	2	1	4	1	4	4	4	1	4	2
	32	1		1	4	4	4	4	3	1	2	4	4	4	1	1	4	3	3	2	1	4	1	3	4	3	1	1	4	4	2	4	3	1	2	2	1	1	2	3	1	3	3	4	4	3	3	4	3
	33	1		4	4	1	4	3	3	1	3	1	2	1	3	2	2	4	1	3	4	1	2	1	3	1	2	4	3	1	4	3	1	4	2	4	4	1	2	4	1	2	3	4	2	1	4	2	1
	34	1		4	3	3	3	4	3	1	3	2	4	2	1	2	1	4	1	1	4	4	2	1	1	3	1	1	1	1	2	1	1	3	4	4	4	1	3	1	2	3	4	3	4	3	3	4	4
	35	1		2	4	2	1	1	3	2	1	4	1	1	3	3	3	1	2	3	1	2	2	4	1	2	4	3	3	3	4	3	4	2	4	4	1	4	2	3	4	4	4	4	4	3	2	3	3
	36	1		1	1	4	4	1	2	4	4	4	1	4	1	4	2	4	4	1	1	2	4	4	2	2	1	1	2	1	4	3	3	2	2	1	4	1	4	2	2	1	1	2	4	4	2	4	3
	37	1		1	3	3	4	1	4	4	1	1	4	3	1	3	4	3	1	3	1	3	4	4	1	1	1	4	4	1	2	1	2	4	3	1	2	4	2	1	4	4	2	1	4	4	3	4	1
	38	1		4	4	1	1	4	3	4	4	1	4	1	2	3	1	2	3	1	4	2	3	3	3	4	4	2	4	4	2	1	4	3	3	2	4	3	4	2	4	4	4	1	4	3	2	3	3
	39	1		1	3	3	1	3	1	1	1	3	4	1	3	2	4	4	4	4	3	1	3	2	3	3	1	4	4	1	3	3	3	3	2	3	3	2	1	3	4	2	2	2	2	3	3	3	1
	40	1		1	2	4	4	4	3	3	4	2	2	2	2	1	4	1	2	3	2	3	4	2	4	3	3	1	4	1	4	2	2	1	1	1	4	1	2	2	2	1	3	4	4	2	3	2	3
	41	1		2	4	4	1	1	1	1	3	3	3	4	1	4	3	4	1	4	3	2	4	4	4	1	4	4	1	4	3	2	1	1	1	4	2	3	3	3	4	2	2	3	3	2	4	3	4
	42	1		3	1	1	1	3	3	3	2	4	4	4	1	1	2	4	1	3	1	4	1	1	1	4	3	4	1	2	2	1	4	3	1	1	1	1	4	1	2	1	1	2	2	2	2	2	2
	43	2		1	3	3	3	3	4	3	3	3	1	3	2	3	1	4	4	1	4	2	3	1	3	2	4	4	2	2	4	1	1	4	4	3	1	3	4	1	2	4	1	1	3	3	3	3	1
	44	2		3	1	1	3	2	1	4	1	1	4	1	4	4	1	2	3	4	2	4	4	3	3	3	2	3	4	1	2	4	2	2	4	1	4	1	4	2	3	4	4	4	3	4	1	4	3
	45	2		2	3	4	4	3	2	3	2	4	4	4	2	3	1	1	3	3	2	1	2	3	3	4	3	3	3	4	3	4	3	1	2	1	2	3	3	4	1	1	3	2	1	1	1	3	4
	46	2		1	1	2	3	3	2	2	1	3	1	2	3	3	1	3	3	1	3	2	2	3	4	1	4	3	2	1	1	4	1	4	4	3	1	2	2	1	3	1	2	1	1	3	4	3	3
	47	2		1	1	4	1	2	1	3	4	3	1	4	1	3	4	1	4	1	3	3	1	4	1	1	1	3	4	4	3	1	2	2	4	3	1	1	1	3	3	4	1	1	3	3	2	2	4
	48	2		4	3	4	4	1	1	1	3	1	1	4	1	2	2	3	4	3	2	1	1	1	3	3	1	1	1	3	1	2	2	3	1	3	1	3	3	2	3	3	4	3	2	3	3	4	3
	49	2		1	4	4	3	1	1	4	2	3	4	4	1	4	3	2	2	4	1	3	4	2	4	3	4	3	1	1	3	2	4	1	1	3	3	3	3	3	4	1	1	3	1	3	1	4	4
	50	2		3	3	4	4	2	2	3	3	3	3	3	2	3	1	2	3	4	1	1	1	3	3	1	3	4	4	1	2	2	4	1	1	2	2	1	4	3	3	1	4	2	2	2	4	1	1
	51	2		1	2	4	4	1	2	3	3	4	1	3	4	1	3	3	4	4	4	4	1	1	3	3	3	2	3	4	2	2	1	3	2	4	1	2	1	4	4	4	3	4	1	2	1	4	1
	52	2		1	1	3	4	1	3	2	1	2	2	3	2	1	3	1	4	1	3	1	4	1	1	1	2	2	4	2	2	1	3	1	4	1	3	4	1	3	3	2	4	1	1	2	1	1	2
	53	2		3	2	2	2	1	1	3	2	3	3	3	1	1	3	3	4	3	4	1	4	4	3	4	1	3	1	3	1	4	4	2	4	4	2	4	3	4	3	3	1	1	4	3	3	2	3
	54	2		4	4	1	2	3	4	4	4	2	3	4	2	2	3	4	1	4	2	4	3	3	1	1	2	4	1	1	3	1	3	1	2	1	3	4	1	4	2	4	3	3	3	1	3	4	4
	55	2		1	2	2	3	4	4	4	4	1	4	1	4	1	1	2	2	3	4	4	1	1	4	3	4	1	3	2	2	3	3	3	3	4	3	1	4	3	3	2	2	4	2	1	4	4	3
	56	2		1	3	1	1	4	4	1	3	3	3	1	1	2	4	1	3	3	4	2	1	1	2	2	4	2	4	3	1	1	1	3	2	2	3	1	2	4	1	3	3	3	4	4	1	4	1
	57	2		2	4	3	4	4	4	1	4	3	3	1	1	1	1	4	1	1	1	4	2	1	2	1	4	4	1	1	2	4	4	3	4	1	3	3	2	2	3	4	2	2	1	3	3	1	3
	58	2		1	3	2	4	1	1	3	3	1	1	4	3	3	1	1	3	4	4	2	3	1	4	4	1	1	4	3	4	3	4	4	2	2	1	4	1	3	2	1	3	1	4	3	4	3	1
	59	2		1	3	2	3	1	1	3	3	1	4	4	1	2	4	4	3	2	2	4	4	1	1	4	1	1	1	4	1	2	3	3	4	2	3	2	4	2	4	4	1	4	2	2	3	4	4
	60	2		4	1	4	2	4	1	3	4	1	2	1	1	3	4	3	1	3	1	2	4	3	3	1	4	1	1	2	4	3	4	4	1	3	3	1	2	1	1	1	4	3	4	1	3	3	1
	61	2		1	3	3	4	2	1	1	4	3	1	3	1	1	1	2	4	4	1	3	4	1	4	1	1	3	2	3	4	1	1	1	3	3	3	3	2	4	3	2	1	2	4	2	2	4	4
	62	2		3	1	4	2	2	3	1	4	3	4	1	2	4	2	4	1	3	1	1	1	4	2	3	4	4	4	4	1	4	2	3	4	1	3	3	1	4	2	3	1	4	1	1	4	1	1
	63	2		2	2	2	4	4	4	4	3	3	4	2	4	2	4	1	3	1	3	1	4	2	1	4	2	3	1	1	1	1	2	4	2	4	1	3	3	2	4	3	2	2	4	3	1	2	1
	64	2		4	4	1	4	4	4	1	4	3	4	4	4	1	4	4	4	3	1	1	4	1	1	3	3	3	3	1	1	1	4	4	1	2	3	2	4	3	4	3	2	1	1	1	2	2	4
	65	2		1	4	1	3	1	1	4	2	1	2	1	3	3	3	3	2	3	4	3	3	4	4	1	3	4	3	4	1	4	1	1	4	3	2	2	1	4	1	2	4	1	1	3	4	3	4
	66	2		4	4	2	3	3	4	4	1	1	1	1	2	1	4	1	1	3	3	1	1	1	2	3	1	3	4	4	4	4	3	2	3	2	2	2	2	1	1	3	3	2	2	4	4	4	1
	67	2		3	1	4	3	1	4	1	4	2	4	1	3	1	4	3	2	3	3	3	4	4	3	4	3	1	1	4	2	2	4	3	3	4	1	4	1	1	4	1	2	1	1	4	4	2	4
	68	2		1	4	1	4	2	4	4	4	3	3	1	4	1	2	4	4	3	1	3	3	1	1	1	1	4	4	1	3	4	3	4	4	4	3	4	1	4	1	2	4	1	2	2	3	2	2
	69	2		1	3	4	4	2	1	3	4	3	3	4	1	3	2	2	2	2	1	1	1	1	1	1	3	4	2	4	1	1	2	1	3	3	2	4	3	4	4	3	3	2	4	3	1	1	3
	70	2		4	2	3	3	4	4	4	1	4	1	1	3	2	3	4	3	2	1	1	1	3	4	1	3	1	3	2	1	1	1	4	1	2	4	2	4	1	4	2	4	2	1	3	3	2	4
	71	2		1	1	1	4	1	3	1	1	3	4	4	1	1	4	4	4	1	3	4	1	2	3	3	3	2	1	3	1	4	2	4	4	1	1	3	1	1	4	4	1	1	2	3	1	3	2
	72	3		3	4	4	1	3	4	3	2	3	3	2	3	4	4	4	3	3	1	3	2	4	1	4	3	4	3	2	2	4	4	1	3	1	2	1	3	4	4	4	3	1	1	3	4	2	2
	73	3		1	3	1	4	1	4	2	1	1	3	1	4	3	2	2	2	3	3	2	3	1	2	4	4	4	1	4	3	1	2	3	4	3	2	4	3	4	3	1	2	1	3	3	4	3	4
	74	3		4	3	1	3	3	1	3	1	2	1	2	2	1	4	3	2	4	1	1	1	1	1	3	1	3	3	3	4	3	3	1	4	2	3	4	4	2	3	3	4	3	4	2	1	3	3
	75	3		1	4	1	4	1	3	4	4	4	1	2	2	3	1	4	3	4	3	3	3	1	2	1	2	1	1	4	3	4	2	4	3	3	3	3	4	1	4	1	2	1	1	3	1	3	4
	76	3		1	4	3	3	3	1	2	2	4	3	3	3	1	2	4	3	3	1	3	2	2	3	3	2	1	1	4	4	4	3	2	4	1	4	3	4	3	2	1	1	3	1	4	1	1	4
	77	3		3	4	1	1	4	4	4	2	3	1	3	1	1	4	4	4	3	1	4	1	4	1	2	3	1	1	1	4	4	3	2	2	4	4	4	4	4	2	3	4	1	2	3	3	1	2
	78	3		3	2	1	1	4	3	4	2	3	4	4	4	1	3	4	1	2	2	4	3	3	3	1	3	4	1	1	3	2	3	4	2	1	3	3	4	1	4	4	1	2	3	1	4	3	2
	79	3		3	3	3	4	2	1	2	3	4	3	4	4	3	4	1	3	4	4	3	4	4	1	4	1	2	4	1	2	1	1	3	1	1	1	2	4	2	4	4	2	2	4	4	2	2	1
	80	3		1	1	3	3	1	1	1	2	2	4	4	3	4	4	3	1	4	4	1	1	4	1	4	2	1	1	1	2	3	1	4	4	4	4	1	1	1	3	1	4	4	3	1	1	3	4
	81	3		4	1	3	3	4	3	1	1	1	1	3	4	4	4	1	1	3	1	2	3	2	4	1	2	1	4	2	1	4	3	2	1	3	3	1	4	3	1	1	3	3	2	2	3	1	4
	82	3		3	4	4	4	4	1	3	1	2	2	4	1	1	1	1	2	4	3	4	4	3	2	1	1	3	3	2	3	1	1	4	1	4	1	4	3	4	4	3	3	1	3	1	3	1	2
	83	3		1	1	3	2	3	3	2	1	2	1	1	1	4	1	3	3	3	4	4	2	3	4	4	2	4	3	3	1	3	1	2	3	1	2	4	3	4	1	1	1	4	3	4	3	3	3
	84	3		3	3	3	4	3	2	4	1	1	3	2	3	3	4	4	3	4	4	4	4	1	1	1	4	3	4	1	1	1	4	4	2	1	3	3	2	4	2	4	4	3	4	1	4	2	2
	85	3		4	1	2	3	4	3	3	4	2	3	4	1	4	4	4	4	3	2	4	4	4	4	2	3	3	3	3	2	4	1	1	1	1	2	3	1	4	3	1	4	1	1	4	4	1	3
	86	3		3	4	3	4	1	3	1	1	4	2	4	1	3	3	1	2	2	2	2	2	1	1	2	2	2	2	1	3	3	4	4	3	1	4	2	2	3	4	4	4	3	2	4	3	4	4
	87	3		2	1	1	3	3	4	1	4	4	2	1	4	4	1	2	2	4	4	2	2	1	2	1	1	4	2	3	2	2	2	1	3	4	3	2	2	2	1	4	3	1	3	1	1	1	4
	88	3		3	2	3	2	2	1	4	3	1	2	1	1	3	4	1	3	3	1	1	2	2	2	2	1	3	1	4	3	4	1	2	4	1	2	3	4	1	2	1	3	4	1	3	1	1	3
	89	3		4	2	2	3	2	1	2	1	4	4	4	4	2	1	4	3	1	2	2	1	3	2	1	2	4	4	1	3	1	2	4	4	4	4	2	3	2	4	1	1	4	1	1	3	4	4
	90	3		1	3	3	1	3	4	1	3	3	3	4	4	4	3	4	3	4	1	2	2	1	4	4	1	4	2	2	1	3	2	1	1	3	4	4	2	4	1	3	4	1	3	1	2	2	2
	91	3		4	1	3	1	4	4	2	1	1	4	3	4	2	2	4	3	1	3	1	4	4	3	3	4	3	4	3	2	3	3	3	4	4	1	4	2	4	1	2	4	2	4	4	4	1	1
	92	3		1	4	2	4	1	4	4	3	2	3	1	4	4	4	3	2	1	2	4	3	4	4	3	4	4	4	3	4	1	3	1	1	4	3	3	4	4	3	2	2	3	4	3	1	3	4
	93	3		2	3	4	1	1	1	1	4	2	4	1	1	4	1	2	1	4	4	3	2	4	1	4	3	3	1	2	1	4	1	4	3	3	3	4	1	4	3	1	2	4	1	4	1	1	1
	94	3		4	2	3	1	2	1	3	4	3	1	4	3	4	4	4	1	3	4	1	1	4	4	1	1	1	2	2	3	3	2	1	1	1	4	3	1	1	2	4	4	1	1	4	2	2	4
	95	3		2	4	4	4	1	3	1	3	3	4	1	1	1	3	2	2	3	1	2	4	2	4	4	4	2	3	1	1	4	4	1	4	2	4	1	4	4	3	3	3	1	1	2	3	1	2
	96	3		1	4	3	1	4	1	1	4	1	3	4	4	4	2	4	1	3	4	2	3	1	1	1	2	1	1	2	3	4	1	3	1	4	3	3	4	2	2	3	4	3	2	3	1	3	1
	97	3		1	2	1	1	1	3	1	1	2	4	3	3	1	4	4	2	1	2	3	1	1	1	1	3	3	3	1	3	4	3	2	4	3	2	3	1	3	3	2	1	2	4	1	4	4	4
	98	3		4	2	1	2	1	4	1	3	2	2	1	3	3	1	2	4	2	1	3	3	1	4	4	1	3	4	1	3	2	4	1	4	1	3	3	1	4	3	1	3	1	1	3	3	3	4
	99	3		3	4	3	3	1	2	4	4	3	1	4	3	2	4	2	3	1	4	2	1	1	4	4	4	3	3	4	1	2	4	3	4	2	4	1	4	3	1	4	3	4	3	2	1	4	2
	100	3		2	1	4	3	1	2	1	2	3	4	3	2	3	2	3	4	4	4	3	3	3	1	1	1	2	3	1	1	4	3	3	2	1	4	3	4	2	4	2	1	3	1	3	1	1	2
	101	3		4	1	4	2	4	3	3	1	1	3	2	1	3	3	4	4	3	3	1	4	2	4	2	1	4	2	3	4	3	4	3	1	2	1	2	2	2	1	2	3	3	1	4	4	2	1
	102	3		4	2	3	4	3	1	3	2	4	2	1	3	1	1	1	2	3	3	4	4	4	4	2	3	1	4	1	3	1	3	4	4	1	2	4	1	3	1	1	4	4	1	1	4	4	1
	103	3		4	1	1	4	3	1	4	1	1	3	1	3	3	4	3	1	4	4	1	1	2	1	4	4	2	3	3	1	2	4	1	3	2	4	3	1	4	1	3	3	4	4	4	1	1	4
	104	3		1	3	1	4	1	4	2	2	1	3	1	3	1	2	3	4	4	2	4	3	1	2	3	3	4	1	3	2	4	3	2	3	4	1	2	1	4	2	4	1	1	3	3	3	2	3
	105	3		1	1	1	1	4	1	3	2	4	3	1	4	3	3	4	1	3	2	1	2	3	2	1	2	4	3	3	1	3	4	4	1	4	1	4	1	3	4	3	2	1	4	3	3	4	1
	106	3		3	2	4	1	3	4	3	2	3	4	1	2	2	4	1	4	3	4	1	4	4	4	4	1	3	4	3	3	1	3	2	1	2	2	4	4	4	1	4	3	1	3	4	1	1	4
	107	3		4	2	3	2	2	2	2	3	3	1	4	4	2	3	1	1	3	4	3	2	1	2	4	1	3	1	1	4	1	2	2	3	2	1	1	3	1	3	2	3	4	1	3	3	3	1
	108	4		3	2	1	1	3	4	3	2	4	3	4	2	1	1	1	3	4	2	2	4	4	2	3	1	3	2	2	3	1	4	4	1	4	1	2	4	1	1	1	1	4	4	1	3	2	4
	109	4		1	3	3	3	2	2	2	4	2	4	1	1	1	4	1	4	2	3	1	3	1	3	4	3	1	1	3	1	3	1	1	1	1	4	1	1	4	4	1	2	1	1	3	4	4	1
	110	4		3	3	3	2	1	3	1	2	4	1	4	4	4	4	3	2	3	1	2	4	4	1	4	2	4	1	1	1	4	4	3	4	3	1	3	1	1	3	1	2	1	4	1	1	4	2
	111	4		4	1	2	4	3	1	2	1	1	1	2	3	4	4	2	4	4	1	1	2	4	1	1	2	4	1	2	4	3	4	3	4	3	4	4	4	3	1	1	3	3	3	3	2	4	2
	112	4		2	3	2	1	2	4	4	2	1	4	3	1	3	2	1	1	1	1	2	2	3	2	4	1	1	2	1	1	4	4	4	3	4	2	4	2	3	4	4	4	1	2	1	1	1	3
	113	4		3	4	4	4	2	4	3	3	4	2	1	1	2	3	1	4	3	2	4	1	3	1	2	3	3	2	2	3	1	1	1	4	1	1	3	1	1	4	2	4	3	3	3	1	4	1
	114	4		1	3	2	1	1	4	2	4	3	2	1	3	4	3	1	4	3	1	2	2	4	2	2	4	4	1	1	2	3	1	4	3	2	4	1	1	2	3	2	2	1	3	4	1	1	3
	115	4		3	4	4	4	1	1	3	2	2	1	3	3	4	3	1	1	4	3	1	4	3	1	3	2	2	3	2	2	1	4	4	4	1	4	1	1	4	1	2	4	1	1	3	1	4	4
	116	4		4	1	4	1	2	3	3	3	4	4	4	1	4	4	2	1	4	2	4	3	1	1	3	2	3	3	1	3	2	4	4	4	2	4	1	2	2	1	3	1	1	4	1	2	4	1
	117	4		1	2	2	4	1	4	4	1	1	4	2	4	2	1	4	4	3	2	2	3	2	2	1	2	3	1	3	1	3	4	1	2	1	4	3	2	3	2	4	2	4	4	3	1	2	2
	118	4		4	3	2	3	4	3	4	1	4	1	3	3	2	3	2	3	3	1	4	4	2	3	2	4	3	1	4	3	4	1	3	3	3	1	4	4	2	3	1	3	4	1	4	3	2	1
	119	4		4	1	1	4	1	3	3	1	4	1	1	3	4	4	1	1	3	4	1	2	1	2	2	4	2	2	1	2	3	1	4	4	1	2	3	3	1	1	1	1	3	4	2	1	3	4
	120	4		3	1	4	1	1	4	4	1	4	3	4	3	1	3	4	3	1	1	4	1	2	2	1	1	3	3	1	4	4	4	1	4	1	2	1	4	4	3	3	2	4	4	3	2	3	4
	121	4		2	1	2	1	2	3	3	2	3	3	1	1	1	2	3	3	2	2	2	3	3	1	4	3	4	4	3	3	1	3	1	3	4	1	4	4	2	4	2	1	4	4	3	1	2	2
	122	4		3	3	3	1	1	3	1	3	4	4	1	1	2	4	4	1	1	4	1	4	4	3	3	3	4	1	1	4	1	3	1	2	3	3	4	1	3	1	1	4	4	1	3	2	3	1
	123	4		3	1	1	4	4	1	4	3	1	4	3	3	2	3	1	1	2	3	4	3	3	1	4	1	1	3	1	2	2	3	4	2	2	2	3	3	1	1	3	4	3	1	4	4	3	4
	124	4		1	3	1	1	2	1	3	4	4	3	2	4	1	1	3	3	3	4	1	3	2	1	4	4	3	4	1	1	1	3	1	2	4	1	1	2	1	2	4	1	1	2	1	3	3	3
	125	4		4	2	4	1	2	4	4	4	1	1	3	4	3	3	1	1	3	4	1	2	4	3	4	4	2	2	2	1	3	3	1	4	4	4	4	3	4	1	1	4	4	4	4	4	1	4
	126	4		4	4	1	3	1	2	1	4	1	4	1	1	1	2	2	1	4	4	4	2	4	3	3	2	3	2	3	2	3	4	1	4	3	4	4	4	4	2	2	2	4	3	2	3	1	3
	127	4		1	4	2	4	1	3	4	1	4	3	3	4	4	4	3	3	3	2	3	1	1	1	1	2	3	4	3	4	1	2	3	3	1	1	3	4	1	1	2	1	2	3	3	3	2	4
	128	4		4	3	4	1	3	1	3	1	4	4	3	2	3	3	4	3	4	1	3	3	1	4	3	1	3	2	3	1	1	1	1	1	3	1	2	1	4	3	2	1	3	2	2	4	3	3
	129	4		1	2	1	3	1	4	2	1	4	4	2	1	4	3	2	1	3	1	2	2	1	1	4	4	4	3	4	1	1	3	3	3	3	1	1	4	4	1	1	1	1	3	4	1	3	1
	130	4		1	1	1	4	4	4	3	4	3	3	2	1	1	3	4	2	1	1	4	3	1	1	2	1	4	1	3	4	3	2	3	1	1	1	3	1	4	2	2	3	3	3	1	4	2	1
	131	4		3	1	4	4	4	1	4	4	3	4	1	1	4	3	3	2	3	3	3	1	4	1	1	1	4	2	3	2	1	1	4	4	4	3	1	4	4	1	4	2	2	1	2	1	1	1
	132	4		3	1	3	3	1	4	4	4	2	2	1	4	4	1	4	3	1	4	2	3	1	4	2	3	2	1	3	2	1	3	1	2	2	4	3	2	1	4	1	3	3	4	1	1	4	2
	133	4		2	1	2	2	2	3	3	3	3	3	1	4	3	4	4	4	4	4	4	3	2	1	3	3	3	1	4	2	1	1	4	1	3	2	4	3	1	3	3	1	4	1	3	3	2	2
	134	4		1	4	3	3	4	2	4	4	2	1	2	3	3	2	1	2	4	4	1	1	3	1	4	1	2	2	4	4	1	3	3	2	1	3	3	4	4	2	1	1	2	4	1	2	4	3
	135	4		4	2	3	1	2	1	3	3	2	4	4	3	3	4	4	4	3	2	3	2	2	4	3	1	2	1	2	1	4	2	3	4	1	4	2	1	2	2	3	3	4	4	1	3	1	1
	136	4		1	3	3	1	4	3	3	3	3	1	3	3	1	3	4	4	3	3	4	3	1	4	2	1	4	3	3	4	1	3	3	2	3	3	4	3	2	1	4	2	2	1	4	4	3	4
	137	4		4	3	1	4	1	2	2	4	3	2	3	4	3	3	3	3	4	1	2	3	1	3	4	2	1	1	3	2	3	4	4	1	4	3	2	1	2	3	4	3	1	3	2	1	3	2
	138	4		1	3	4	2	3	3	4	2	2	3	2	2	2	1	1	4	3	1	4	1	2	4	3	1	1	2	1	2	3	1	3	4	1	1	3	4	3	3	4	4	1	1	1	2	4	1
	139	4		1	4	2	4	4	1	2	3	3	2	1	1	1	3	1	3	4	1	4	1	1	4	3	1	3	3	4	1	3	2	4	1	3	1	1	3	3	4	3	2	3	2	3	1	4	1
	140	4		4	1	2	3	1	3	2	2	1	1	4	1	1	3	2	1	4	3	1	3	2	3	3	4	2	2	4	4	4	3	3	4	2	1	2	1	1	3	1	2	4	3	4	2	1	3
	141	4		1	3	3	1	1	3	4	1	1	3	2	4	4	3	4	1	2	2	4	1	4	1	4	1	4	4	3	1	4	4	1	3	2	3	4	4	2	3	4	1	1	1	1	1	3	3
	142	4		3	4	2	4	4	1	3	2	2	4	1	4	4	4	2	3	2	1	1	4	1	1	1	3	4	3	3	1	1	4	1	1	4	2	4	2	4	4	3	4	2	1	4	2	3	2
	143	4		1	4	4	4	2	1	2	2	2	1	3	4	2	3	4	3	2	1	2	2	1	1	1	3	4	3	3	3	4	4	2	1	3	1	1	4	2	3	3	4	3	1	1	4	2	4
	144	4		1	4	1	2	2	1	4	3	4	3	1	1	3	1	4	2	4	4	3	3	1	3	3	3	3	4	1	1	4	4	1	1	3	4	2	3	1	2	2	1	4	1	4	3	4	3
	145	4		3	4	3	1	4	2	4	4	3	1	1	1	3	4	4	1	4	3	2	4	3	4	1	3	1	1	2	3	4	2	4	1	2	4	3	3	2	3	2	4	1	3	2	1	3	2
	146	4		4	1	3	4	1	1	1	3	2	3	2	3	1	2	2	1	3	4	3	4	4	3	1	3	2	3	1	1	4	3	3	3	1	4	1	3	3	4	2	1	4	2	4	4	2	4
	147	4		1	4	1	3	4	3	4	1	4	4	2	1	4	1	4	3	1	4	4	3	1	1	2	4	2	1	1	3	4	3	3	3	3	4	3	3	1	4	2	2	1	4	1	4	1	2
	148	4		3	1	4	4	3	2	1	4	4	3	1	3	3	2	4	3	1	3	3	3	3	1	3	4	1	2	1	4	3	1	4	4	3	1	4	1	1	3	1	1	3	1	4	1	1	4
	149	4		3	1	4	2	2	1	4	4	4	1	1	4	1	2	4	3	3	4	3	4	3	2	1	3	4	1	3	3	1	2	4	4	1	4	4	4	3	2	1	2	4	1	3	3	3	4
	150	4		4	3	4	2	4	1	3	2	3	4	1	2	1	1	3	4	1	2	3	1	1	3	2	1	3	3	3	1	3	3	1	2	4	4	4	3	1	2	1	4	1	3	2	1	2	1
	151	4		4	3	1	4	1	3	1	2	3	2	3	1	3	4	4	3	4	1	1	4	3	3	3	2	1	4	4	2	1	1	1	2	2	4	1	3	2	1	3	1	3	4	4	2	3	3
	152	4		3	3	3	2	3	2	3	4	1	3	3	3	2	4	4	2	1	4	4	2	3	1	4	3	4	1	3	1	1	1	3	4	4	3	4	3	1	2	4	1	4	2	4	4	1	1
	153	4		3	3	1	2	1	3	1	3	3	4	1	3	3	4	2	2	3	1	2	3	4	1	4	1	4	2	4	1	4	4	1	1	1	3	2	4	1	3	4	4	3	4	4	4	3	1
	154	4		3	4	1	4	3	1	1	4	3	2	2	4	1	3	3	3	2	3	1	1	2	3	3	4	1	2	2	2	4	1	4	4	4	4	3	3	3	3	2	1	1	4	3	4	1	3
	155	4		3	4	3	2	1	2	2	2	4	3	3	1	1	1	1	3	3	4	1	1	1	3	1	3	3	4	1	3	3	1	2	1	2	2	4	1	2	1	3	2	4	3	1	1	3	1
	156	4		4	4	1	2	4	1	1	4	4	2	4	1	3	2	3	2	2	3	2	1	3	2	1	3	1	4	2	4	3	4	1	4	2	1	4	2	2	1	4	4	3	2	4	1	3	1
	157	4		2	4	4	3	2	1	3	3	2	3	1	1	4	4	4	1	1	1	4	1	3	2	3	3	3	2	3	2	2	2	2	2	3	3	2	3	3	3	4	4	4	4	1	3	3	4
Zhang 2013	1	1		1	4	4	1	4	1	4	4	2	4	4	1	3	3	3	2	1	1	1	4	1	1	2	2	1	4	2	1	1	4	4	1	1	2	4	3	4	3	1	1	1	1	3	1	1	4
	2	1		1	1	1	4	2	3	4	1	1	1	3	4	4	2	3	3	3	3	2	4	3	4	3	2	2	2	3	2	3	4	2	4	1	4	1	1	4	3	4	3	1	2	3	3	4	2
	3	1		4	1	1	4	4	1	3	2	4	2	2	4	3	4	2	3	4	2	4	4	4	1	4	4	4	1	1	1	2	3	4	1	1	4	4	2	4	4	1	1	3	4	4	4	2	3
	4	1		1	1	3	4	4	1	1	4	3	4	4	4	1	4	1	3	4	3	3	3	4	1	4	1	2	3	3	2	1	3	3	4	2	1	4	3	4	4	1	4	2	2	3	3	1	3
	5	1		4	2	2	3	3	3	1	3	2	2	1	4	4	4	4	1	3	2	4	2	1	4	3	1	4	3	1	2	4	3	4	1	4	1	4	1	3	4	3	4	1	4	4	2	1	3
	6	1		1	1	2	4	4	1	1	1	1	4	4	2	3	3	4	4	1	1	3	4	3	1	3	3	1	3	1	2	3	3	3	4	1	1	3	3	4	2	3	4	4	3	3	4	3	2
	7	1		2	1	1	4	3	1	4	3	4	2	3	4	1	1	3	4	2	1	2	4	4	4	1	4	3	4	4	1	1	4	4	4	1	3	4	3	3	4	4	1	2	4	3	4	3	2
	8	1		4	2	1	3	4	4	2	3	2	3	1	1	3	3	3	4	3	4	2	1	4	4	3	2	4	2	1	1	1	4	1	4	3	4	4	4	4	4	1	4	2	2	4	3	4	1
	9	1		1	4	2	3	2	4	4	4	1	4	2	3	4	2	1	3	2	2	3	1	3	2	3	3	2	2	1	2	1	2	4	1	2	3	2	1	3	1	1	1	2	4	1	3	4	2
	10	1		1	1	2	3	1	3	3	1	3	1	2	1	1	4	3	2	4	4	4	4	3	3	1	4	4	1	3	3	2	4	2	2	2	3	4	3	4	1	4	1	1	1	3	4	4	4
	11	1		1	4	3	3	4	1	3	4	3	3	2	4	1	3	4	4	1	1	1	1	4	1	4	1	3	3	2	4	3	1	4	3	4	1	4	1	3	1	4	1	1	3	3	4	3	4
	12	1		3	1	3	4	1	3	3	3	4	4	2	4	4	4	4	4	1	1	3	2	1	2	3	2	1	3	1	3	2	1	1	4	4	1	2	3	3	4	1	3	1	1	1	3	4	1
	13	1		1	1	3	4	3	1	1	2	1	1	4	1	3	1	2	4	3	4	3	1	4	3	3	1	4	3	4	3	1	4	4	4	3	4	1	4	4	4	1	4	3	4	1	4	3	3
	14	1		1	1	1	1	4	2	4	2	3	4	1	4	4	3	2	1	1	2	4	1	1	1	1	3	4	4	4	1	1	2	4	4	3	1	3	1	2	4	3	3	4	1	3	1	1	3
	15	1		2	3	4	1	4	2	4	1	2	3	1	3	1	2	2	2	2	3	2	3	3	3	3	1	4	4	3	4	1	4	3	4	3	3	4	2	4	4	1	4	3	4	4	2	2	3
	16	1		4	1	4	4	3	1	3	2	4	2	2	1	1	4	3	1	1	4	3	2	4	1	1	4	1	4	3	3	2	1	4	2	1	2	2	3	2	3	1	4	1	2	3	1	4	1
	17	1		4	4	2	1	1	3	1	3	1	4	1	1	2	4	3	4	3	2	2	2	4	4	3	4	3	1	3	4	4	3	2	1	4	1	4	4	4	1	4	3	1	1	4	1	1	1
	18	1		4	1	3	1	4	1	1	2	4	1	4	1	1	3	4	4	2	4	4	3	4	2	4	3	3	4	1	3	1	1	1	2	1	2	2	1	3	1	4	4	3	1	3	2	1	1
	19	1		3	1	1	3	1	1	4	3	1	3	3	1	1	3	3	3	4	2	1	1	4	1	2	2	4	4	1	1	3	4	4	1	4	1	4	3	3	1	3	4	4	4	2	1	2	2
	20	1		2	4	4	3	3	4	4	1	4	4	4	1	4	3	4	4	1	2	1	4	3	4	1	1	2	3	1	3	3	1	1	1	4	1	3	1	1	4	3	1	1	4	3	3	1	3
	21	1		1	4	1	4	1	2	1	1	2	3	4	2	3	4	3	4	4	3	1	2	1	4	3	3	1	4	3	1	2	1	1	4	2	1	2	1	1	4	2	1	1	1	3	1	1	2
	22	1		3	3	1	3	4	3	2	3	4	3	3	2	4	1	1	3	1	1	1	2	2	3	4	3	1	4	4	2	2	3	1	2	3	3	1	1	1	1	3	3	1	4	1	3	2	4
	23	1		2	3	1	2	1	1	4	2	3	3	4	2	2	1	3	3	1	4	3	1	1	1	4	2	1	3	4	2	4	2	3	4	3	4	4	4	2	3	4	3	3	4	3	4	2	4
	24	2		4	1	1	1	3	4	1	4	1	2	1	1	3	3	4	3	1	2	3	2	3	2	1	4	1	3	1	3	4	2	1	4	3	1	1	1	3	3	4	1	1	1	4	4	1	1
	25	2		4	3	2	3	1	1	1	3	1	1	3	4	1	4	3	4	3	1	2	4	1	4	3	1	2	2	3	3	1	2	4	1	3	1	3	4	4	4	4	4	1	4	1	4	2	2
	26	2		4	2	3	2	4	4	1	4	3	1	2	3	1	3	1	4	3	2	1	3	3	3	4	1	3	4	3	4	3	3	3	1	4	4	2	3	1	1	4	1	3	4	4	1	4	3
	27	2		1	1	1	4	3	2	1	1	4	4	3	3	4	3	3	2	3	2	4	3	3	2	3	4	1	2	3	1	4	2	4	3	1	3	3	4	4	3	4	4	1	2	1	4	3	3
	28	2		4	2	3	3	4	4	4	1	4	2	1	4	1	4	3	4	2	3	3	1	1	1	4	3	1	1	4	2	3	1	2	2	3	1	1	1	2	4	1	4	3	4	4	3	1	2
	29	2		1	1	3	3	3	2	2	2	1	3	1	1	4	1	2	4	3	4	3	4	3	2	1	2	2	3	4	4	2	3	1	2	1	3	3	2	1	1	2	4	2	1	3	4	2	3
	30	2		4	2	3	2	1	1	3	3	2	3	2	2	2	2	4	1	1	4	4	4	1	4	4	1	3	2	2	3	3	4	4	3	4	4	2	4	1	4	1	3	1	1	4	4	4	2
	31	2		1	3	1	4	1	3	1	2	4	3	1	4	4	3	3	4	1	3	3	3	4	1	4	3	1	2	2	2	2	1	1	1	4	2	1	1	1	4	3	2	1	1	2	3	1	2
	32	2		3	3	4	3	4	4	4	1	1	2	3	4	1	4	2	3	2	1	1	1	1	3	1	4	3	3	1	4	4	1	2	2	1	1	4	1	1	2	1	2	4	1	3	4	2	3
	33	2		4	3	1	4	3	4	4	4	4	1	1	3	1	4	4	3	4	2	4	1	2	1	2	4	3	2	4	1	4	4	1	2	4	2	2	3	4	4	1	1	3	1	3	3	3	2
	34	2		4	1	1	3	3	1	2	4	3	3	1	2	3	4	2	3	3	2	4	1	4	2	2	4	1	1	3	3	4	2	4	2	3	3	1	1	3	4	4	2	1	3	1	3	3	1
	35	2		2	1	2	4	4	1	2	3	4	1	2	1	1	4	4	1	2	1	1	3	1	1	3	2	2	1	2	1	1	4	2	1	1	1	2	3	3	3	4	3	3	3	4	1	1	3
	36	2		3	1	3	1	2	2	3	1	3	1	1	2	1	2	4	2	4	1	4	3	3	2	3	1	2	4	4	4	4	2	4	1	4	3	3	4	2	3	1	1	4	1	2	1	4	4
	37	2		4	3	3	4	3	1	3	3	4	2	4	4	1	3	1	2	4	1	2	1	4	1	1	3	3	4	3	2	3	3	2	2	4	4	1	3	2	4	3	4	3	2	4	2	4	1
	38	2		3	4	4	4	3	2	3	3	2	4	1	3	3	1	1	4	1	4	3	3	3	1	2	3	2	3	4	4	2	1	3	3	3	4	1	3	2	4	4	1	1	3	3	1	3	4
	39	2		4	1	3	2	1	3	4	1	1	2	1	3	4	1	4	3	4	1	1	4	3	1	4	4	1	2	2	4	4	1	1	4	2	1	4	3	1	3	2	3	3	1	1	3	3	4
	40	2		4	4	1	4	3	3	1	1	4	1	3	1	4	3	3	1	4	3	4	4	3	3	3	2	3	3	4	3	1	2	1	3	4	3	4	1	2	1	4	3	1	2	1	4	2	1
	41	2		1	4	3	4	3	4	1	3	3	1	1	3	4	3	4	3	3	4	3	1	2	2	3	4	4	1	1	3	1	1	1	3	3	2	1	2	4	1	1	4	2	4	3	1	1	4
	42	2		4	1	3	1	4	3	3	1	3	3	2	1	2	3	1	2	3	4	3	1	2	2	1	3	4	4	3	2	3	1	2	4	4	1	1	2	3	2	3	3	4	1	2	4	1	2
	43	3		2	4	3	1	1	4	1	1	2	3	4	1	2	4	1	2	1	3	1	4	2	1	2	2	4	1	3	1	3	3	4	1	3	2	4	1	4	1	3	3	1	3	3	4	4	1
	44	3		4	2	3	3	3	1	1	1	1	3	4	4	4	3	2	4	2	1	4	4	4	3	3	1	2	3	1	4	4	4	1	1	4	3	4	4	1	4	1	4	2	1	4	3	3	4
	45	3		2	4	4	4	1	4	1	1	3	1	1	2	3	3	3	4	1	1	1	2	4	1	4	2	1	3	2	3	3	4	3	2	4	4	4	1	2	4	1	3	1	3	3	3	3	2
	46	3		1	2	3	1	2	3	2	4	1	3	1	3	1	3	4	4	4	3	1	3	2	4	3	3	3	1	3	3	2	3	3	4	3	1	1	1	3	1	3	2	4	1	1	4	1	1
	47	3		4	3	3	2	2	3	2	4	4	3	3	3	3	3	2	2	1	1	1	3	2	4	3	3	3	1	2	3	2	3	4	1	4	1	4	2	4	1	4	3	1	4	4	4	1	1
	48	3		1	1	2	4	1	3	4	2	4	4	4	4	3	1	2	2	1	1	4	4	1	4	3	1	2	1	4	3	1	1	1	3	4	1	4	1	1	3	1	3	1	3	3	3	4	3
	49	3		3	3	3	4	4	4	4	3	2	1	3	1	3	1	4	1	1	4	1	1	4	2	1	3	4	3	1	2	3	4	3	1	1	2	2	3	1	2	1	3	2	4	4	1	4	2
	50	3		1	1	2	3	3	4	4	2	3	1	2	3	3	1	3	4	2	4	2	4	1	1	2	4	4	3	3	4	3	4	3	1	3	3	4	4	4	3	4	3	3	1	2	4	4	4
	51	3		1	1	1	2	1	1	2	1	1	1	2	4	3	1	4	1	1	3	3	2	3	4	1	1	3	1	4	4	1	2	4	3	1	3	3	3	3	3	3	3	4	3	2	1	3	4
	52	3		3	2	3	3	3	4	1	3	4	4	4	3	4	1	1	1	3	3	4	4	3	3	1	3	4	4	3	3	4	3	3	3	2	1	1	1	1	4	4	2	4	3	4	1	4	3
	53	3		1	4	4	1	4	4	1	2	4	1	4	3	4	1	3	3	4	3	3	4	4	4	1	3	4	4	1	1	1	1	4	1	3	4	4	4	4	2	4	2	1	1	4	2	1	1
	54	3		3	3	4	1	3	3	3	1	4	4	3	3	1	3	2	4	4	3	4	3	2	3	4	1	3	1	1	1	3	1	1	3	3	3	4	3	2	1	1	4	3	1	1	3	3	1
	55	3		4	2	3	3	3	4	2	3	3	4	3	1	4	3	1	4	2	2	3	2	2	1	4	1	2	1	4	4	3	3	4	3	2	1	3	4	3	3	3	4	2	2	1	4	4	1
	56	3		1	4	3	4	3	1	4	4	3	2	3	3	3	1	4	1	3	1	2	1	4	3	2	2	2	4	4	3	4	3	4	3	2	4	4	4	3	4	1	1	2	1	3	2	1	1
	57	3		2	2	1	3	4	3	3	2	1	4	1	1	2	2	4	4	3	3	4	3	3	4	3	3	1	4	2	4	1	4	4	3	4	3	4	1	1	3	4	1	4	1	2	1	3	3
	58	3		1	1	4	1	3	1	1	1	3	4	1	1	4	2	1	2	4	1	1	1	3	4	4	2	2	2	1	3	3	3	4	1	3	4	3	3	2	1	4	1	1	4	4	3	3	4
	59	4		4	1	1	1	3	1	4	1	4	3	2	2	3	4	4	3	1	4	3	2	1	1	1	2	1	1	1	3	3	3	1	3	2	4	4	4	1	1	2	2	1	1	2	1	1	4
	60	4		3	1	2	4	3	1	1	3	4	4	3	1	4	2	2	3	3	2	3	4	1	4	3	2	1	1	1	1	1	4	2	1	3	3	3	2	2	1	3	3	2	2	4	1	1	3
	61	4		2	1	2	4	2	3	1	1	2	4	3	1	1	4	1	1	1	4	4	3	1	3	1	3	4	3	2	1	3	4	3	4	2	1	4	4	2	4	4	3	1	4	1	4	1	3
	62	4		2	4	4	4	1	3	1	3	4	4	1	3	3	3	4	1	4	4	2	3	3	3	4	3	1	3	2	4	1	3	1	4	1	4	1	4	3	3	3	1	4	2	3	3	1	3
	63	4		1	4	1	1	1	4	4	2	1	3	4	2	2	1	1	2	2	3	4	3	2	1	4	3	3	4	2	2	4	2	2	3	3	4	3	3	4	2	2	3	4	3	3	4	1	2
	64	4		1	3	4	1	1	2	1	3	4	1	1	2	1	1	2	2	4	3	4	3	4	3	3	4	2	1	3	1	3	3	1	4	2	1	1	3	4	4	4	4	1	3	4	3	4	3
	65	4		2	1	1	4	3	4	4	3	3	4	1	4	3	2	3	1	3	4	1	3	1	3	2	4	1	3	2	1	1	3	3	2	1	4	1	4	4	2	3	1	3	2	3	3	3	3
	66	4		4	3	1	1	3	1	3	1	1	3	1	3	4	1	3	2	3	2	4	2	1	4	1	4	3	4	4	4	1	3	4	4	1	2	1	2	3	3	4	4	3	3	4	4	4	2
	67	4		4	3	1	4	3	2	1	1	2	4	1	4	3	2	2	1	1	4	4	3	4	1	4	3	3	3	1	1	2	3	1	3	3	1	1	1	2	3	1	2	2	3	1	1	2	4
	68	4		4	3	2	4	1	1	4	3	1	2	2	1	2	3	3	3	1	3	3	1	1	4	4	4	3	1	4	3	3	1	3	4	2	4	1	4	2	4	1	2	1	4	3	4	4	4
	69	4		3	3	1	4	3	2	1	4	2	2	4	2	2	2	4	1	3	3	3	2	4	4	4	2	1	1	4	4	1	4	3	3	1	1	3	4	3	2	1	1	3	1	1	3	1	4
	70	4		2	4	1	3	3	1	2	1	4	4	3	4	2	4	1	3	3	1	4	4	1	2	1	3	3	1	2	1	1	2	4	3	4	3	3	4	2	1	4	1	3	2	1	4	1	2
	71	4		2	4	1	1	4	1	3	4	2	3	3	4	3	4	3	3	3	4	1	2	1	2	1	1	3	4	4	1	4	1	1	3	4	2	3	2	4	3	2	1	2	3	3	4	1	3
	72	4		2	4	3	3	1	3	1	3	3	4	3	4	1	1	1	2	4	2	3	2	2	2	4	2	3	3	2	4	4	2	1	1	1	1	4	2	1	4	4	2	3	1	4	2	2	4
	73	4		1	1	2	2	2	1	2	2	2	1	3	3	3	4	4	3	1	1	1	3	2	1	1	1	4	1	2	3	4	3	2	3	3	1	2	3	2	3	2	3	1	4	4	3	3	2
	74	4		4	2	2	1	1	2	1	1	4	4	3	4	2	2	1	2	3	4	3	4	4	3	3	2	1	4	3	1	3	1	1	1	3	3	3	4	1	4	1	2	3	1	1	3	1	3
	75	4		1	4	3	4	4	4	2	3	2	2	4	1	1	4	1	1	4	3	4	1	4	4	1	1	3	3	1	3	1	2	4	3	2	3	3	3	3	4	3	1	3	3	3	4	3	3
	76	4		1	3	1	3	1	3	3	2	3	4	3	3	2	3	4	2	4	1	3	2	1	4	3	2	4	1	2	2	3	1	3	4	1	3	3	4	3	1	2	2	1	4	4	1	2	4
	77	4		1	2	4	1	2	4	2	2	4	1	3	3	3	4	4	3	2	1	3	4	1	3	4	2	4	3	1	3	1	3	4	4	3	1	1	1	4	4	4	4	2	1	2	4	4	4
	78	4		1	2	4	1	2	4	4	4	4	4	1	1	4	2	4	4	1	4	4	1	4	4	1	3	1	2	3	1	4	1	3	4	1	3	1	3	4	1	3	2	2	4	1	4	1	1
				2	2	4	1	3	3	1	4	4	1	2	1	3	1	2	3	2	3	2	1	1	3	4	3	1	4	4	1	3	2	3	3	2	2	2	3	2	1	2	1	4	3	2	3	3	1
				1	4	4	4	4	2	3	2	1	2	3	1	2	4	1	2	1	3	3	2	2	3	3	1	4	2	3	4	4	2	1	4	4	4	2	2	4	2	4	1	3	1	1	3	2	2
				3	3	3	2	1	2	2	3	3	4	1	4	3	4	3	1	2	1	1	1	4	1	1	4	1	1	4	3	1	3	4	2	1	4	2	3	3	1	1	1	1	4	2	4	2	4
				2	3	1	1	1	3	2	2	3	4	1	2	4	2	2	1	1	4	1	3	3	3	1	4	1	1	1	1	3	1	3	2	1	3	2	1	2	1	2	4	2	1	1	3	3	3
				2	2	3	4	1	1	3	2	3	4	4	4	1	4	4	1	3	3	4	4	1	2	3	3	2	4	4	1	1	2	4	4	1	1	3	1	1	4	3	3	1	2	4	3	1	3
				1	1	4	2	4	2	1	3	4	4	1	4	4	4	4	3	4	1	3	3	3	1	4	2	1	1	2	1	4	1	4	2	4	4	3	4	3	1	1	2	1	3	1	3	4	1
				3	3	3	4	3	1	1	4	2	1	1	2	3	4	1	4	4	3	2	4	1	1	4	1	3	4	4	4	1	3	2	4	3	1	4	1	4	4	4	2	4	1	1	1	2	1
				4	1	3	3	1	1	3	4	4	2	3	1	1	1	1	1	4	2	4	1	4	2	1	2	3	4	1	1	1	4	2	1	2	1	4	4	3	3	4	1	3	3	4	4	1	4
				1	4	1	3	1	4	3	3	3	1	2	1	1	2	3	2	1	1	1	3	3	1	2	2	4	2	4	3	4	1	2	1	1	1	1	1	1	4	3	2	4	4	4	3	2	3
				1	3	4	3	1	4	3	1	1	4	3	4	3	3	4	3	2	2	4	3	1	3	4	4	2	4	1	1	1	1	4	4	3	1	2	4	1	1	4	2	2	3	1	3	3	3
				3	3	1	4	2	4	1	1	3	2	4	2	1	2	3	3	2	1	4	4	2	1	1	1	1	1	4	3	1	4	4	1	3	2	4	3	4	1	3	3	4	2	4	2	1	4
				4	4	1	2	1	4	4	1	3	1	3	1	3	2	3	1	3	4	4	4	2	4	2	1	4	1	2	2	2	2	4	4	2	1	1	4	3	4	2	2	4	4	3	1	4	4
				1	4	3	2	4	1	4	2	3	4	4	4	3	1	2	2	1	1	4	2	4	4	3	2	1	1	1	1	4	4	4	4	2	1	3	1	3	3	3	3	1	4	1	3	3	3
				2	4	3	1	2	4	3	4	4	3	1	4	4	1	1	1	4	3	4	1	3	4	3	3	1	3	1	1	3	4	3	1	1	3	1	1	1	4	1	3	1	1	3	4	4	1
				4	2	3	3	2	2	1	4	3	4	3	1	3	3	1	4	4	3	1	3	3	4	4	3	3	3	4	2	3	3	1	4	4	3	3	1	3	3	1	4	4	3	3	1	4	3
				1	4	4	4	1	4	4	2	2	1	4	1	1	1	2	4	1	1	1	3	1	4	1	4	2	4	1	1	4	4	3	1	4	4	2	1	1	3	1	4	3	1	3	3	2	2
				1	1	4	4	3	1	1	4	1	4	4	1	3	2	1	2	2	2	2	3	3	4	1	3	4	4	1	4	1	1	1	2	4	4	4	4	1	1	3	3	1	2	1	1	3	1
				3	4	1	1	1	1	4	4	3	1	3	3	1	1	1	2	3	4	3	3	2	3	4	1	1	4	4	1	3	1	1	1	1	4	3	1	2	2	1	1	1	4	3	1	3	1
				3	1	3	3	1	3	1	2	2	3	1	4	4	4	1	4	4	4	4	3	1	3	1	3	2	1	4	4	4	1	3	1	4	1	1	2	2	3	2	4	4	2	1	4	1	4
				3	3	1	1	3	2	4	4	3	1	4	4	2	1	4	3	2	2	1	4	4	2	2	3	4	4	2	4	3	4	2	3	3	1	2	1	1	1	4	4	3	4	4	1	4	1
				4	3	4	2	4	2	2	1	1	3	2	2	3	3	1	4	3	3	3	3	1	4	2	2	3	2	4	4	3	4	2	4	2	4	1	1	2	1	3	4	4	4	4	4	1	4
				1	4	1	3	1	4	1	4	4	2	4	3	2	1	2	4	3	2	4	2	4	1	3	1	4	3	4	3	1	2	3	2	2	1	3	3	4	1	4	4	2	1	2	4	2	1
				2	4	4	2	4	4	3	4	4	1	4	4	2	1	1	4	1	1	3	2	4	1	4	3	2	1	4	3	3	1	2	3	2	4	4	1	1	1	2	3	1	2	4	3	2	1
				4	1	3	4	1	2	4	4	4	3	1	1	1	1	1	1	4	1	4	1	4	4	4	3	2	4	4	4	4	4	1	1	2	3	3	1	3	4	4	1	3	3	1	2	4	4
				4	1	1	4	4	4	1	2	1	3	1	2	4	4	3	2	3	1	4	1	1	4	2	1	3	3	3	2	3	2	4	1	4	3	3	3	1	3	2	4	4	2	1	3	2	3
				4	1	2	4	3	3	1	2	2	4	4	3	4	1	2	4	1	4	4	2	3	2	1	1	3	2	3	1	4	4	2	4	4	2	3	4	4	4	3	1	1	4	1	3	2	1
				1	1	2	4	1	4	4	1	1	3	4	1	3	4	2	3	4	3	3	2	1	1	3	1	4	2	1	3	1	4	1	1	3	1	1	4	4	4	4	4	3	3	3	2	4	1
				1	3	1	4	2	3	3	2	4	3	4	1	4	4	4	3	2	4	4	4	4	1	1	4	1	2	3	4	1	3	2	3	3	4	1	3	4	2	1	4	4	1	4	2	3	2
				4	1	1	3	2	4	4	3	4	1	1	3	1	2	4	4	1	3	1	4	3	4	2	1	4	4	1	3	1	3	4	1	1	2	2	4	3	3	1	4	2	4	3	4	1	3
				1	4	4	4	2	2	1	2	4	3	4	2	3	4	1	3	2	3	4	1	3	3	1	1	3	2	4	2	1	1	4	4	3	1	4	1	2	4	3	1	4	4	2	4	1	4
				3	1	3	1	1	1	1	1	3	1	3	4	3	2	4	2	4	4	4	4	4	4	3	1	4	4	3	1	4	3	3	1	1	4	4	4	4	3	4	1	3	4	4	3	1	3
				4	3	2	4	1	1	4	3	4	2	3	1	2	4	2	4	4	1	1	3	4	2	4	4	2	4	2	4	2	1	2	1	3	1	2	1	2	4	1	2	4	4	3	4	4	4
				3	1	2	1	2	4	3	4	2	2	1	2	4	2	4	4	3	1	4	4	4	1	3	1	2	4	4	2	1	1	1	2	1	3	2	1	4	1	3	1	4	1	3	2	3	2
				4	1	3	1	4	1	1	3	1	4	3	4	1	4	4	4	4	3	1	3	2	4	3	1	4	3	4	3	2	4	1	3	4	1	4	4	2	3	3	3	1	1	1	1	4	1
				3	3	1	1	1	4	3	2	3	3	3	2	4	3	4	4	3	4	1	2	2	3	4	4	1	1	2	2	2	1	4	4	3	1	4	3	1	3	1	4	1	3	3	4	2	4
				3	2	4	1	4	4	3	2	4	4	2	3	1	3	3	1	1	2	1	1	1	1	4	3	2	1	2	1	1	1	2	1	4	3	3	3	1	3	4	4	1	4	1	1	2	4
				1	3	4	3	4	1	3	1	1	2	3	4	4	4	4	2	4	4	4	4	3	3	1	4	3	4	4	1	1	3	2	4	2	4	2	3	3	1	4	1	3	1	3	3	2	4
				4	3	4	4	1	3	3	3	3	1	4	1	4	3	1	2	4	4	3	2	2	2	4	2	3	2	1	4	3	1	1	4	1	1	1	2	1	3	3	4	1	3	4	2	4	3
				1	4	4	1	4	3	4	3	2	2	4	3	2	1	1	3	3	1	4	3	4	2	1	2	2	4	2	2	4	1	4	4	4	3	2	2	3	2	3	3	1	3	2	3	1	4
				3	3	3	1	1	3	4	3	3	3	1	4	3	1	3	1	4	3	2	2	1	1	3	1	4	4	3	4	3	4	3	3	4	1	4	1	2	2	4	1	2	1	4	1	3	1
				4	1	3	1	1	2	1	4	4	1	4	2	4	1	4	4	4	3	3	1	1	3	3	4	1	4	1	1	2	2	2	1	1	3	3	3	3	4	4	4	3	3	4	3	2	1
				2	1	4	4	2	4	2	4	2	3	1	3	3	1	4	2	4	1	1	1	3	4	3	4	1	3	1	4	3	1	3	2	4	2	2	1	4	4	1	3	4	4	4	1	3	3
				4	2	4	2	3	3	3	3	1	4	4	1	3	1	4	1	3	1	4	3	2	3	3	1	2	1	3	3	1	1	4	1	1	3	1	1	2	4	1	1	4	4	4	4	1	4
				2	1	3	4	1	1	3	1	2	3	3	4	4	1	1	4	2	2	4	1	4	3	3	3	2	1	1	4	3	1	3	3	4	4	2	3	2	4	4	3	1	2	4	1	1	1
				3	4	1	1	2	1	4	4	2	1	1	4	1	4	1	1	4	1	1	2	2	1	1	1	1	3	1	1	3	1	3	3	1	1	2	1	1	4	1	1	1	2	1	2	1	3
				4	1	4	2	1	1	1	1	4	3	1	1	2	4	4	1	3	4	4	2	4	1	4	4	2	4	2	1	3	3	3	1	1	2	1	1	3	4	4	1	4	4	2	4	1	3
				4	1	1	3	4	2	1	3	4	2	4	1	3	1	2	3	1	3	3	4	1	1	1	1	4	3	3	4	3	2	4	3	3	3	4	1	2	1	3	1	1	4	4	4	2	3
				1	1	4	4	4	1	4	4	2	4	3	3	1	3	4	1	3	1	1	4	1	3	2	1	3	3	1	1	1	1	4	3	2	4	2	2	1	2	1	4	1	4	4	4	2	4
				4	1	4	1	4	3	1	4	1	3	4	1	1	3	4	1	4	4	3	1	2	4	2	4	2	1	3	4	3	4	1	3	2	1	4	3	3	2	1	2	4	3	1	1	1	4
				3	1	1	1	2	3	3	3	4	3	1	1	2	4	1	4	4	4	2	4	2	1	4	3	3	2	1	1	4	1	2	3	3	1	4	3	2	4	3	3	4	4	4	4	1	1
				1	4	3	4	1	3	4	1	4	2	1	4	3	3	1	2	3	2	4	2	3	1	1	2	1	4	4	4	4	4	4	2	4	3	2	2	1	1	2	3	1	3	3	3	4	4
				4	1	1	3	3	2	4	4	4	2	3	4	4	1	2	4	1	3	1	1	3	3	1	4	3	1	3	1	4	4	4	1	4	3	2	1	1	1	3	4	3	3	3	1	4	3
				2	1	2	3	1	3	3	4	3	1	4	4	1	2	4	2	1	1	2	1	1	4	2	1	2	1	4	3	4	2	3	1	4	3	4	4	4	1	2	3	1	1	4	1	4	4
				2	3	4	3	4	1	2	2	2	3	3	2	4	1	4	1	1	3	2	4	3	4	2	1	4	1	2	3	1	3	1	4	1	2	3	3	4	3	4	2	2	3	3	1	1	1
				4	2	4	1	3	3	3	1	1	1	3	4	3	2	3	2	3	3	4	4	3	3	1	4	4	3	1	2	1	1	4	1	2	4	1	3	3	1	3	1	3	4	2	4	4	4
				4	3	1	4	1	4	3	2	4	3	1	4	1	3	2	4	3	3	1	2	1	3	3	4	3	2	4	2	1	1	2	4	4	4	4	3	1	4	3	3	1	1	3	4	4	3
				2	1	3	4	2	4	2	3	2	2	1	3	3	4	4	4	1	4	1	4	3	3	4	3	1	1	3	2	1	3	2	4	1	3	3	1	3	3	4	1	1	1	3	3	1	3
				2	1	2	4	1	4	4	3	1	1	1	4	1	3	1	3	3	1	2	1	4	2	3	1	1	3	1	1	2	2	3	4	4	3	1	1	1	2	1	4	1	3	3	3	3	3
				1	3	4	2	3	3	4	4	3	1	1	4	1	1	1	1	3	2	1	3	1	1	1	3	3	2	3	4	1	1	1	2	4	4	1	2	2	1	3	1	2	3	2	3	4	4
				2	1	1	1	1	4	4	4	1	4	4	4	2	1	1	3	2	2	1	4	3	2	1	2	4	3	3	4	1	4	2	3	4	3	4	3	3	1	2	4	4	3	3	3	4	4
				3	2	3	1	4	1	4	2	4	2	4	3	4	2	2	4	2	3	4	1	3	3	1	3	4	2	1	3	3	2	4	3	4	1	4	2	3	2	4	1	3	4	1	2	1	3
				2	4	4	4	1	3	4	4	2	2	2	1	2	1	3	4	3	1	4	4	3	1	3	3	2	3	4	3	2	4	3	2	2	3	1	1	1	1	3	1	4	1	3	4	1	4
				4	2	4	2	4	1	1	3	3	4	4	2	3	3	1	2	1	1	2	1	3	1	3	4	3	3	2	4	4	3	1	4	1	3	1	4	4	1	4	3	4	4	3	4	1	4
				3	2	1	3	1	3	2	2	4	2	1	4	1	3	4	4	1	4	2	1	2	1	1	1	4	2	4	3	4	2	3	3	2	3	3	3	1	1	3	1	3	2	3	1	1	4
				4	3	2	2	1	3	4	1	4	2	3	2	2	4	2	4	2	3	2	1	3	1	1	4	3	3	1	3	2	4	3	1	2	3	1	1	4	3	3	4	2	4	1	2	3	2
				2	2	4	3	4	1	4	4	4	4	4	3	1	1	2	4	4	3	3	3	2	3	4	3	1	4	3	2	3	4	1	4	1	4	1	1	4	1	1	2	4	4	4	1	3	1
				1	4	3	4	2	1	3	4	3	1	1	2	1	2	2	1	1	3	1	1	1	3	3	1	4	3	3	4	4	3	4	4	4	1	4	4	4	4	1	1	1	1	1	1	4	4
				2	3	4	2	3	4	3	1	2	2	3	3	2	4	3	3	2	3	1	2	1	2	2	3	4	3	3	4	2	4	3	1	4	4	3	2	1	1	4	1	2	4	3	4	4	3
				4	1	4	4	3	3	4	1	2	3	1	4	4	1	4	4	4	1	2	1	1	4	4	4	4	2	1	1	3	1	2	1	3	3	4	1	2	3	1	1	3	4	2	1	3	2
				4	2	3	4	4	2	2	4	1	4	2	4	2	1	3	1	2	2	2	4	1	4	3	2	4	1	4	3	3	3	4	4	3	4	3	4	4	2	4	4	3	3	4	1	1	4
				2	3	2	4	2	4	3	3	1	4	4	3	1	4	4	1	3	4	3	1	1	4	1	1	1	2	1	4	2	1	2	3	4	1	1	1	2	2	1	4	1	3	3	4	4	3
				1	1	1	3	4	2	4	2	1	1	4	3	3	2	4	4	3	4	4	3	4	1	2	4	3	4	2	3	1	2	3	4	1	4	1	3	4	1	2	1	1	3	3	1	2	4
				1	2	2	1	2	1	1	4	3	1	3	4	4	4	4	1	3	1	2	4	1	3	3	2	3	4	4	1	3	1	1	4	1	1	4	3	4	4	1	1	3	1	4	1	3	1
				4	3	1	3	1	2	2	4	4	3	3	1	3	1	4	3	4	4	3	4	2	1	4	4	2	2	2	1	3	3	3	4	2	1	4	4	1	1	3	3	3	3	4	1	1	1
				3	1	2	1	4	3	4	3	3	3	1	2	4	1	3	4	2	4	1	4	1	1	3	1	1	4	3	1	1	4	4	4	4	1	1	4	3	2	4	3	1	4	2	3	4	4
				2	2	1	2	1	3	1	4	4	1	4	4	1	3	3	4	2	1	1	4	3	2	1	1	4	1	2	2	4	1	1	3	4	3	3	4	2	1	1	2	3	4	1	2	1	2
				4	1	3	1	3	4	4	4	2	2	1	1	2	3	4	3	4	2	1	1	3	4	1	4	1	3	2	3	4	2	2	2	4	3	3	2	4	4	4	1	1	2	1	1	1	1
				1	2	1	4	4	4	1	3	1	4	4	3	3	3	3	4	1	1	3	3	4	1	1	4	4	1	4	1	3	3	2	2	4	2	1	2	1	4	3	1	4	3	3	1	1	3
				1	1	3	2	1	3	2	3	2	3	3	2	1	1	3	1	2	1	3	2	3	1	1	4	3	3	1	1	4	1	3	2	1	4	3	3	4	1	3	4	4	2	1	2	4	1
				3	3	1	1	2	1	3	1	1	3	3	4	1	4	2	4	3	4	1	1	1	2	1	3	2	2	1	3	4	1	4	4	3	3	1	1	3	1	1	4	3	1	1	1	2	3
				4	2	4	1	1	1	2	4	4	4	3	4	4	4	3	4	1	1	4	3	1	3	1	1	1	2	3	4	4	1	1	4	3	1	2	4	1	2	4	1	3	2	1	2	4	3
				3	2	3	2	3	1	1	2	4	3	2	2	4	3	4	1	1	2	1	3	2	4	1	4	4	1	3	2	2	3	2	3	1	4	1	3	3	3	1	4	4	1	3	2	2	4
				4	1	4	2	3	1	1	4	4	3	1	4	4	3	4	2	1	1	1	1	4	3	4	4	3	4	1	1	3	1	4	2	4	4	1	1	3	3	1	4	1	4	1	2	4	1
				2	1	2	2	2	4	2	4	2	3	3	2	1	4	3	1	3	2	1	1	2	1	3	2	4	2	4	4	4	1	3	3	1	1	2	3	4	2	1	3	4	3	3	1	4	1
				3	2	4	3	4	4	3	2	1	4	3	3	1	1	2	3	1	3	2	4	2	1	4	3	1	4	3	3	4	2	4	4	3	1	1	1	4	3	3	1	2	4	1	2	4	3
				3	3	3	1	1	1	1	3	2	4	1	3	2	4	3	1	1	1	1	1	4	2	4	1	4	3	2	1	4	1	2	3	4	1	2	2	4	3	4	1	2	2	3	1	1	1
				1	2	3	1	1	4	1	2	4	1	1	3	2	2	2	4	1	1	4	2	3	1	3	4	1	3	3	1	4	4	3	4	3	2	3	4	2	1	4	4	2	4	4	4	3	3
				4	3	3	3	4	3	1	1	4	1	1	2	1	1	1	3	3	3	4	3	1	3	1	2	4	2	4	3	2	1	2	1	4	1	4	3	4	2	3	1	1	4	1	2	1	1
				1	3	2	1	3	4	3	4	1	4	1	4	2	1	4	1	1	2	1	3	2	2	2	3	3	3	4	1	1	3	2	3	2	4	3	3	3	1	4	2	2	2	4	4	3	1
				3	3	4	3	3	4	2	4	4	4	4	3	2	4	3	4	3	3	4	2	1	3	3	1	4	2	3	4	4	3	1	3	4	4	4	1	4	3	1	2	2	3	4	4	1	4
				3	1	1	1	1	4	1	3	4	2	1	4	1	1	4	4	1	3	1	4	1	2	3	4	4	2	1	3	3	1	3	4	3	3	3	4	3	4	2	1	1	4	1	3	3	1
				2	4	4	2	4	2	1	3	3	2	1	4	2	4	4	2	1	4	4	1	4	1	2	3	4	4	3	2	3	4	1	2	3	1	1	3	1	3	2	2	4	1	4	1	4	2
				1	2	4	4	3	1	3	2	4	3	3	1	1	1	4	3	3	2	1	1	3	3	1	4	4	4	1	1	3	2	4	3	4	3	1	4	4	4	2	2	1	4	1	1	2	2
				4	1	1	3	4	4	3	2	3	1	4	1	4	1	1	1	3	1	3	3	1	2	4	1	2	4	4	2	4	3	2	3	4	3	3	4	3	3	2	2	4	4	3	2	1	2
				1	3	4	1	4	4	2	3	3	3	3	3	2	1	2	2	4	3	4	1	3	4	1	3	4	2	4	1	3	1	4	2	1	2	2	3	2	3	4	2	1	4	1	3	1	2
				3	1	3	1	2	3	4	1	1	2	3	4	3	1	1	4	1	3	4	4	3	3	4	1	3	3	4	3	3	4	4	4	1	4	1	2	4	3	3	1	1	1	1	4	4	1
				4	4	1	2	3	1	3	2	4	1	3	2	3	1	1	4	2	3	4	4	1	4	4	1	3	2	4	3	3	4	4	2	3	1	1	4	1	4	1	1	2	4	1	3	3	1
				1	4	1	4	1	2	3	1	4	4	3	4	4	4	3	1	3	4	4	2	3	3	3	4	2	2	4	3	1	2	2	3	3	4	1	2	4	3	3	1	2	4	2	4	1	1
				4	3	1	1	2	1	2	2	4	1	3	4	3	1	1	4	2	3	1	2	4	4	2	1	1	4	3	4	4	2	4	1	3	1	3	1	4	4	2	4	3	4	3	1	4	4
				1	3	3	1	3	3	1	3	4	4	1	1	4	1	3	2	1	3	3	1	1	2	4	1	3	3	2	4	3	3	3	1	1	4	3	1	3	3	2	3	1	1	3	2	3	1
				4	4	1	4	1	4	4	1	1	2	4	4	1	4	1	4	2	1	3	2	3	4	4	4	2	3	3	4	2	3	2	4	4	2	2	3	3	4	4	3	1	1	3	1	4	3
				3	4	2	1	3	1	3	4	3	3	3	1	1	1	3	1	1	2	1	1	1	1	1	4	1	2	4	4	1	4	2	4	4	4	3	1	3	2	2	3	4	4	1	1	2	2
				2	1	1	2	2	4	3	1	3	3	3	1	2	1	3	1	1	3	2	3	2	4	2	1	1	1	1	1	2	4	4	1	1	2	1	1	2	3	4	1	2	1	2	3	1	1
				3	4	3	2	1	4	4	3	4	3	3	3	4	4	4	1	1	4	3	1	4	2	1	3	2	1	1	1	4	2	3	2	4	1	2	3	4	2	1	2	4	3	4	3	4	4
				4	3	4	4	2	1	3	4	3	4	2	4	3	1	1	2	2	1	2	4	4	1	1	2	2	3	2	3	2	1	4	4	3	1	1	2	2	4	1	4	2	3	3	4	2	1
				1	4	1	3	2	4	2	4	4	4	4	4	1	2	2	3	3	4	1	2	1	1	3	1	3	2	4	2	2	3	2	4	4	3	2	2	1	2	3	2	2	2	1	1	3	2
				2	4	4	1	1	1	4	3	2	1	3	3	3	4	1	3	3	1	4	4	3	4	4	4	1	3	2	4	3	1	1	3	3	3	4	3	1	1	2	4	3	1	4	4	3	2
				1	1	2	2	1	2	1	4	4	2	1	1	3	3	4	1	2	3	2	2	1	1	1	3	1	3	2	3	1	2	1	4	1	1	2	4	3	4	1	3	1	1	3	4	1	1
				4	4	1	1	1	1	2	2	1	4	3	4	3	3	4	1	3	1	4	3	1	4	4	3	1	4	4	4	1	1	1	1	2	4	1	4	4	2	3	4	2	1	1	4	1	3
				4	2	1	4	3	2	4	2	3	1	4	4	4	3	3	4	4	2	3	3	1	2	3	3	2	1	1	4	2	1	2	1	1	1	1	1	4	1	1	1	4	2	1	4	3	2
				4	1	3	4	2	2	1	2	4	4	3	1	1	3	3	1	4	3	4	1	1	3	4	1	1	1	1	1	2	3	3	1	4	1	4	1	3	1	4	3	1	3	4	4	4	2
				3	4	4	2	1	4	3	4	3	4	1	3	3	3	4	4	4	3	4	2	4	1	4	1	1	3	4	4	1	4	3	3	4	1	4	3	4	1	1	1	2	4	3	1	1	3
				3	1	2	1	3	4	3	4	3	4	1	4	1	4	3	2	1	3	4	1	3	2	4	3	1	3	4	4	4	2	3	3	4	3	3	1	3	1	1	1	1	3	4	3	3	4
				1	3	4	4	1	4	3	4	1	3	2	1	1	2	4	4	1	3	3	4	2	2	3	1	3	3	1	4	3	4	1	4	2	1	1	3	4	3	3	4	4	4	4	4	3	4
				3	3	2	2	3	4	4	2	4	3	1	3	1	3	3	2	1	3	4	1	2	4	4	4	2	3	1	3	3	2	3	1	2	4	2	1	1	3	3	4	4	1	4	3	1	1
				2	2	1	1	4	1	3	3	3	2	4	4	1	3	3	3	3	3	4	1	3	3	3	2	3	2	4	4	1	4	4	1	1	4	4	3	4	4	1	4	2	3	1	1	4	1
				2	3	2	3	4	3	4	4	3	2	2	1	1	3	2	2	2	4	3	1	3	3	4	1	2	3	1	3	1	1	3	1	1	1	1	2	4	4	2	4	2	1	4	3	4	3
				4	1	1	2	4	4	2	1	4	3	3	4	4	3	1	1	3	4	4	3	3	1	1	3	4	1	4	1	3	3	4	4	1	3	3	2	3	2	2	4	4	4	3	3	1	4
				1	1	4	4	1	1	1	1	4	1	1	2	4	3	1	4	4	3	3	2	4	1	3	3	3	3	1	1	4	3	2	4	3	2	4	4	2	2	4	3	2	2	3	1	3	3
				1	2	3	1	4	2	4	2	4	2	1	3	3	3	3	1	3	1	3	2	4	1	1	1	3	4	1	4	1	2	2	3	1	1	4	2	1	4	4	3	3	1	2	4	3	1
				3	3	2	2	1	3	3	3	3	1	2	4	1	3	1	1	4	2	1	3	1	3	1	4	2	1	3	1	3	2	1	1	2	3	4	4	1	1	1	1	2	2	1	2	3	1
				2	3	3	4	3	1	1	4	4	4	1	2	3	1	1	1	1	3	3	3	3	3	2	2	4	4	3	4	2	4	4	4	3	3	2	4	3	4	1	1	1	1	2	2	1	1
				3	1	3	3	1	3	3	1	4	1	2	1	3	3	3	4	4	4	4	3	2	1	3	2	1	4	3	3	4	4	1	4	1	1	1	4	4	3	2	4	3	3	4	1	3	3
				4	4	2	4	1	4	4	1	2	4	1	4	4	2	4	4	4	3	1	1	3	4	4	1	4	1	1	1	1	3	3	3	1	2	4	1	3	4	4	1	3	3	3	1	2	2
				1	2	1	3	1	3	3	1	1	2	2	4	3	3	1	3	1	3	3	1	3	4	1	1	4	4	4	3	3	1	1	4	4	1	1	3	1	2	4	1	3	3	1	3	3	1
				3	4	4	1	3	1	3	3	1	2	2	1	3	4	2	4	4	3	1	1	3	1	2	1	4	4	3	2	4	2	4	1	3	1	2	4	2	4	4	1	2	1	3	1	2	4
				1	4	1	2	2	4	4	1	4	3	4	1	2	1	1	1	4	3	4	2	4	1	1	1	4	1	2	4	4	2	3	1	1	3	3	4	1	2	3	3	3	3	3	2	3	2
				3	3	4	4	4	4	2	2	1	1	3	1	1	3	4	3	3	3	1	2	4	4	3	3	3	3	3	4	4	1	4	4	2	1	3	1	4	4	1	2	4	2	4	1	3	2
				1	1	4	2	4	4	3	2	3	1	1	3	4	3	4	1	3	4	3	1	1	3	1	1	1	3	1	4	1	4	3	2	3	1	4	3	1	1	1	3	2	3	1	3	2	3
				4	4	4	2	3	4	4	2	3	3	2	1	2	3	1	2	2	2	3	3	1	1	4	3	4	2	3	1	2	1	4	2	2	3	1	4	2	4	1	3	3	4	4	4	1	2
				1	4	4	4	3	2	4	2	4	1	4	3	2	3	1	1	3	3	4	2	3	4	4	3	1	4	1	2	3	1	1	3	4	2	4	1	1	2	3	1	1	3	4	3	1	3
				1	1	1	4	1	4	1	1	1	2	1	1	3	1	3	2	3	4	2	1	4	2	2	1	1	3	4	3	1	1	3	1	1	3	1	3	3	3	4	3	2	2	4	2	2	3
				3	1	4	4	4	1	1	1	4	1	1	4	2	4	4	3	2	3	4	1	3	3	1	3	1	4	3	4	3	2	3	3	4	4	1	4	1	3	2	2	2	1	1	4	2	4
				1	2	4	1	1	2	2	4	3	4	3	4	1	2	1	3	1	2	4	1	4	3	2	4	1	3	4	4	2	3	3	1	3	1	4	3	2	4	2	2	3	4	4	3	4	2
				4	4	4	1	2	4	1	3	4	4	4	2	2	4	3	1	1	1	2	4	2	4	3	3	3	2	4	4	4	2	4	1	4	4	1	1	3	3	3	1	1	3	1	2	1	4
				2	1	1	2	4	4	3	4	4	4	4	3	3	3	1	3	2	3	1	1	1	2	3	3	2	3	4	1	2	3	1	1	1	3	1	4	1	4	4	1	1	4	3	3	3	3
				4	4	1	4	1	4	1	4	1	3	1	2	4	1	1	3	4	4	1	4	2	2	4	1	3	2	1	3	3	3	1	2	1	3	4	4	2	1	3	2	1	4	3	3	4	4
				1	4	1	1	1	3	1	3	1	4	3	3	1	1	3	3	4	1	1	1	3	4	4	3	1	3	2	2	4	3	3	4	4	1	3	1	2	1	2	2	4	3	2	1	3	4
				1	1	4	3	4	2	2	1	4	3	3	4	1	4	3	3	1	3	4	2	1	1	4	4	3	1	1	3	3	3	1	4	3	1	3	1	4	4	2	1	3	1	1	4	2	4
				2	1	2	2	1	4	4	4	4	3	4	2	1	4	1	3	4	1	4	4	4	2	4	4	1	4	3	2	4	1	4	1	1	2	3	1	1	4	1	4	4	4	3	4	1	4
				3	3	4	2	3	1	2	1	1	3	2	1	2	1	2	4	1	4	2	3	3	3	4	3	4	4	4	4	1	3	2	4	4	2	4	2	2	3	2	3	2	4	1	4	3	4
				1	3	4	4	4	1	4	1	3	2	4	1	3	2	4	1	1	3	4	2	2	4	3	3	2	3	1	4	3	4	3	2	1	2	1	1	4	2	3	3	1	2	2	3	4	4
				1	1	1	4	1	1	1	4	4	4	2	1	1	2	1	3	3	3	2	1	1	3	2	1	1	2	4	4	4	1	4	4	2	3	4	3	3	2	1	1	1	1	2	3	1	1
				3	2	1	4	3	1	1	1	1	1	4	1	4	1	4	1	4	3	1	4	3	4	4	4	1	2	3	2	1	3	2	3	1	3	4	1	1	3	1	1	2	1	4	1	2	2
				3	2	3	1	1	2	3	1	2	2	4	3	4	3	3	3	1	2	3	1	1	3	1	4	2	3	4	2	3	2	3	1	4	1	4	4	3	1	3	1	4	4	1	1	1	4
				4	3	1	1	4	4	4	3	3	1	3	3	1	1	3	4	2	1	2	4	3	4	1	2	3	4	3	3	4	4	4	1	3	3	1	3	1	1	4	4	3	2	1	1	1	2
				4	3	2	4	4	4	2	2	1	2	4	3	1	4	2	1	2	4	2	1	3	3	3	3	3	2	1	1	4	1	3	4	4	3	3	1	4	3	1	4	1	4	4	2	2	1
				4	3	2	1	1	4	2	4	4	1	1	4	1	4	4	4	2	4	1	1	2	1	4	2	4	3	1	4	4	1	1	3	3	2	1	4	2	4	3	3	1	3	2	1	1	2
				3	3	3	1	4	4	4	4	2	1	1	3	1	4	3	4	2	3	1	1	3	3	4	4	1	2	1	2	1	1	4	3	4	1	4	3	4	4	1	1	2	4	1	4	1	3
				1	4	4	1	1	3	2	3	2	2	2	1	4	4	1	2	3	2	2	1	3	1	4	4	1	4	1	1	4	3	4	3	4	1	3	4	2	4	3	3	3	4	1	1	4	2
				3	3	3	2	1	2	2	4	4	4	2	2	3	1	3	3	4	2	3	2	2	4	4	2	2	1	2	4	3	3	2	4	3	1	4	3	3	4	2	4	1	1	3	1	2	3
				3	3	3	1	2	3	4	1	1	1	1	2	3	1	1	4	1	4	4	2	2	2	3	2	2	4	1	1	3	3	1	4	3	2	3	1	4	3	4	2	1	3	2	2	4	4
				4	4	2	1	3	3	3	4	4	1	3	3	2	3	2	2	2	1	2	4	3	2	4	2	4	3	1	1	1	1	1	2	1	1	1	3	4	3	3	4	3	3	3	1	3	2
				4	3	3	3	3	2	2	2	1	3	1	1	4	1	1	4	4	4	3	3	3	1	4	1	2	1	4	3	3	2	1	1	1	1	2	1	3	2	3	2	1	4	2	2	2	3
				1	1	3	4	1	3	1	3	3	2	1	4	4	4	1	3	4	1	3	3	2	3	3	3	4	3	1	3	1	3	1	1	1	3	4	4	2	1	4	1	1	4	1	3	1	4
				1	2	3	4	1	2	1	3	1	2	4	3	1	1	3	1	1	4	1	3	1	2	1	4	1	3	3	3	1	3	4	4	2	4	4	2	3	1	3	4	3	2	4	2	3	2
				1	1	4	1	4	4	1	2	1	1	2	1	4	1	3	4	4	1	1	1	1	4	1	2	4	4	2	3	1	4	1	2	1	4	1	1	1	1	3	4	4	2	1	1	1	1
				3	2	4	4	3	4	4	3	3	4	1	3	2	3	4	4	3	4	1	1	2	3	4	4	1	3	4	3	2	1	1	4	1	3	1	3	3	2	4	1	3	4	4	4	3	3
				4	3	1	4	4	2	4	4	1	4	1	2	3	3	1	2	3	1	1	4	3	1	4	1	2	3	4	3	4	3	4	1	4	1	3	2	1	1	4	4	1	2	1	1	2	1
				1	1	1	2	4	1	2	3	4	3	2	1	3	4	1	1	3	4	1	4	2	3	2	3	3	3	1	3	1	2	4	1	2	3	2	1	4	1	4	1	1	3	4	3	4	4
				3	1	4	2	2	4	4	4	2	2	3	4	2	2	3	1	1	3	3	1	1	1	4	3	4	1	2	4	4	2	4	1	1	1	4	3	2	3	4	1	3	3	3	1	3	3
				4	1	4	3	4	3	4	3	2	4	4	1	1	2	4	1	4	2	4	2	2	1	3	1	3	1	4	3	4	4	4	1	4	1	4	3	1	3	2	2	2	3	3	3	4	4
				1	1	3	2	4	3	4	3	4	3	2	1	4	3	4	3	4	2	3	4	3	3	4	1	2	4	1	3	2	2	4	4	4	4	4	1	1	3	2	3	3	4	4	4	4	4
				2	4	4	1	3	3	4	3	4	4	3	4	4	3	4	1	2	1	4	4	1	2	1	2	2	3	1	2	4	1	3	2	1	2	1	2	3	3	3	4	4	1	2	4	1	1
				3	3	3	1	2	2	1	3	3	2	2	1	1	3	3	2	4	3	1	2	1	4	4	1	1	2	3	2	2	3	4	3	3	4	2	4	3	3	3	2	4	1	1	3	1	3
				3	1	3	2	1	4	1	2	3	4	1	1	4	3	1	4	1	1	3	3	4	4	4	2	2	1	1	4	1	1	1	1	4	4	4	4	4	3	1	4	3	2	3	1	1	4
				3	3	4	2	2	2	4	1	3	1	1	3	1	1	3	4	3	4	4	3	3	4	1	3	1	1	1	2	1	2	4	2	3	4	4	1	2	4	2	4	1	1	1	1	3	1
				4	4	4	1	1	3	3	2	1	3	1	4	3	2	3	2	4	4	3	1	4	4	3	4	4	3	4	2	1	2	1	1	4	4	4	1	4	1	1	3	3	3	1	3	4	4
				1	4	1	4	3	3	3	1	3	1	1	2	4	3	4	3	4	4	1	4	1	1	3	3	3	1	3	1	4	2	1	4	1	1	1	4	3	3	3	1	3	1	4	3	1	3
				4	2	3	4	3	3	1	1	1	4	4	3	4	1	3	1	1	1	4	1	1	4	1	2	1	1	1	4	2	4	4	4	3	2	2	3	2	4	4	3	4	3	4	4	4	3
				3	3	1	1	2	1	4	1	2	2	1	4	3	4	3	1	1	3	3	2	4	3	1	1	1	2	2	1	4	3	4	3	1	1	3	3	3	1	3	1	2	1	1	4	3	4
				1	3	4	1	2	1	4	3	1	4	3	2	3	3	2	3	3	3	3	1	1	3	4	4	3	3	4	3	4	3	1	4	3	1	3	1	3	2	1	2	4	1	2	3	3	2
				2	1	3	1	1	3	3	4	1	4	1	4	1	3	1	2	3	2	1	2	3	3	4	3	1	3	4	4	3	1	2	2	3	1	3	4	3	2	4	3	3	1	3	2	1	3
				4	3	1	1	3	3	4	1	4	4	1	4	1	2	4	4	1	1	3	1	4	1	4	1	1	4	4	4	3	3	3	4	2	2	3	4	4	3	4	4	1	1	1	1	1	4
				1	1	1	4	4	2	2	1	4	4	3	4	2	2	4	1	4	4	1	3	4	3	1	3	4	4	4	3	1	1	4	2	4	1	1	1	3	4	3	2	1	4	3	2	2	2
				1	2	4	2	3	4	3	1	3	3	4	3	4	1	1	3	4	3	4	2	4	3	1	1	3	4	4	4	3	4	4	3	4	1	2	4	4	4	3	4	3	4	4	4	3	1
				3	1	1	1	4	3	3	4	3	3	1	1	1	4	3	2	4	3	3	3	4	4	3	2	4	1	1	2	1	1	1	4	4	2	2	2	4	1	1	1	3	1	4	3	3	4
				3	1	1	2	2	4	4	4	4	3	3	1	1	2	4	2	3	2	3	2	1	3	2	3	1	1	2	4	4	3	4	1	4	1	1	1	3	1	3	4	3	4	4	4	1	4
				4	4	1	2	2	3	3	1	4	4	1	1	4	2	1	3	3	4	4	3	4	4	1	2	4	3	4	2	3	3	4	3	4	3	2	4	1	4	3	1	2	4	3	1	4	1
				3	4	1	2	4	1	2	4	3	4	2	4	1	2	3	3	1	4	2	4	3	1	2	1	4	2	1	3	4	4	2	3	4	4	2	1	2	1	3	3	1	1	1	4	2	2
				1	1	1	1	4	2	1	4	4	4	4	4	3	2	3	4	3	2	4	3	2	1	4	1	1	1	4	4	4	1	3	4	4	1	4	2	1	1	1	4	3	1	1	4	1	1
				2	4	3	4	1	4	3	2	1	4	2	3	3	2	2	4	1	3	1	2	3	1	4	3	1	4	4	2	4	4	3	1	1	4	4	3	1	1	1	1	3	4	4	1	4	3
				2	3	1	1	1	4	1	4	1	4	3	4	2	4	1	4	4	1	1	1	2	2	3	1	3	3	1	1	3	2	1	1	2	3	4	1	4	2	3	3	1	4	1	3	1	4
				3	4	2	1	4	4	4	1	1	1	1	4	1	2	2	1	1	1	2	4	1	1	4	1	4	1	1	3	4	2	4	1	3	1	4	1	1	4	2	2	4	3	1	3	3	1
				4	4	1	4	3	2	2	3	3	4	4	4	4	4	2	4	2	4	4	2	2	4	1	1	2	1	1	3	3	3	1	1	4	4	2	4	3	3	2	1	4	1	3	3	1	2
				3	4	1	1	3	4	3	2	1	4	1	4	1	4	4	2	1	1	4	1	1	1	2	4	4	1	3	4	3	1	3	3	1	3	3	2	4	3	3	2	3	1	4	4	1	2
				1	4	3	3	4	1	3	1	1	3	3	1	1	1	1	1	4	4	3	3	1	1	2	3	4	3	4	1	4	1	3	2	4	1	2	1	3	3	4	2	4	1	1	4	3	3
				1	1	1	4	3	1	1	4	3	4	1	2	4	2	4	4	2	4	2	3	1	4	3	1	4	2	3	1	2	2	3	1	1	3	4	1	1	1	4	1	1	1	3	4	3	2
				2	4	2	2	3	1	2	4	3	1	1	4	2	1	1	3	2	1	1	3	4	2	1	1	1	4	3	1	1	3	4	1	1	3	3	4	4	1	3	1	1	3	4	2	2	1
				4	2	1	2	3	4	1	3	1	3	3	1	3	4	3	2	2	3	1	3	1	4	1	4	1	4	1	1	1	1	2	3	1	3	3	2	3	2	1	2	4	1	1	2	3	3
				2	4	3	1	3	1	3	1	3	1	4	2	2	4	3	3	4	2	3	3	3	4	3	2	1	4	2	1	2	2	4	4	2	1	3	3	3	2	4	2	3	2	3	3	2	3
				2	1	2	1	4	3	1	3	3	3	3	3	1	2	4	1	3	3	3	3	4	1	1	4	3	4	4	1	4	2	2	4	1	4	3	1	3	4	1	2	3	3	4	3	1	1
				3	4	2	1	4	1	3	3	1	1	3	1	3	3	1	1	1	2	3	3	4	2	4	3	3	4	3	2	3	4	2	4	2	2	3	3	1	1	3	3	1	4	2	2	1	1
				4	2	3	1	4	1	4	4	4	4	4	1	3	2	4	3	1	4	4	1	4	3	3	1	1	1	2	4	3	1	4	4	1	1	3	1	4	2	2	1	4	2	4	1	3	4
				4	4	1	1	1	1	1	4	4	2	3	3	4	2	4	1	3	3	1	3	2	3	4	4	3	3	1	4	1	4	1	1	3	4	4	2	3	1	2	1	2	3	2	4	3	4
				4	3	1	3	1	3	1	3	4	2	2	1	3	1	4	1	3	2	3	3	1	1	4	3	2	1	3	4	1	1	1	4	1	1	1	4	4	1	3	4	4	2	3	1	4	4
				4	3	3	3	2	2	1	2	2	1	3	3	4	3	2	3	4	2	3	4	2	3	3	4	1	3	4	3	1	2	2	1	4	3	1	2	4	3	1	3	4	4	1	4	4	3
				3	3	3	2	2	3	2	1	1	3	1	3	1	2	3	4	1	3	4	4	4	4	2	3	3	1	3	1	1	1	4	1	1	4	1	3	1	1	3	1	3	2	1	3	1	1
				3	3	1	4	1	4	3	3	3	4	2	1	2	1	4	3	4	3	1	4	2	4	3	1	1	3	3	3	2	4	3	1	4	3	4	4	2	1	2	1	2	3	2	1	2	4
				3	1	4	3	1	3	1	4	4	4	2	1	2	3	1	3	1	1	2	1	1	4	3	4	4	4	3	4	2	3	1	1	2	1	3	1	3	2	4	3	4	4	4	2	3	1
				3	4	3	1	2	4	4	4	4	3	2	3	3	2	2	1	4	1	1	4	1	1	2	3	2	2	1	2	1	1	4	4	2	3	3	3	1	4	3	3	2	4	1	3	3	2
				1	3	4	1	2	1	2	3	4	4	1	3	1	4	3	1	2	1	4	2	2	1	1	2	4	3	3	1	1	1	3	1	1	4	1	4	4	4	1	4	2	1	4	2	4	1
				3	4	1	1	3	1	3	1	4	4	2	2	1	1	2	4	1	2	1	3	3	1	2	4	2	1	1	1	2	1	1	4	4	2	1	3	4	4	4	1	4	1	2	1	1	1
				3	2	3	3	2	4	4	4	1	4	3	1	3	1	1	4	1	4	2	1	1	3	3	1	1	1	1	1	4	1	3	4	3	1	2	4	1	4	3	3	3	1	2	1	1	4
				3	1	2	1	1	3	4	1	1	1	1	4	1	3	1	3	4	2	4	4	3	4	2	3	4	1	4	1	4	2	4	2	1	1	2	3	2	1	2	4	4	3	4	1	1	1
				2	4	3	3	3	3	2	3	3	3	1	3	3	4	2	2	2	2	2	2	4	2	3	3	3	1	2	1	4	4	1	4	4	2	1	3	4	1	4	3	3	2	4	4	4	1
				4	3	4	4	3	3	1	3	2	3	1	2	4	2	3	3	3	3	4	4	1	4	3	2	1	4	2	4	4	1	3	2	1	1	3	2	2	2	4	3	3	3	4	1	1	2
				1	4	3	1	4	4	3	2	3	1	3	4	4	2	1	4	3	3	3	3	1	4	4	1	4	4	1	3	2	4	1	2	3	1	3	2	1	4	2	1	1	4	1	1	4	1
				1	2	4	1	1	3	3	2	4	4	1	4	4	1	3	1	4	4	3	1	3	1	1	2	4	2	3	2	4	3	4	1	4	2	4	4	3	3	4	1	4	3	1	4	1	1
				3	2	4	3	1	1	1	4	3	1	1	4	4	2	3	3	3	3	1	3	2	3	1	2	4	1	1	4	4	4	4	1	3	3	2	2	1	1	3	2	3	1	4	2	1	4
				4	2	1	4	3	3	3	1	4	1	1	1	1	1	4	3	2	3	4	1	3	3	1	4	4	1	4	2	3	1	2	4	3	4	4	2	1	3	3	2	3	4	3	3	4	1
				3	4	4	1	3	1	4	1	4	4	4	2	3	3	1	2	1	2	4	4	2	3	2	3	3	2	3	3	1	4	4	3	1	3	4	1	3	4	1	2	4	3	1	2	1	3
				1	4	3	3	3	2	4	2	2	1	1	4	1	1	1	3	1	2	4	4	2	4	1	1	4	1	1	4	3	2	3	2	4	1	1	1	1	1	2	2	2	1	3	2	1	1
				2	4	3	4	2	3	3	1	4	1	1	2	3	1	2	2	4	2	1	1	3	1	4	3	1	2	1	3	1	3	1	4	4	1	1	4	1	1	2	1	3	1	4	3	3	1
				4	3	4	1	3	3	4	3	2	4	1	1	2	1	2	1	4	3	4	4	1	1	1	3	1	4	1	3	1	3	1	3	4	4	4	1	2	3	2	1	4	4	3	1	1	3
				3	1	3	4	4	2	1	4	4	1	3	4	4	3	4	1	1	1	1	3	4	3	2	4	4	4	2	3	1	1	1	4	4	3	1	3	4	4	4	1	4	1	4	1	1	2
				1	3	3	4	4	3	4	4	2	1	3	3	3	2	3	1	4	1	3	1	1	4	3	1	3	2	1	1	4	1	2	1	1	1	3	4	3	3	3	1	1	4	2	3	3	1
				1	4	1	4	2	4	1	2	4	4	4	1	2	1	2	1	4	4	3	3	3	3	1	3	1	1	2	4	3	1	2	2	1	2	3	1	3	3	1	1	3	1	3	1	3	1
				4	1	4	2	3	4	4	4	1	1	4	1	1	4	4	2	2	2	3	4	3	2	1	4	1	3	3	3	4	3	3	4	2	1	4	3	2	2	1	3	1	1	4	4	3	3
				3	1	3	3	3	1	1	1	4	3	1	1	4	2	2	3	1	4	2	2	3	4	2	4	1	2	4	3	4	4	4	3	4	3	4	2	2	2	1	1	4	1	1	3	1	1
				1	1	1	4	1	2	3	1	3	3	2	1	3	1	4	3	2	1	2	3	4	1	3	2	4	3	2	4	3	1	3	3	4	2	3	3	4	3	2	3	3	3	2	2	1	1
				1	1	3	2	4	3	3	1	3	1	2	3	3	2	3	4	3	2	2	1	3	4	2	3	4	1	1	4	1	1	3	4	1	2	3	3	4	4	2	1	3	2	2	3	2	3
				1	4	4	1	3	2	1	2	1	4	2	2	1	3	1	2	3	3	3	3	4	3	4	2	4	2	4	4	4	1	3	3	3	2	3	2	1	3	4	4	4	2	2	2	4	3
				1	2	2	1	3	1	2	4	1	3	4	1	3	3	3	2	4	1	4	1	3	1	2	2	1	1	3	4	3	4	4	4	2	3	4	1	4	1	1	3	2	2	3	1	2	2
				4	1	4	2	1	4	4	1	4	1	1	2	3	4	3	2	4	4	1	4	4	3	1	4	4	1	1	1	2	3	4	2	3	4	3	2	3	1	2	2	1	2	3	3	3	1
				3	1	2	2	1	4	1	4	1	4	3	1	3	4	1	3	4	3	1	3	3	1	2	3	3	2	3	1	4	1	4	3	3	3	3	4	3	3	4	3	2	1	1	1	1	1
				1	1	3	4	3	1	3	1	4	1	4	3	1	4	3	4	3	4	1	3	3	3	2	1	1	1	4	2	2	4	3	1	1	4	2	2	2	2	4	3	4	2	3	3	3	1
				1	4	1	1	4	4	1	1	3	3	4	1	4	3	1	4	1	1	4	2	1	4	2	3	2	1	4	1	4	4	1	1	1	2	1	4	1	3	3	1	4	4	3	3	4	3
				3	1	4	4	1	1	1	3	1	4	4	3	2	2	1	3	1	2	4	4	1	2	1	3	4	4	3	1	3	2	3	4	4	4	4	1	4	4	2	3	1	3	4	3	1	4
				3	4	3	1	4	1	3	2	4	4	1	1	4	3	1	1	1	1	1	2	1	3	4	4	3	4	2	4	3	3	3	1	1	1	2	1	4	3	1	4	2	3	4	2	4	1
				3	3	1	1	4	3	4	3	2	1	3	3	2	4	1	3	4	3	4	4	4	1	4	4	3	1	1	4	1	2	3	2	4	3	4	1	4	4	4	1	1	3	1	1	4	4
				3	3	2	3	1	3	3	3	1	1	3	4	2	2	3	2	3	3	1	4	1	2	2	1	2	1	1	4	4	4	1	4	3	4	4	3	2	3	4	1	1	4	4	4	1	1
				2	1	1	2	4	1	1	1	4	3	3	3	4	1	3	1	4	2	2	2	1	4	4	4	4	3	3	4	3	3	4	1	1	1	4	4	3	1	1	1	2	4	1	1	1	2
				1	4	1	1	1	4	4	3	4	3	3	4	4	4	2	3	1	3	2	4	4	2	4	3	3	3	1	2	4	2	3	2	4	4	4	4	1	1	4	3	3	1	4	2	3	3
				3	3	4	3	2	2	3	1	3	4	3	4	1	4	1	3	1	2	1	1	1	3	1	3	4	4	1	2	4	3	4	4	1	2	2	3	1	3	4	4	4	1	1	2	1	1
				4	1	3	1	1	4	1	1	1	3	3	1	4	4	4	1	1	1	1	4	3	4	2	1	1	1	1	3	3	3	4	1	4	4	1	3	1	3	4	2	3	1	1	1	4	4
				3	2	1	2	1	1	4	1	1	3	4	4	4	4	3	3	1	2	1	4	2	3	3	4	3	3	2	1	1	1	2	1	3	1	4	4	4	2	1	2	3	4	2	1	1	3
				1	3	1	4	3	4	2	3	4	1	1	1	4	3	1	2	2	1	3	1	3	1	1	4	3	3	1	1	2	1	4	4	2	1	4	4	4	3	3	4	1	3	1	4	3	3
				4	1	1	1	3	2	3	4	1	3	1	1	3	2	3	3	4	2	2	2	2	1	1	4	4	3	3	2	4	1	1	1	1	1	1	3	1	4	4	1	3	4	3	2	3	1
				2	3	4	4	4	1	3	1	4	1	3	4	1	3	3	3	1	3	4	2	3	1	3	4	1	4	1	4	1	3	4	1	4	1	1	1	4	1	1	1	1	2	1	4	1	1
				1	4	4	4	4	4	4	1	4	2	1	2	1	3	4	1	2	4	3	2	3	3	4	4	1	3	2	4	4	1	1	1	1	4	3	4	2	1	1	1	1	1	2	3	3	2
				1	4	1	4	4	1	2	3	4	2	1	1	1	4	3	4	1	4	1	3	4	4	1	2	4	1	4	4	4	4	2	3	4	2	3	4	3	4	1	1	1	1	2	1	3	3
				4	4	3	4	4	3	4	3	1	4	3	3	3	1	3	3	3	3	4	1	2	3	1	1	2	4	4	4	4	4	4	1	1	2	1	3	1	4	3	1	4	3	3	4	3	1
				3	1	4	2	3	1	1	3	4	1	3	4	4	4	2	3	4	3	1	4	1	1	3	3	1	2	3	3	3	1	3	2	2	1	3	2	1	1	3	4	4	4	4	4	3	1
				2	1	4	4	4	2	1	1	3	3	4	1	3	2	1	1	1	4	4	3	1	1	3	1	3	1	2	4	1	3	3	4	4	2	4	2	4	3	1	1	4	1	4	2	1	2
				3	4	3	4	4	1	2	3	1	3	2	1	2	2	4	3	2	2	1	4	3	4	3	3	4	1	2	2	4	2	4	3	2	3	4	1	3	1	4	1	1	3	1	4	2	1
				3	3	3	4	4	1	3	3	3	1	4	4	4	4	4	4	1	3	3	4	1	1	2	4	1	3	2	1	2	3	4	1	4	2	1	1	4	1	3	4	2	4	4	4	4	4
				1	2	1	3	1	2	4	1	3	3	2	3	3	4	1	3	1	3	1	4	2	4	1	2	4	1	4	2	4	4	1	1	3	3	4	4	2	1	3	3	4	1	1	4	4	1
				1	3	3	4	1	1	1	1	3	1	1	3	1	3	1	4	4	3	1	3	4	1	1	3	2	2	3	1	1	4	4	3	2	1	1	3	1	1	2	1	2	1	4	1	3	2
				4	3	3	3	1	2	1	3	3	1	1	2	4	2	4	4	1	3	1	2	1	2	1	2	1	4	3	4	1	1	1	4	1	3	4	4	2	3	4	1	3	2	3	3	2	4
				4	4	4	1	3	1	2	3	1	2	4	4	4	3	2	1	3	4	4	1	3	4	3	3	4	4	3	2	2	4	4	4	4	4	1	3	4	1	1	1	4	3	1	1	2	3
				3	3	1	2	1	3	4	4	2	1	1	1	1	4	4	1	3	3	3	4	3	3	1	1	1	2	2	1	3	3	4	4	1	3	3	1	3	3	3	2	4	4	4	3	3	2
				1	3	1	1	1	2	4	1	1	2	4	2	1	4	2	4	2	1	4	3	3	2	1	2	3	4	4	2	3	2	4	1	1	1	3	1	3	3	3	1	4	1	3	4	3	4
				3	4	1	4	3	4	2	4	3	2	3	4	4	1	4	3	2	1	4	1	4	4	2	4	4	4	3	2	1	1	3	4	2	4	1	1	1	2	4	4	2	4	3	1	4	1
				3	3	2	1	4	1	1	1	4	2	1	1	4	2	2	1	4	4	1	3	4	4	3	2	4	1	4	2	2	2	1	4	1	4	3	1	1	3	4	1	1	4	4	4	3	2
				2	3	4	3	1	1	4	3	4	4	1	1	1	4	4	3	1	4	4	1	2	1	3	3	3	4	2	4	1	1	3	3	1	3	3	2	4	2	4	1	1	3	3	4	2	4
				2	3	2	1	3	1	2	3	3	1	2	2	3	1	4	3	4	3	1	4	1	4	4	4	2	2	3	3	1	3	1	1	2	4	1	1	4	4	1	4	1	4	1	3	1	4
				4	4	4	1	4	1	3	1	3	2	3	1	3	2	1	1	1	1	1	1	4	1	4	4	1	4	1	1	1	3	4	2	1	4	1	3	2	4	1	4	4	1	1	1	4	4
				3	4	4	4	1	3	4	1	3	4	1	3	3	3	3	4	4	4	4	2	4	2	4	3	1	2	4	1	1	4	1	1	3	2	1	3	1	1	2	2	4	3	4	2	1	4
				1	2	3	4	2	3	1	1	1	1	3	1	1	3	4	3	1	1	1	4	1	3	1	2	3	4	1	2	1	2	4	3	2	4	4	4	1	1	4	1	1	2	1	3	1	4
				2	4	4	1	1	4	2	2	3	1	4	1	1	2	3	4	3	1	2	3	1	3	2	3	4	1	1	1	4	3	4	1	1	4	4	3	2	3	4	3	2	1	2	3	2	2
				3	4	4	1	4	2	2	3	4	1	1	4	4	4	4	2	3	1	3	2	2	2	1	3	2	2	1	2	4	3	2	1	2	1	4	4	3	3	1	4	4	3	1	2	1	3
				1	2	3	3	3	1	2	2	1	4	4	2	3	2	2	1	1	3	4	1	4	1	3	4	2	3	3	2	4	1	1	1	1	4	1	1	3	4	1	3	3	4	2	4	4	4
				1	3	3	3	3	2	4	4	2	2	1	3	1	1	1	4	3	4	3	4	1	4	2	1	4	1	4	3	2	2	1	1	4	3	3	2	4	1	4	3	1	4	3	3	3	4
				2	1	4	2	4	2	3	1	4	1	4	2	1	4	1	1	1	3	3	4	1	4	3	1	1	2	3	4	3	4	1	2	1	3	1	3	3	1	1	2	2	4	1	3	3	3
				4	2	1	2	3	1	3	3	4	3	3	3	2	4	3	2	4	1	3	2	1	4	3	2	1	3	4	1	1	3	4	4	1	4	2	4	2	1	2	1	4	3	4	3	1	1
				4	4	4	4	2	1	1	4	3	1	4	1	1	1	3	1	1	3	2	3	1	4	3	3	3	4	2	4	1	4	1	1	4	2	4	4	2	3	4	4	1	2	3	2	4	4
				3	3	3	4	4	4	2	3	4	4	2	1	1	1	4	4	4	1	1	2	2	2	3	1	1	3	1	4	2	1	4	3	4	3	3	3	3	4	4	1	4	3	4	4	2	4
				1	1	1	4	3	3	1	3	1	1	4	1	1	1	4	1	4	2	3	3	1	3	4	4	4	1	4	2	1	4	4	3	3	2	1	3	4	4	1	1	1	4	1	2	2	1
				1	3	1	3	1	2	1	3	4	1	1	1	2	3	1	1	3	2	4	1	3	3	1	4	4	3	3	1	1	1	1	3	1	1	4	1	1	1	1	3	1	4	1	3	2	1
				1	1	3	2	1	1	4	1	1	1	1	1	1	2	4	3	2	3	3	1	4	2	1	1	4	4	1	1	3	1	2	4	3	3	2	1	2	4	4	3	2	3	4	3	1	4
				2	4	3	1	1	4	1	1	1	3	4	3	1	4	1	4	2	4	4	4	4	1	1	3	2	3	1	2	3	1	2	3	3	4	2	1	3	1	3	3	1	2	4	3	4	2
				3	1	2	1	3	2	3	1	4	2	2	3	2	3	4	1	4	4	1	2	4	1	4	3	1	2	3	2	4	2	1	3	1	1	2	1	4	1	2	3	3	3	1	4	1	4
				3	3	2	3	1	2	3	4	4	3	2	1	3	1	2	4	3	4	4	2	4	1	3	1	3	4	3	2	2	3	3	1	4	4	1	4	2	3	4	2	3	1	1	4	4	3
				1	2	2	1	4	3	1	2	4	3	3	4	3	3	3	1	2	2	2	2	1	1	2	3	1	1	3	4	1	2	3	3	4	1	2	3	1	4	3	4	2	4	1	1	1	3
				1	3	3	4	3	1	4	3	3	1	2	3	4	2	4	2	1	3	3	4	4	3	2	3	1	1	1	3	1	1	2	4	3	2	1	4	3	1	4	1	1	3	1	4	1	4
				3	3	4	4	1	3	2	4	4	1	1	4	3	1	3	2	1	4	4	1	1	4	3	4	1	2	3	1	1	2	4	2	2	1	1	4	1	3	3	4	1	4	2	1	1	3
				1	2	3	1	4	1	2	4	4	1	4	1	1	4	2	1	3	4	4	3	1	4	1	2	2	2	1	3	3	4	3	2	4	1	2	4	4	1	3	2	4	1	3	3	2	4
				3	3	1	4	4	1	3	1	3	1	2	4	3	1	3	4	2	4	1	2	1	3	4	1	1	2	3	4	2	4	1	4	1	4	4	2	3	3	2	3	1	3	1	1	2	3
				1	4	1	2	2	3	1	1	2	3	4	1	4	1	1	3	1	3	3	1	3	4	4	2	1	3	1	2	3	4	3	3	3	3	4	3	4	2	1	1	3	3	4	3	3	1
				2	3	1	1	4	2	1	4	1	4	2	2	3	4	1	4	1	3	4	2	1	3	1	2	1	1	3	3	3	3	2	4	2	1	2	1	1	2	3	1	2	4	4	3	1	4
				4	4	4	1	4	3	1	4	2	4	2	2	1	1	3	1	1	3	2	2	4	1	4	4	2	4	3	1	1	1	3	4	1	1	1	2	1	1	3	4	1	1	4	3	1	4
				2	4	2	1	3	1	4	3	2	1	3	2	1	1	1	3	4	3	4	1	3	3	1	4	3	3	4	3	1	2	1	2	3	1	1	3	2	3	1	2	4	4	1	4	3	2
				1	2	2	2	2	2	3	1	2	3	2	4	1	3	2	4	1	1	4	4	1	2	1	3	3	4	1	3	3	2	1	1	4	1	2	1	3	1	1	3	1	3	2	1	4	4
				4	4	4	1	3	1	4	4	3	1	4	3	4	4	3	2	3	4	2	3	2	4	4	4	4	4	2	2	3	2	1	1	3	2	4	2	3	2	1	2	4	4	3	4	2	4
				3	4	1	1	1	1	2	3	1	1	3	1	4	2	1	4	2	3	3	1	2	3	1	4	4	2	2	3	3	1	4	3	1	1	3	4	2	1	4	2	1	3	4	1	4	3
				4	1	4	3	3	3	4	3	4	4	3	2	1	4	4	3	4	1	3	3	1	1	3	2	4	4	1	3	2	2	1	1	4	1	2	2	4	1	4	3	3	1	2	4	4	4
				4	1	4	3	2	3	1	4	4	1	1	4	4	1	1	3	1	2	1	4	1	4	3	3	1	2	1	1	2	2	2	3	1	3	2	4	3	4	2	2	1	2	2	4	1	2
				1	3	4	4	3	1	4	4	1	1	4	1	4	2	3	3	1	4	2	1	3	1	4	4	1	1	2	1	4	2	4	1	4	3	4	4	4	1	1	1	1	3	3	3	3	3
				4	1	3	3	4	1	3	4	3	4	2	2	3	4	4	2	3	1	1	1	4	3	3	4	1	1	4	2	1	2	1	2	1	1	2	2	4	4	4	2	2	4	2	2	1	4
				1	3	4	4	4	1	4	1	1	4	3	1	1	4	3	1	1	4	1	1	2	1	2	1	3	3	3	3	1	4	1	2	4	4	2	1	2	3	3	2	4	2	2	4	2	2
				3	3	1	2	1	4	2	4	4	1	1	3	3	4	1	1	3	3	2	1	1	4	3	2	1	1	2	1	4	3	4	3	1	1	4	1	4	4	4	3	2	3	1	4	3	4
				4	4	3	4	3	4	4	3	1	3	4	1	4	3	1	1	3	4	3	4	4	1	2	1	4	1	4	3	4	3	1	1	1	3	1	4	4	1	1	4	2	3	4	1	1	4
				2	1	4	3	3	2	1	3	3	4	4	1	4	1	1	1	2	1	1	4	1	1	4	4	1	3	3	1	1	4	3	4	3	4	1	1	4	4	1	3	3	1	3	3	1	4
				1	1	3	3	2	4	4	4	4	1	4	3	2	4	4	4	4	1	2	1	4	4	2	1	3	1	1	3	4	3	1	1	3	1	3	1	1	1	1	1	4	4	3	1	3	2
				1	1	4	2	4	3	3	4	4	2	3	2	4	4	1	4	1	1	4	2	4	4	2	2	4	3	1	2	4	3	4	4	1	3	3	3	1	4	3	3	2	2	2	4	1	1
				3	4	4	4	2	4	1	4	4	2	1	3	2	1	3	1	1	1	1	1	3	1	2	3	3	4	2	4	1	1	2	3	3	1	2	2	1	4	2	1	1	3	1	2	1	3
				1	4	4	1	3	1	1	1	1	3	3	3	3	1	4	1	2	4	3	1	3	3	4	2	4	4	3	3	3	1	4	3	4	3	1	4	4	3	2	2	1	1	1	1	2	2
				2	3	2	3	2	4	4	1	3	1	2	4	1	1	2	1	3	2	3	3	3	1	3	2	4	4	4	3	1	4	2	1	1	4	2	2	3	3	3	3	4	1	1	1	2	4
				4	2	3	1	2	1	1	1	2	2	1	2	3	4	1	3	2	1	1	4	4	4	3	4	1	4	1	1	1	1	4	4	4	4	1	1	4	1	4	4	3	2	3	1	1	3
				1	1	2	1	4	2	1	4	1	1	4	3	3	2	3	1	4	1	3	1	2	2	3	3	1	3	1	2	3	4	1	2	4	1	2	2	2	3	1	2	1	2	2	4	3	1
				1	1	1	4	3	1	4	3	2	4	1	1	3	1	4	2	4	4	3	1	3	3	1	1	1	4	3	4	4	2	4	1	3	4	2	1	1	3	2	3	1	4	4	3	1	2
				1	1	1	3	1	4	4	4	4	2	1	2	1	4	1	1	1	2	1	3	3	4	2	2	4	3	3	1	4	4	3	2	1	3	2	2	4	1	4	4	1	3	1	3	4	4
				1	2	1	1	4	3	3	2	1	1	3	3	1	2	3	1	2	3	2	4	1	3	4	3	3	4	1	4	4	3	4	4	3	1	1	3	1	3	3	2	1	2	1	3	4	1
				4	4	4	1	1	3	3	1	2	4	2	4	2	1	4	4	3	2	3	3	2	1	1	3	4	3	1	3	2	4	3	1	1	4	4	1	1	3	4	3	1	1	1	1	2	3
				1	3	4	4	3	2	4	4	2	3	3	1	4	2	4	4	4	4	4	2	4	3	4	1	3	4	1	3	4	4	3	4	1	3	4	4	4	4	4	1	4	4	3	4	1	2
				2	2	2	2	4	1	1	3	3	4	4	1	1	3	1	1	1	2	3	1	2	3	3	4	2	1	1	4	2	1	3	1	3	4	4	4	4	1	1	3	2	1	2	1	4	1
				4	1	2	2	4	1	1	2	4	4	3	4	2	2	4	4	4	2	4	3	4	1	1	2	2	1	4	3	1	2	3	4	3	1	4	2	4	3	1	4	2	3	1	3	3	4
				2	1	3	1	1	1	3	3	1	4	1	3	3	2	4	4	2	2	3	3	4	1	3	4	4	4	4	3	2	3	4	4	4	2	1	4	4	4	2	4	3	2	1	2	2	3
				4	4	3	2	4	2	2	4	2	4	2	3	4	3	2	2	4	2	4	1	3	3	2	1	3	4	4	4	2	4	1	2	1	3	4	1	1	2	4	1	4	1	2	3	4	4
				3	2	4	4	4	1	2	4	3	1	4	4	2	3	4	1	4	4	4	4	2	3	1	1	1	1	3	1	4	4	1	1	3	3	4	4	1	3	1	1	2	1	1	2	4	1
				3	3	1	1	3	1	4	2	1	4	4	2	1	4	3	3	3	3	1	3	3	2	3	1	2	4	2	3	4	3	2	1	2	4	3	4	4	4	1	3	1	3	1	1	4	4
				4	1	4	2	4	2	4	3	3	1	4	1	2	2	3	1	1	1	4	1	3	1	4	3	4	4	3	4	1	3	4	3	4	1	3	2	2	3	3	1	4	2	1	4	4	2
				4	3	4	3	2	1	3	3	4	4	2	3	4	2	4	4	4	1	4	1	4	3	1	1	1	2	4	1	4	1	2	2	1	1	3	4	4	1	1	1	1	4	1	1	1	4
				1	1	3	1	1	4	4	2	2	4	4	1	3	3	4	4	3	3	1	4	1	4	3	2	3	2	2	3	2	1	3	2	3	2	1	3	4	1	1	3	4	3	4	3	4	4
				1	4	4	4	4	3	3	1	1	1	3	1	2	3	4	3	2	1	3	4	2	1	2	1	1	4	1	1	4	4	1	4	3	3	4	4	1	4	3	4	2	1	4	3	1	4
				1	2	3	2	1	4	1	1	2	4	1	4	4	1	2	1	3	4	4	2	1	3	4	4	4	4	1	1	3	3	3	2	2	3	2	1	4	3	4	4	1	3	4	2	3	4
				3	4	1	4	2	1	4	3	3	4	4	3	4	1	2	3	3	3	2	4	3	1	1	4	1	4	1	1	3	4	1	2	4	4	2	1	3	2	4	3	4	1	3	2	1	3
				2	4	1	1	3	2	1	1	3	1	3	4	4	4	4	2	4	3	3	2	1	3	4	2	1	3	1	3	3	4	4	1	2	4	2	2	3	1	2	3	1	1	4	3	3	3
				3	4	4	4	2	3	3	1	4	3	4	1	3	4	2	1	1	1	1	1	2	3	4	1	1	3	3	2	2	1	3	2	4	4	4	1	1	4	1	3	4	3	1	1	4	2
				3	4	4	4	1	2	3	3	3	3	2	2	3	3	1	4	1	4	3	3	4	4	3	1	4	1	1	3	3	3	4	3	4	4	2	3	3	2	3	2	3	2	3	4	1	2
				1	1	4	3	3	1	4	1	3	1	1	1	4	4	1	3	1	4	2	4	3	1	1	1	2	3	3	2	1	4	2	4	1	4	3	4	2	1	1	4	2	3	3	4	1	1
				3	1	3	4	4	1	1	3	2	2	1	1	3	3	3	3	4	2	1	4	3	2	1	1	4	4	3	4	2	3	4	1	2	1	1	3	3	4	4	4	3	4	4	2	3	2
				3	2	4	1	2	3	1	3	2	4	1	1	1	2	3	3	2	1	2	4	4	4	4	1	4	4	3	2	3	4	2	4	3	3	2	4	4	1	1	1	4	3	2	4	4	1
				1	3	4	2	3	4	2	4	3	4	4	2	4	1	4	1	1	3	3	3	4	4	4	2	1	3	3	2	3	4	2	1	4	2	1	1	2	1	1	2	1	4	4	4	4	2
				4	3	4	1	2	1	2	3	1	1	3	2	2	1	3	2	1	1	2	1	4	3	4	3	1	3	2	4	1	1	4	1	3	3	4	3	1	3	3	3	2	1	1	1	3	3
				2	2	2	1	3	3	1	3	4	2	1	1	1	3	3	1	1	4	2	1	1	1	3	1	3	4	2	1	2	2	4	4	4	3	1	4	2	3	3	3	4	3	2	1	1	2
				1	1	1	4	2	1	1	2	4	3	4	3	4	4	1	3	1	1	3	1	1	3	1	1	3	3	4	1	3	4	2	3	1	1	4	2	4	2	1	1	3	3	4	1	4	1
				4	2	2	3	4	1	4	4	2	1	3	4	1	4	1	4	1	4	3	3	1	4	1	4	2	4	1	3	4	1	2	2	1	4	4	3	4	4	1	4	2	4	1	2	1	1
				2	4	3	4	1	4	3	1	1	2	1	3	1	3	1	2	3	4	3	1	1	3	3	1	1	4	4	3	3	2	1	2	1	4	2	3	1	1	2	1	3	4	2	4	3	1
				2	4	3	1	4	4	2	2	1	4	1	1	3	1	4	4	3	1	2	2	3	4	1	3	4	1	1	1	2	3	4	1	4	2	4	2	3	3	4	3	4	4	3	2	3	4
				4	2	3	2	1	1	2	4	1	4	1	1	1	4	4	3	2	1	4	2	1	4	2	4	1	1	2	2	3	3	1	4	3	4	1	1	2	4	3	1	4	3	3	4	1	1
				1	3	4	4	4	3	4	4	4	4	3	4	2	2	3	1	4	3	1	3	3	1	3	2	3	3	2	4	1	4	3	2	3	4	1	1	3	1	2	3	1	3	4	4	1	2
				4	4	4	4	4	4	3	4	2	3	4	1	2	1	2	1	1	4	4	1	3	1	2	1	1	1	1	4	1	3	1	4	3	4	3	2	1	4	4	2	1	4	4	1	1	1
				4	2	4	1	4	2	1	1	1	4	2	4	4	1	3	1	4	3	2	1	4	4	3	3	1	1	1	3	1	1	3	3	1	4	2	1	3	4	4	1	4	4	4	3	3	2
				3	2	3	1	4	1	4	4	4	1	1	4	2	3	1	1	1	4	3	4	4	4	2	4	3	1	1	2	2	3	4	1	1	2	1	1	3	1	4	3	1	4	2	1	2	1
				4	2	4	3	1	4	4	3	1	1	4	2	3	2	3	4	3	3	2	1	1	4	1	4	1	1	4	3	4	1	3	1	1	4	1	3	2	3	1	4	2	1	2	4	1	4
				2	3	3	4	3	3	4	4	1	1	4	4	3	2	3	4	4	4	3	4	4	3	3	1	3	2	4	2	2	1	2	1	4	4	1	4	4	3	2	3	4	4	2	1	3	1
				3	1	1	3	4	3	1	3	1	1	4	2	1	1	3	1	4	2	3	1	2	4	3	3	4	4	4	3	1	1	1	2	1	3	2	4	1	3	1	3	4	4	2	1	4	1
				4	1	3	4	4	1	1	3	4	1	2	3	4	1	1	1	3	3	3	4	3	4	1	2	1	2	1	3	3	1	2	1	1	1	4	1	3	4	1	4	2	4	2	3	4	1
				3	1	4	4	3	3	2	3	4	2	3	1	4	3	3	4	3	3	3	4	1	4	2	4	3	3	4	1	4	1	1	3	4	1	3	1	3	4	1	1	4	1	3	1	4	1
				2	2	1	1	1	4	3	3	2	1	3	1	4	1	4	1	4	3	3	4	4	2	1	3	2	3	2	2	4	2	2	2	1	3	1	3	4	3	3	2	2	1	4	1	4	1
				2	3	1	1	3	1	1	2	2	4	3	1	2	4	3	4	1	4	2	2	2	3	3	1	1	4	2	1	3	1	2	4	1	3	4	2	3	4	1	2	4	3	2	3	4	3
				1	4	2	2	1	1	3	1	2	2	1	1	1	3	3	2	2	2	2	1	1	1	2	4	1	1	4	4	4	4	4	1	1	2	1	2	3	4	1	3	3	4	2	2	4	3
				3	3	1	1	3	3	3	1	1	4	1	4	1	1	1	4	1	2	3	1	4	1	4	3	4	4	4	1	1	3	2	1	1	3	2	2	3	1	1	1	1	3	4	4	2	3
				3	1	1	3	1	1	3	1	3	4	3	3	4	4	2	2	4	2	3	4	3	4	3	2	2	1	3	2	4	1	1	4	2	1	4	4	4	3	4	4	1	1	2	2	1	1
				1	3	4	2	3	1	4	1	4	4	1	3	2	3	1	4	1	4	3	2	3	1	1	1	1	1	3	1	2	1	2	1	4	3	3	1	4	4	4	2	4	1	4	2	4	4
				2	1	2	3	1	4	2	3	3	3	3	4	1	3	2	3	1	4	2	4	4	3	4	4	3	4	1	3	4	4	1	3	1	3	1	1	1	1	1	1	3	3	1	4	3	1
				1	4	1	1	3	3	2	1	3	4	3	3	1	1	3	1	4	1	1	2	3	1	4	3	1	2	4	1	1	4	3	1	2	1	1	4	4	1	1	2	4	4	1	2	3	3
				3	2	1	2	1	3	2	3	1	2	1	4	2	4	1	4	3	1	2	3	4	3	4	4	1	2	4	4	4	3	3	4	1	4	3	1	3	1	4	4	2	4	1	3	3	1
				4	4	1	2	3	3	1	3	2	3	2	4	3	2	4	2	3	1	3	4	2	1	4	3	3	3	3	3	3	4	3	1	2	4	4	2	2	4	4	3	1	2	4	2	1	2
				3	1	4	4	2	3	2	4	1	2	1	4	3	3	1	1	1	2	4	3	3	4	1	4	3	3	1	4	3	4	1	3	1	1	3	3	2	3	4	1	4	3	3	3	4	2
				1	4	4	2	2	1	4	2	1	1	1	1	4	1	1	2	1	3	2	1	2	1	1	4	2	1	3	2	4	4	4	4	4	2	4	4	4	4	4	4	3	1	2	2	4	3
				3	3	4	1	4	2	2	2	4	1	1	3	3	4	3	2	3	2	4	3	1	4	2	2	2	1	4	1	3	3	4	4	3	4	2	4	3	2	2	3	3	1	1	1	1	3
				1	1	1	1	3	2	1	2	4	3	3	3	4	2	4	3	1	1	2	1	1	4	1	3	1	1	3	1	3	3	4	3	1	2	4	1	1	4	4	2	1	3	1	3	3	1
				3	3	3	4	4	2	2	3	3	3	1	1	3	1	3	1	1	1	3	4	1	4	1	3	3	4	2	4	2	2	3	3	1	4	2	3	3	2	4	2	1	3	1	3	4	4
				1	4	1	4	4	1	1	3	2	3	3	4	4	2	1	3	4	4	3	2	3	1	2	1	1	1	3	1	2	4	4	4	1	3	4	3	4	1	2	4	3	4	2	4	1	3
				4	4	1	4	1	4	1	4	3	1	1	1	2	3	4	1	2	3	1	1	1	4	4	3	3	1	3	3	4	1	2	3	1	1	3	1	1	3	3	1	4	4	1	4	1	1
				2	4	1	4	3	1	3	1	1	3	1	2	1	3	2	2	1	2	2	1	4	2	3	1	3	2	4	4	2	1	3	3	1	3	4	4	4	3	4	3	2	1	4	3	2	1
				3	2	1	1	4	4	1	1	2	4	3	1	1	4	1	2	1	4	4	4	3	4	1	4	1	4	1	1	2	1	4	1	3	4	2	1	3	1	2	4	3	3	2	4	3	4
				3	3	1	1	1	4	3	3	2	3	1	1	3	1	4	1	4	3	1	1	3	1	3	4	2	1	1	3	4	1	1	4	4	4	4	4	4	4	2	3	1	3	3	1	2	3
				1	2	1	4	4	3	2	1	4	4	1	1	3	3	2	1	4	3	3	2	4	3	1	4	1	2	4	3	4	1	2	1	3	3	3	1	1	1	4	3	2	3	4	1	4	1
				4	1	1	3	3	3	2	4	1	1	2	4	1	1	2	3	1	1	1	2	2	2	4	1	3	4	1	4	3	3	4	1	4	1	1	1	1	4	4	4	3	2	4	4	4	4
				1	2	2	1	3	3	2	4	1	1	1	3	1	2	4	4	3	4	4	1	4	1	1	3	2	3	3	4	1	2	3	3	4	2	3	1	1	1	1	3	3	4	4	2	3	3
				1	2	2	4	3	2	3	4	1	3	4	4	2	1	4	3	3	3	2	4	2	2	4	3	1	4	2	4	1	4	4	1	1	1	4	2	1	2	2	4	4	3	3	4	1	1
				1	4	4	1	1	4	3	1	1	1	3	3	1	4	1	1	3	1	4	4	4	2	2	1	3	2	4	4	3	4	1	4	3	4	4	4	1	4	4	1	2	1	2	4	1	4
				1	4	2	1	3	4	3	2	3	3	3	4	1	1	4	1	1	4	3	4	1	3	3	4	4	3	1	1	4	3	1	3	3	4	3	4	4	3	3	2	1	2	4	1	3	4
				4	1	1	2	4	2	3	1	4	1	1	4	3	3	1	4	1	3	3	2	3	1	1	2	4	2	4	3	2	1	2	1	1	3	4	4	1	1	1	1	2	3	4	1	4	4
				1	4	1	3	3	1	1	4	2	1	4	1	2	2	4	4	1	1	2	4	3	3	1	1	1	3	4	4	3	3	2	4	3	4	1	1	3	3	1	4	3	3	1	1	2	4
				1	1	1	2	1	4	3	3	1	1	2	1	4	3	2	3	4	1	3	3	2	2	2	1	4	1	1	4	1	3	4	1	2	4	1	3	4	4	3	1	4	3	1	2	4	2
				1	4	3	2	1	4	3	4	3	2	1	3	2	1	1	1	3	3	4	3	3	1	2	1	4	3	2	3	3	4	4	4	2	4	1	1	1	1	4	2	3	3	1	4	3	3
				2	1	1	3	3	4	2	4	3	3	3	1	3	4	3	1	4	3	1	3	1	1	1	3	1	4	3	2	2	1	3	3	4	3	1	2	1	4	3	4	4	3	1	3	1	4
				1	4	2	4	2	3	1	3	2	4	3	4	4	3	1	2	2	1	1	1	3	3	1	3	1	1	1	4	2	2	3	4	3	4	1	1	2	4	3	2	2	3	3	1	4	4
				1	1	3	1	4	1	1	1	1	3	2	4	4	3	1	3	2	3	1	3	4	3	3	2	1	1	3	2	3	2	4	1	4	1	3	1	1	1	4	4	3	3	1	4	3	3
				3	1	3	2	1	1	4	1	3	3	4	1	1	4	2	1	4	4	1	1	1	4	1	1	2	1	4	3	1	3	3	1	1	3	3	2	3	1	1	1	4	3	3	1	1	4
				2	4	3	4	1	1	1	1	1	2	1	1	3	4	1	4	3	2	3	3	2	1	1	1	4	1	3	3	1	4	4	1	3	2	3	4	3	1	2	3	1	4	2	4	4	1
				3	1	2	4	4	3	1	3	1	2	4	1	4	2	2	3	4	2	2	2	1	2	1	2	3	3	3	2	4	1	1	4	2	1	2	3	4	1	3	4	4	3	4	3	4	1
				2	1	3	1	4	1	2	3	3	1	4	4	1	3	3	3	3	1	3	1	2	4	1	3	3	3	4	4	4	3	1	3	2	1	1	1	4	2	2	3	2	2	2	1	2	1
				4	1	4	3	1	4	3	4	2	3	3	2	2	3	1	3	4	3	4	1	3	4	2	2	4	4	1	3	3	1	1	3	3	3	4	2	3	2	2	3	2	1	3	2	2	4
				4	3	1	4	3	3	4	1	3	2	3	4	3	4	1	3	4	4	2	3	3	4	4	2	1	3	1	4	4	3	1	2	2	2	4	4	4	1	4	1	3	1	1	2	2	1
				2	3	4	3	2	4	2	3	4	4	3	1	3	4	3	1	3	1	1	1	2	2	3	1	1	1	2	2	1	1	1	2	1	4	2	1	2	4	3	2	4	4	4	2	1	3
				4	3	2	2	2	3	3	1	1	3	1	1	2	3	2	4	2	1	3	4	4	4	2	4	2	2	1	4	1	4	3	1	2	4	1	3	4	4	1	4	4	2	1	2	1	3
				1	4	1	4	2	4	2	3	1	3	1	4	4	4	1	2	3	4	3	4	1	1	3	4	4	4	3	1	3	1	2	4	2	2	3	2	3	2	4	2	3	3	2	2	1	1
				1	3	4	2	4	2	3	1	1	1	4	4	4	3	1	4	3	1	4	4	1	3	4	1	3	4	3	4	1	2	4	1	4	1	1	4	2	1	3	4	1	3	1	4	1	1
				2	3	1	1	2	2	4	4	1	3	4	2	3	3	4	2	4	4	3	3	1	2	3	1	1	4	2	4	1	3	4	3	4	3	4	1	4	1	3	4	1	3	3	1	2	2
				2	1	3	4	2	4	1	1	4	2	2	2	3	1	2	3	2	2	2	1	1	4	1	4	1	1	2	4	4	1	3	2	1	4	3	3	1	3	3	1	1	2	4	1	3	4
				1	3	4	1	2	3	4	3	1	1	4	3	1	2	3	4	3	1	4	2	3	4	4	3	3	3	2	4	3	2	4	1	4	3	1	4	4	4	3	2	4	2	4	4	1	4
				4	1	1	1	3	4	1	1	2	4	1	1	1	4	3	3	1	3	1	1	2	2	1	4	2	2	2	1	4	4	4	4	1	3	4	4	4	2	4	2	1	3	4	4	2	4
				3	4	1	1	1	4	1	4	2	2	3	3	3	2	1	4	4	2	1	4	3	3	4	1	2	3	3	4	3	4	2	2	4	4	2	2	4	1	3	2	2	1	4	3	4	2
				1	2	3	1	1	4	3	2	3	2	3	1	4	1	3	3	3	2	2	2	4	4	4	4	3	4	3	2	4	2	1	2	2	1	3	3	1	4	4	1	4	1	3	1	1	1
				1	3	2	4	4	1	4	1	3	4	4	4	4	4	4	2	1	4	1	4	1	4	4	4	1	3	4	4	1	4	4	1	4	4	4	3	4	4	1	3	3	4	2	4	1	2
				2	2	4	3	2	3	3	1	3	2	1	4	1	3	4	3	1	3	4	4	1	4	1	4	1	3	1	1	3	1	3	3	1	1	1	4	2	3	3	1	3	3	4	1	1	3
				1	1	3	2	1	1	3	1	3	3	3	2	4	2	4	1	2	4	4	4	1	4	4	3	4	1	3	4	4	1	3	4	4	1	4	1	1	2	3	2	2	4	4	2	3	2
				1	4	4	4	4	4	1	1	3	4	3	4	2	4	3	4	4	1	2	3	3	4	3	1	4	3	2	4	4	1	4	1	1	2	2	4	1	1	2	3	3	3	4	2	3	4
				1	4	4	3	3	1	1	4	1	3	4	3	4	4	1	3	3	1	3	4	1	2	1	2	3	3	3	3	3	3	1	3	4	4	3	1	2	1	3	3	4	1	3	4	4	1
				2	4	1	4	1	4	4	3	4	4	4	1	3	4	4	4	4	1	1	4	3	3	4	2	1	4	1	1	3	1	4	1	1	3	2	1	2	4	1	2	4	3	3	4	3	3
				4	2	1	3	4	1	3	2	1	4	2	3	4	4	3	3	3	3	4	1	4	4	4	4	2	1	4	2	3	1	4	3	4	1	1	4	4	4	2	1	2	4	4	3	2	3
				1	3	4	4	4	1	1	1	3	2	2	3	4	3	1	3	3	4	3	3	4	3	4	4	4	4	4	1	3	1	4	2	1	4	4	4	1	1	1	2	1	3	4	2	4	2
				1	1	3	1	3	4	1	2	4	4	2	4	2	4	2	3	1	3	2	2	1	3	1	1	3	3	3	1	4	1	4	3	4	1	3	1	3	3	4	2	4	3	4	3	1	4
				3	4	2	4	2	1	3	4	4	3	2	1	4	1	3	1	3	3	1	1	1	3	4	1	4	4	1	2	3	2	3	2	3	4	1	4	4	4	3	4	1	2	4	1	3	2
				3	2	1	2	1	2	1	3	1	2	1	2	1	4	3	1	1	3	1	3	1	1	4	1	2	3	2	1	1	1	3	4	3	3	1	2	1	3	1	1	3	3	1	1	4	1
				2	3	1	1	3	1	4	1	1	3	4	4	1	1	3	1	1	4	2	4	1	3	1	4	2	4	3	1	3	3	2	1	3	1	4	4	1	1	2	4	1	3	3	3	1	1
				3	3	1	1	1	4	3	4	4	4	3	1	1	1	3	3	1	1	2	1	4	1	3	2	1	4	3	3	4	2	1	2	4	3	1	2	1	1	4	3	2	3	3	2	3	1
				3	3	4	3	3	1	4	1	2	1	3	4	4	4	1	2	2	4	4	1	4	1	3	4	3	4	4	4	4	3	3	1	1	4	1	3	4	3	4	1	1	4	3	1	4	1
				2	1	1	2	3	1	4	2	2	4	1	3	3	1	4	1	2	1	4	1	3	3	1	4	4	1	4	3	3	2	1	1	2	1	1	4	1	3	4	3	3	4	3	1	2	4
				3	1	3	3	1	4	2	3	1	2	2	3	4	2	4	2	2	2	1	4	1	1	3	4	1	3	1	3	1	4	3	1	1	4	1	1	3	1	1	4	4	1	3	1	3	4
				4	4	3	2	1	4	2	3	4	3	1	1	3	1	4	1	4	3	4	2	4	2	4	1	1	3	1	4	3	3	3	1	1	4	3	3	1	1	3	3	4	4	4	4	2	1
				3	3	3	2	1	3	1	3	1	3	1	1	2	4	3	3	2	2	4	4	2	1	2	4	2	2	4	3	3	2	3	4	2	3	4	2	1	2	4	1	3	1	1	3	1	3
				1	3	1	1	4	2	2	3	1	4	3	4	3	1	1	3	3	2	1	3	4	1	3	1	2	2	2	1	1	3	1	3	3	4	3	3	3	1	1	4	1	3	4	4	4	1
				4	2	2	2	4	1	1	3	4	4	4	3	4	3	1	1	4	4	3	4	2	1	1	3	1	1	4	4	3	1	3	2	2	1	3	4	1	2	1	3	2	3	2	4	4	3
				4	1	1	4	2	2	3	4	2	4	4	2	4	1	3	2	1	4	2	1	2	1	1	2	2	3	3	4	4	1	1	2	4	1	2	1	3	1	3	3	4	1	3	4	4	1
				3	1	1	4	1	2	1	4	4	4	4	3	4	3	1	1	1	1	3	4	1	1	2	1	1	4	4	3	2	3	1	2	3	3	4	1	4	4	3	1	1	4	4	3	2	2
				4	3	4	4	1	3	1	4	4	3	2	4	2	4	1	4	1	3	4	3	4	3	2	2	1	3	1	4	1	3	2	3	1	1	1	1	2	2	1	4	3	1	4	4	3	4
				1	3	3	1	4	4	2	1	3	4	3	4	3	4	3	3	1	3	4	3	4	1	3	4	1	4	4	4	4	1	4	2	1	3	4	4	4	4	3	3	3	3	3	1	3	1
				1	4	3	1	3	2	3	3	1	1	2	4	4	4	1	4	4	3	2	4	2	1	1	1	3	1	4	1	2	4	3	1	4	4	3	3	1	4	4	4	3	4	4	4	4	4
				3	3	3	3	3	1	3	1	1	1	4	1	1	3	1	1	3	3	1	4	3	2	3	1	3	3	2	1	3	1	4	1	1	2	3	4	1	2	4	4	4	1	2	4	4	4
				4	1	4	2	3	4	4	2	3	4	4	1	3	1	2	1	4	3	2	2	4	4	1	1	4	1	3	2	1	3	4	3	1	3	1	4	2	4	4	1	4	2	4	4	3	1
				3	4	1	1	2	4	4	3	2	4	1	1	1	4	2	1	3	3	2	3	2	3	4	3	3	3	1	1	1	3	4	1	1	1	2	2	2	2	4	1	4	4	1	2	3	1
				4	3	1	3	2	4	4	3	1	2	3	1	3	1	2	4	4	1	4	4	4	4	2	3	1	1	2	1	1	2	1	3	3	4	4	4	1	3	3	3	1	4	1	1	1	4
				1	1	3	2	2	3	2	4	4	4	1	2	4	4	2	4	4	2	1	3	4	3	4	3	2	1	4	4	4	1	3	3	4	1	4	3	3	4	4	4	2	2	2	3	2	3
				4	4	1	2	2	1	4	2	3	1	1	2	1	1	1	2	3	3	2	3	1	1	1	2	1	4	4	1	1	4	4	2	1	3	4	1	1	4	3	1	1	3	3	3	1	2
				3	1	1	1	4	3	3	4	2	4	2	2	4	4	3	2	3	3	4	1	3	2	2	4	4	3	4	1	3	3	1	2	2	1	1	2	4	3	3	1	3	4	1	1	3	4
				1	4	3	4	4	3	1	3	4	4	3	4	4	4	2	4	2	3	4	3	2	3	1	3	2	4	1	1	3	1	1	4	4	1	3	1	1	1	3	2	2	3	1	4	1	3
				2	1	4	2	3	3	2	4	4	4	2	1	4	3	4	1	3	1	3	4	4	4	1	3	1	2	3	2	2	1	3	3	1	3	2	4	2	3	1	1	3	4	4	4	2	1
				3	2	3	1	3	1	3	1	1	2	3	1	2	3	3	4	3	4	2	4	4	4	1	3	3	1	3	1	4	4	4	1	1	3	4	4	1	3	2	4	1	3	1	3	3	2
				4	1	3	1	2	3	2	1	4	1	3	1	4	4	2	3	1	1	3	4	2	1	3	4	1	3	3	4	3	4	3	1	3	2	3	2	3	1	3	4	3	2	1	4	4	2
				2	1	2	1	4	4	3	4	4	4	4	4	3	1	1	3	1	4	4	2	3	1	1	3	1	4	3	3	3	2	3	1	3	4	4	3	1	1	2	1	3	3	1	4	1	2
				4	4	4	1	3	4	1	4	1	4	4	3	1	3	1	4	2	4	4	4	3	1	2	4	1	4	1	1	4	1	1	2	4	4	1	4	3	3	3	4	4	1	3	1	1	3
				3	3	3	3	4	4	4	3	4	3	1	3	1	2	1	1	2	3	1	4	1	4	4	3	3	4	1	3	1	3	1	4	4	1	1	3	4	4	4	3	3	3	1	2	4	4
				1	3	2	3	1	1	1	4	3	4	1	3	3	3	3	1	1	4	3	4	2	3	3	4	1	3	4	1	1	2	3	4	3	4	4	1	1	4	1	4	1	1	3	3	1	2
				2	2	3	1	1	4	4	2	1	4	1	3	4	1	1	1	1	1	4	4	1	4	4	3	2	1	4	2	1	3	3	3	1	4	2	4	2	1	2	4	1	2	2	2	1	4
				2	4	4	1	1	3	1	2	3	2	1	4	2	3	2	3	1	1	1	1	2	1	4	1	3	3	2	1	1	4	1	4	4	2	1	4	3	4	1	3	3	1	2	1	1	3
				2	4	2	1	1	3	4	4	1	1	1	3	2	4	3	3	3	3	4	1	1	3	1	3	1	4	3	1	1	3	4	2	2	3	4	1	2	1	1	1	1	3	2	1	2	2
				4	1	1	3	3	3	1	2	3	4	1	2	3	2	3	3	2	2	4	3	4	1	2	3	2	2	3	2	1	2	4	4	2	4	4	1	4	3	3	1	4	2	4	1	1	4
				1	4	1	4	3	4	3	3	4	3	1	3	4	3	1	1	3	4	1	4	1	3	2	1	1	1	1	1	3	3	1	2	3	3	2	4	1	4	3	4	3	4	1	3	4	1
				2	4	4	1	4	4	3	3	1	2	1	2	4	2	4	1	4	2	1	3	3	1	4	2	3	1	4	4	3	1	3	1	3	3	4	3	3	3	4	4	2	4	2	2	4	3
				4	1	4	1	3	3	3	1	1	1	1	4	4	4	1	4	1	3	4	4	1	1	1	1	1	4	4	4	3	3	1	1	3	1	4	3	3	2	1	4	1	2	4	3	4	1
				1	3	2	4	4	4	3	1	4	2	3	4	4	2	1	1	2	2	4	3	4	4	2	4	3	4	3	1	2	4	4	3	4	1	4	4	2	1	3	2	4	1	4	4	2	1
				1	1	1	1	4	2	1	3	1	3	3	1	3	2	4	1	3	3	4	4	1	4	4	4	4	3	2	4	3	3	3	3	1	1	4	1	1	3	3	1	4	4	1	3	1	1
				4	4	4	4	4	3	2	1	1	1	2	3	4	4	1	3	3	3	2	3	1	1	3	3	4	1	3	3	1	1	1	3	2	2	4	1	3	4	4	4	3	3	3	2	4	2
				1	3	3	2	1	4	1	2	3	2	2	1	1	3	4	4	1	1	1	2	4	2	2	3	1	3	2	2	4	3	4	3	2	4	1	1	1	4	2	2	4	4	2	4	4	3
				4	3	3	1	3	3	3	3	4	4	1	4	1	1	3	1	1	3	2	1	3	4	3	1	1	3	4	2	1	2	4	1	4	3	1	3	4	1	1	1	2	1	1	4	1	4
				3	4	4	2	1	1	1	1	2	1	3	3	3	3	2	2	3	2	3	1	2	1	4	2	2	2	1	1	1	3	4	1	3	4	1	2	3	4	4	1	1	4	4	2	1	1
				3	3	2	2	2	3	4	1	2	1	4	2	4	4	1	1	2	1	1	3	4	2	1	4	3	4	4	4	2	4	1	2	3	1	4	2	3	1	3	2	1	3	3	4	4	3
				2	2	3	4	1	1	1	2	2	4	2	3	1	3	3	3	4	4	1	2	2	3	3	3	4	3	3	3	1	1	1	4	4	2	3	3	1	1	2	3	3	3	2	4	1	4
				2	3	2	2	3	1	4	4	4	1	4	2	3	4	3	3	4	2	3	1	3	3	1	3	2	1	4	3	3	3	3	4	1	2	1	4	1	3	3	1	3	3	1	3	4	3
				3	1	4	3	4	3	3	4	1	3	4	2	1	3	3	1	1	2	1	1	3	4	1	1	2	4	4	2	2	3	3	1	2	1	3	4	4	1	4	2	2	3	1	4	3	3
				2	1	1	1	3	4	2	1	2	3	2	3	4	3	3	2	3	1	1	1	2	1	3	1	4	4	4	4	1	1	1	1	3	3	1	4	1	3	1	3	1	1	1	1	1	1
				4	3	1	1	4	4	2	4	2	4	4	3	4	4	3	4	3	3	1	4	3	4	1	4	1	3	3	2	4	2	1	2	4	1	1	3	4	4	2	4	3	1	3	1	1	1
				4	2	3	2	4	3	3	1	4	4	1	4	4	1	1	2	3	4	2	1	4	4	4	1	4	1	4	4	2	3	4	4	4	4	3	4	2	3	1	4	1	2	2	3	2	4
				3	3	1	3	2	4	2	1	4	3	1	3	1	4	1	3	1	4	4	4	1	4	1	1	1	3	1	3	4	3	4	4	4	4	1	3	4	3	1	3	3	3	1	1	1	4
				3	3	1	2	4	3	3	1	1	3	1	3	3	2	1	2	4	1	2	1	1	2	1	1	3	3	4	2	3	2	1	1	4	1	4	2	4	1	4	4	1	2	3	3	2	4
				4	1	1	3	3	4	1	1	1	2	4	4	3	2	1	4	4	1	1	4	1	1	4	3	3	4	2	2	4	2	2	1	3	4	1	4	1	1	2	4	2	3	2	1	4	4
				1	2	3	1	3	4	3	4	4	2	3	2	1	3	1	4	1	4	2	3	3	3	4	1	3	1	1	3	4	2	1	1	1	2	1	4	4	4	3	3	4	1	3	3	1	2
				4	4	1	1	2	3	4	2	3	2	1	4	4	3	3	4	2	4	1	1	3	2	2	3	2	1	4	1	3	4	3	4	1	2	3	3	4	1	1	4	2	1	4	2	4	4
				3	4	3	3	1	3	1	4	3	3	1	1	2	2	3	1	4	3	4	3	2	2	3	1	1	3	2	2	4	1	2	3	2	2	1	2	1	1	4	2	3	2	4	4	3	1
				1	3	1	1	4	2	3	3	4	4	4	3	2	2	1	3	4	2	2	3	2	2	2	3	1	2	4	4	4	3	1	4	4	1	1	3	4	4	4	2	1	2	1	1	3	3
				2	1	1	3	4	1	2	1	4	1	1	4	1	2	4	4	1	1	2	4	3	3	1	3	3	1	1	1	3	2	2	4	4	1	1	3	4	3	3	3	1	4	3	3	1	1
				4	4	2	4	1	1	2	1	4	4	4	2	3	1	4	1	2	2	3	3	3	4	1	2	2	4	1	3	4	1	4	3	1	4	3	1	4	1	3	2	4	4	2	4	3	1
				4	4	4	3	1	3	3	1	1	4	3	3	3	2	2	1	3	1	1	4	3	4	1	4	3	1	4	4	4	4	4	4	1	1	2	1	3	1	4	4	2	3	3	1	4	1
				3	4	4	3	3	1	3	1	2	1	1	3	1	2	1	3	4	3	2	4	4	3	2	4	4	4	3	4	3	2	4	4	4	1	1	2	4	1	1	2	4	2	3	3	4	4
				1	4	1	4	3	3	1	1	1	4	2	1	4	1	3	4	3	4	1	3	1	4	3	3	3	1	4	4	4	2	3	3	2	4	4	4	2	2	3	1	4	4	1	3	4	4
				2	1	2	1	3	1	4	3	2	3	4	2	3	4	3	4	3	1	3	1	3	3	1	2	1	4	3	1	1	4	1	1	4	3	1	1	2	4	4	2	2	1	1	3	1	4
				2	1	1	3	3	3	2	1	3	2	4	3	2	1	4	1	1	2	3	3	1	3	1	3	2	3	3	2	3	4	3	1	3	3	4	1	4	3	3	4	4	1	4	2	3	3
				4	1	3	2	4	2	3	1	3	3	2	1	1	3	3	3	4	1	2	3	3	1	1	3	1	4	3	3	1	1	4	1	3	3	4	4	1	4	4	4	4	4	3	4	2	4
				1	2	4	3	3	2	4	3	2	2	2	3	4	4	2	4	1	4	4	4	1	4	2	4	3	4	4	3	3	2	4	1	2	1	4	2	3	4	2	4	3	4	3	3	1	1
				1	1	4	4	1	2	4	2	4	2	3	1	1	2	4	4	2	1	4	1	4	1	1	4	4	3	1	1	4	3	2	2	2	4	3	1	1	2	1	3	4	3	3	4	2	4
				1	3	1	1	4	1	4	4	1	4	3	1	3	1	2	1	2	4	2	2	4	4	4	2	2	1	4	4	2	1	4	4	3	1	3	1	1	3	2	4	3	1	2	3	2	1
				3	1	1	2	1	3	2	3	2	4	2	4	4	2	1	2	3	3	3	1	1	2	4	4	1	3	2	4	3	4	1	3	2	1	2	1	4	1	1	3	4	2	3	4	2	1
				4	4	1	1	2	1	4	4	4	3	1	1	4	4	4	3	2	4	2	3	4	2	4	1	3	3	1	4	1	1	4	1	1	4	1	4	1	1	1	1	2	4	4	4	4	1
				4	4	4	3	1	4	3	3	3	2	3	2	3	1	3	1	2	2	2	1	2	4	4	1	3	3	3	4	4	1	4	1	2	3	3	1	1	3	1	2	2	4	2	3	3	1
				4	4	2	1	3	3	4	2	3	3	4	1	4	4	3	2	3	1	1	2	4	3	3	3	3	2	3	3	2	4	2	2	3	1	3	2	3	4	2	4	4	3	1	4	2	3
				4	2	1	4	2	1	2	1	3	2	4	2	1	3	1	2	4	4	3	1	1	2	3	3	3	1	2	2	1	1	3	3	4	1	4	4	4	4	3	4	3	4	2	1	4	3
				2	4	4	2	3	4	1	3	1	2	1	4	2	3	1	4	1	3	4	1	1	3	4	2	3	1	3	2	1	4	2	2	3	3	3	3	2	1	4	3	4	2	2	3	4	3
				1	1	2	1	4	3	1	2	2	3	4	2	1	1	1	4	1	2	2	1	1	4	4	4	3	3	4	3	4	2	1	3	4	1	2	4	4	2	4	1	3	3	3	4	1	3
				2	3	4	4	1	1	4	1	2	1	2	1	4	2	4	1	4	1	1	3	4	3	3	3	3	3	3	4	1	3	3	1	4	4	2	3	1	3	2	4	2	3	2	3	3	4
				2	3	2	3	1	1	4	2	2	3	1	1	3	4	2	1	4	4	3	4	3	4	1	1	3	1	2	4	4	2	2	1	4	1	4	2	4	1	1	4	4	3	1	1	4	3
				3	2	3	2	4	1	4	2	1	3	3	1	3	4	4	4	3	1	1	1	1	4	3	4	2	3	4	1	3	3	3	3	1	3	4	2	4	1	3	3	2	1	1	3	3	4
				2	1	3	2	3	2	3	2	1	3	4	1	1	4	4	3	4	4	4	4	3	3	4	1	3	4	3	2	3	4	1	1	4	1	1	4	2	4	2	3	2	1	1	3	3	1
				1	2	2	3	1	2	1	1	4	1	2	2	2	4	3	4	4	2	1	4	3	4	2	4	2	4	1	3	4	4	3	1	1	3	4	1	4	2	3	4	2	3	1	2	1	1
				2	1	2	3	3	1	1	4	4	3	3	3	1	2	4	1	4	1	3	2	4	4	1	1	3	1	4	2	4	1	3	3	4	3	3	3	2	2	4	4	4	3	4	1	4	3
				1	1	1	4	3	2	4	1	1	1	3	4	3	4	4	1	4	1	3	4	2	2	4	4	4	1	1	1	2	1	4	1	1	1	4	3	3	1	2	1	1	4	2	3	3	3
				4	2	3	2	3	1	1	3	1	3	2	4	1	4	1	4	4	1	1	1	1	4	4	3	1	2	2	1	4	2	2	3	2	1	2	4	1	2	1	2	1	3	2	1	3	3
				3	3	1	4	4	3	3	3	2	3	3	4	2	4	1	4	1	1	3	4	4	3	2	1	1	3	3	2	2	4	4	3	1	1	4	4	1	2	3	2	4	3	2	3	1	1
				3	2	3	4	4	4	1	1	1	1	1	4	3	1	4	1	3	4	1	2	4	4	4	2	3	1	4	3	1	1	4	3	2	2	2	1	4	4	3	1	2	3	3	2	1	2
				1	1	4	2	4	4	4	1	1	4	1	2	3	1	3	2	3	1	2	3	1	4	1	1	1	4	4	2	3	1	1	3	2	3	4	1	3	3	1	4	4	1	3	1	4	1
				3	4	1	1	2	3	3	1	3	2	1	3	2	1	2	1	3	1	1	1	2	2	4	2	1	1	3	2	1	1	4	3	4	3	1	2	4	2	4	3	1	3	1	3	1	1
				4	3	2	1	4	3	3	2	1	1	4	4	1	1	3	4	1	3	3	1	3	1	4	4	4	3	3	4	1	2	4	2	2	4	4	1	4	3	3	1	3	2	4	1	3	1
				3	3	4	3	3	1	3	3	4	1	1	2	1	3	4	1	1	2	4	1	3	4	2	3	1	4	4	3	1	1	3	3	4	3	1	1	4	4	2	1	2	2	3	1	1	2
				4	1	2	3	4	4	3	4	1	1	4	2	3	1	4	2	1	1	4	1	4	4	1	4	1	1	1	4	2	2	3	1	4	1	1	1	1	3	2	1	2	1	3	1	1	3
				1	1	3	3	4	2	3	2	4	1	1	1	4	2	4	3	1	3	1	3	1	1	1	4	1	1	3	1	2	4	2	1	4	2	2	4	2	1	1	3	4	1	2	3	1	3
				4	3	2	1	3	4	1	3	4	4	4	1	3	3	4	2	2	2	1	3	1	2	1	1	1	3	3	4	1	4	2	2	1	3	4	1	1	3	3	2	3	1	1	4	1	4
				3	3	4	3	4	4	4	3	4	2	4	1	4	2	3	3	3	4	1	4	4	1	1	4	4	4	2	3	1	3	4	3	2	1	1	1	2	2	4	2	4	2	3	4	3	1
				4	1	2	2	4	3	2	3	4	3	4	1	1	2	2	3	1	2	4	4	1	1	1	1	4	4	1	1	3	1	4	3	2	2	1	4	4	4	1	1	4	3	1	3	2	1
				3	4	3	2	4	1	3	3	1	4	3	3	2	2	2	1	3	2	1	4	3	4	2	3	4	3	3	3	4	3	2	2	3	4	1	3	1	4	2	1	2	1	1	1	3	2
				3	3	1	3	3	2	3	3	2	2	3	1	4	3	3	3	4	1	1	3	2	4	1	4	1	4	2	4	2	1	4	1	4	1	3	2	4	1	2	2	3	3	4	4	1	4
				2	3	2	4	4	3	3	4	1	4	1	1	4	1	3	3	1	1	2	2	4	3	4	1	4	4	3	1	4	1	3	1	1	1	1	1	1	4	2	4	1	4	1	3	2	1
				4	2	1	1	3	4	1	2	1	3	2	2	3	2	2	1	3	4	3	1	3	4	3	4	2	4	1	1	1	1	2	3	2	3	1	2	3	3	4	1	3	3	4	4	1	2
				1	4	3	1	2	4	4	1	1	2	3	4	2	4	3	3	1	4	4	3	2	4	3	4	3	2	3	1	4	4	2	2	4	3	4	3	3	2	3	1	3	1	4	4	4	1
				1	4	4	2	1	2	1	4	3	1	1	1	4	1	4	4	3	2	3	3	3	4	3	3	1	3	4	1	1	3	1	2	1	2	3	1	1	3	4	2	4	3	3	3	3	3
				3	1	3	1	3	3	1	1	2	4	4	3	1	3	4	4	4	2	4	2	3	3	2	3	4	2	1	3	1	1	1	1	2	2	4	1	3	1	3	3	3	3	1	2	1	3
				4	2	4	4	4	3	1	2	4	3	4	3	3	4	1	3	2	1	4	1	3	4	2	1	1	4	3	3	3	1	1	4	3	4	3	1	4	4	4	3	1	3	1	1	1	1
				4	3	3	2	2	2	1	2	3	3	2	3	4	4	1	3	3	4	4	4	1	4	1	1	4	4	4	1	4	1	3	3	2	4	3	1	1	3	2	2	4	3	1	2	3	4
				4	4	1	2	3	2	4	1	2	1	3	3	3	4	3	1	3	3	2	4	1	1	2	3	3	3	1	4	3	1	4	1	2	1	3	2	1	3	3	4	3	2	2	1	2	2
				1	2	1	2	1	2	4	1	1	2	1	4	3	3	1	1	1	3	4	3	4	3	2	1	1	3	1	3	4	3	4	2	3	3	2	1	1	1	4	3	3	3	1	3	3	4
				1	3	1	1	3	3	3	3	1	4	2	2	4	3	3	3	3	2	2	3	4	4	2	2	4	3	2	3	2	4	4	3	1	3	2	4	4	1	1	2	1	4	1	3	4	2
				2	3	1	2	3	4	1	2	1	2	4	2	4	3	1	3	2	3	1	1	4	1	4	1	3	1	1	1	1	1	1	1	4	1	1	1	3	3	4	1	1	1	1	1	4	1
				3	4	3	4	1	4	1	1	1	2	2	4	1	2	4	3	4	1	3	1	1	2	4	2	3	4	1	2	1	1	1	4	3	4	1	2	3	4	1	4	4	3	1	4	2	4
				1	2	3	4	3	4	4	2	2	1	3	2	3	3	4	2	1	4	4	1	1	3	2	1	4	2	2	3	2	3	1	3	2	4	4	3	4	1	1	4	2	3	1	3	1	2
				4	2	4	3	3	4	4	2	1	1	4	2	1	3	3	1	1	2	4	3	1	3	4	1	3	3	1	4	4	1	4	1	2	2	4	3	3	3	2	4	1	1	1	1	2	3
				4	1	2	3	1	3	4	1	2	2	3	4	3	4	4	2	3	4	1	1	1	3	3	3	2	1	4	1	2	4	3	4	2	4	4	1	1	4	3	3	1	1	4	1	3	1
				2	4	3	3	2	2	3	4	4	2	1	1	2	4	2	1	4	1	4	1	1	4	3	3	1	4	1	4	3	1	4	3	3	2	3	4	4	4	4	4	4	3	4	3	1	3
				4	1	1	2	1	3	4	1	1	1	3	4	2	1	1	3	3	2	4	4	4	4	3	1	2	3	3	2	2	3	3	1	3	3	3	4	2	4	3	4	1	3	1	2	4	3
				4	3	4	3	4	1	1	3	1	3	3	4	3	4	1	4	1	1	3	1	1	3	2	3	1	2	2	2	4	1	4	4	2	3	1	1	1	2	3	1	4	2	3	1	1	1
				4	3	4	2	4	4	2	4	4	2	3	3	3	2	1	2	3	3	1	1	1	4	1	2	1	4	4	1	2	4	1	2	2	2	1	3	2	2	1	1	3	4	4	3	1	1
				2	3	1	3	4	4	4	3	1	4	1	4	3	2	2	2	4	2	4	1	4	4	1	4	4	3	4	2	1	1	1	3	3	1	4	2	4	3	1	4	4	1	1	2	4	3
				2	4	3	4	2	2	3	1	4	1	4	3	2	4	1	3	3	3	1	3	3	3	2	4	4	4	2	4	2	1	3	1	4	4	2	1	3	1	1	3	1	2	2	4	3	1
				1	3	3	1	3	3	4	1	3	1	1	4	2	1	1	4	1	1	4	4	3	3	1	2	1	3	4	3	1	2	3	1	3	1	1	2	1	2	3	4	1	1	2	1	4	4
				4	4	1	1	1	4	4	3	4	2	1	1	1	4	4	1	2	1	2	3	1	4	3	4	4	4	2	2	4	4	1	1	3	2	1	1	2	1	3	3	1	4	2	1	2	4
				1	4	3	3	1	2	4	1	1	4	1	4	2	2	4	4	3	1	3	2	1	1	2	1	3	3	4	1	2	3	2	3	1	1	2	2	4	4	1	1	4	1	3	3	4	1
				4	3	3	1	3	3	4	1	1	3	2	1	1	1	4	4	4	1	1	3	4	2	3	4	1	1	4	3	3	4	3	3	4	1	3	1	1	4	4	3	4	1	4	1	3	4
				1	2	2	1	3	3	4	3	4	1	1	1	3	3	1	4	4	3	1	3	3	1	3	3	4	3	4	2	1	1	3	3	2	4	1	1	1	1	2	1	1	4	1	3	4	1
				3	3	1	4	4	1	4	3	3	1	3	2	1	3	4	1	2	2	3	2	3	1	2	3	1	4	2	4	4	4	2	4	4	2	1	3	3	1	1	1	3	1	2	3	1	2
				1	2	1	2	1	1	3	2	2	2	4	4	3	3	2	1	2	3	2	4	2	4	4	1	4	4	4	1	1	2	1	2	4	1	4	1	4	4	4	4	3	1	4	3	3	3
				4	3	3	1	2	1	2	4	3	1	3	3	2	4	3	1	4	2	4	2	4	1	4	1	3	2	3	3	4	3	3	1	2	4	4	2	3	1	3	2	3	1	2	4	1	4
				1	4	4	4	3	1	1	4	3	3	3	3	3	4	1	3	1	1	2	4	3	2	1	1	3	2	1	1	1	1	3	4	3	4	4	3	4	4	4	2	1	3	2	3	4	1
				3	1	4	1	4	3	3	4	1	2	2	4	1	4	4	4	3	4	1	3	2	3	3	1	1	1	4	4	3	3	4	4	4	4	3	4	4	3	4	3	2	3	1	3	1	1
				2	2	2	1	3	4	3	4	1	3	3	1	4	1	3	2	3	1	4	3	2	4	1	4	2	2	3	1	1	1	4	2	3	3	3	3	3	4	4	3	4	3	4	4	1	1
				2	1	4	2	4	1	4	4	2	1	1	4	1	1	1	3	3	3	1	4	3	3	3	2	4	1	4	1	1	3	1	4	1	1	3	4	1	4	4	4	1	2	1	1	3	4
				1	3	3	1	1	1	3	4	3	2	4	1	1	1	2	3	1	4	2	1	3	1	3	1	1	2	4	4	3	3	2	1	2	2	4	3	1	2	4	4	3	4	1	3	1	1
				3	4	1	3	1	1	2	2	4	1	4	2	4	4	4	4	3	3	4	1	2	4	1	4	4	3	3	3	3	3	3	2	3	1	4	1	1	1	1	3	3	3	3	1	1	4
				4	4	1	3	4	1	4	1	4	3	3	2	4	4	1	3	2	1	4	1	4	2	3	2	4	4	1	3	2	3	4	2	2	4	3	3	4	3	2	2	2	1	1	1	2	4
				3	3	3	1	1	1	4	3	4	3	4	3	3	1	2	2	4	3	4	2	1	1	2	1	1	2	3	1	3	4	1	1	3	1	2	1	2	3	3	1	4	1	2	3	2	3
				4	3	2	2	4	1	1	2	4	1	2	1	1	4	1	4	2	1	1	3	2	2	2	1	1	3	4	1	1	1	2	4	4	1	1	4	1	4	1	3	3	1	1	4	4	3
				4	1	4	4	4	1	4	2	3	3	4	4	2	4	1	4	1	3	3	3	1	3	2	1	4	1	4	4	1	3	4	3	1	3	1	2	4	1	4	1	1	3	1	3	1	1
				4	1	4	1	1	1	2	3	4	2	3	3	1	1	3	3	1	1	4	4	1	2	4	4	4	2	1	2	1	3	3	3	4	1	4	3	1	1	3	4	1	1	4	2	1	1
				1	3	3	4	4	4	3	2	3	4	1	4	4	1	1	4	4	1	2	1	4	4	3	2	1	4	3	1	3	1	3	4	3	3	3	4	1	3	1	3	1	2	4	2	3	2
				1	4	2	2	2	2	4	3	3	1	4	2	4	2	3	3	3	1	4	3	3	2	2	4	1	1	3	3	1	2	4	3	4	1	1	2	4	3	2	3	3	1	1	3	2	1
				3	1	1	1	4	2	1	3	4	2	1	4	1	1	1	3	3	2	1	4	4	1	3	1	4	2	2	3	1	4	4	3	1	1	1	4	1	1	1	4	3	3	4	3	4	3
				1	4	1	2	1	1	3	2	3	3	1	4	2	3	2	2	1	4	1	2	2	3	1	4	4	3	4	4	1	3	2	3	2	2	2	4	4	3	1	4	4	3	3	4	1	1
				3	3	4	3	3	1	3	3	4	3	4	1	3	1	3	1	3	4	4	1	4	4	1	2	3	3	1	1	3	1	4	1	3	1	3	3	1	1	3	1	1	1	4	1	4	2
				3	3	4	4	1	2	1	4	2	3	2	4	1	1	3	2	1	2	1	1	1	1	4	2	4	3	2	3	2	4	4	2	3	2	1	3	2	4	3	3	4	3	1	1	2	4
				3	1	1	3	2	4	3	1	4	1	1	1	2	1	4	4	1	2	4	1	1	4	4	2	3	4	1	2	1	2	3	1	1	3	1	3	4	1	4	1	2	1	4	1	2	4
				1	3	1	2	2	3	3	1	1	3	4	1	3	3	4	4	4	3	3	3	2	3	2	4	4	4	1	1	3	3	3	4	1	4	1	3	3	3	1	2	4	3	2	4	1	3
				2	4	2	4	3	3	1	2	1	3	4	1	4	1	2	1	3	3	1	3	4	3	2	4	3	1	3	1	4	1	1	2	4	3	1	2	4	2	2	4	1	4	2	1	3	1
				3	3	3	4	1	2	4	2	1	1	2	3	1	4	1	3	4	1	4	4	2	4	2	4	1	1	1	4	1	3	2	3	1	4	4	1	3	3	4	2	1	1	4	1	4	1
				1	4	4	4	1	2	4	1	3	3	2	4	1	1	4	4	4	4	4	2	3	3	1	3	1	3	3	1	1	2	1	1	3	2	4	4	2	1	1	3	1	1	4	1	4	1
				3	4	4	4	1	1	2	1	1	3	4	4	4	1	3	3	3	2	4	1	3	1	3	1	1	4	4	3	4	2	1	4	2	1	3	3	2	1	1	2	1	3	4	2	3	2
				4	1	1	1	2	2	3	1	2	2	1	1	3	3	2	3	4	3	1	1	3	4	1	2	2	1	4	1	3	2	4	3	4	3	2	3	2	1	4	3	3	2	1	3	2	4
				3	2	1	4	4	2	3	4	4	1	3	1	1	3	3	3	2	1	1	4	1	4	4	3	3	1	2	4	1	3	3	1	2	1	1	4	2	3	1	2	3	3	1	3	1	4
				3	3	4	2	3	1	3	1	1	1	1	4	1	2	3	1	4	2	2	1	1	1	4	4	1	1	2	3	2	2	1	3	1	4	4	4	1	3	3	4	3	3	1	2	1	4
				3	4	3	3	1	4	4	1	1	4	3	4	1	4	2	4	3	2	4	2	1	2	1	1	2	4	1	3	4	2	4	2	3	4	1	1	1	1	4	1	1	4	1	3	1	1
				1	3	1	3	4	2	3	3	4	1	1	2	4	2	1	4	1	4	1	3	1	1	4	2	4	2	2	2	4	3	1	1	3	2	3	1	3	4	4	4	2	4	2	4	4	1
				2	3	3	3	3	1	3	1	4	2	3	2	1	1	2	4	3	4	3	4	2	4	4	3	4	4	1	2	3	1	1	3	3	1	4	3	3	1	2	1	4	4	1	3	1	2
				1	1	1	3	2	2	1	4	3	2	2	3	2	1	2	1	4	4	1	3	1	2	4	2	4	3	1	4	2	4	4	1	3	3	3	1	3	1	1	3	1	4	2	4	2	3
				1	3	1	3	3	4	1	3	2	3	3	4	3	4	1	4	1	1	1	3	1	1	2	1	1	3	4	2	4	1	4	1	4	3	4	1	1	4	1	4	1	4	1	2	1	2
				1	1	1	3	2	3	3	4	2	4	4	1	3	3	2	1	3	1	4	1	3	3	4	3	1	1	1	3	1	4	2	3	4	2	2	1	1	3	3	4	3	2	2	2	2	2
				4	1	2	4	3	3	3	2	1	3	1	1	4	4	4	1	2	3	1	1	1	3	3	4	1	3	2	1	1	2	3	1	3	3	3	4	2	2	3	2	4	1	3	1	3	3
				4	2	3	1	1	4	2	2	3	3	4	4	4	3	1	3	1	4	3	3	1	4	2	4	1	3	1	2	4	1	4	1	3	1	2	1	1	1	3	2	3	3	2	3	2	2
				1	4	4	4	3	4	4	4	1	4	2	4	1	4	3	3	2	4	4	4	3	3	4	3	3	4	1	2	4	1	4	1	1	1	1	2	2	3	3	3	1	2	1	4	1	1
				3	3	2	3	4	2	4	1	1	2	1	2	4	1	3	1	2	2	1	1	1	4	2	3	3	1	1	4	1	4	2	2	2	4	1	1	3	4	1	3	1	1	3	1	2	4
				1	3	3	4	4	4	1	4	2	4	2	1	2	2	2	1	2	1	1	3	1	4	3	2	4	4	1	3	3	1	1	3	3	1	1	1	3	4	2	2	3	4	1	3	1	4
				3	3	4	1	1	2	3	2	1	2	1	4	1	2	1	1	3	2	1	1	3	4	4	1	4	1	4	2	1	4	1	4	1	3	1	4	1	4	4	3	2	1	3	4	4	1
				1	2	2	4	3	2	2	3	3	4	3	1	2	3	1	1	4	2	4	4	3	3	1	3	1	2	4	1	3	4	3	1	3	1	4	1	3	4	1	4	2	1	4	1	2	2
				1	4	1	3	2	1	2	1	1	3	4	1	1	4	1	3	2	4	3	2	1	3	3	2	4	4	2	4	3	3	1	3	4	2	1	4	2	3	4	4	4	3	3	1	3	3
				1	2	1	3	3	1	1	4	1	2	3	3	3	2	4	2	1	2	3	1	1	3	3	1	3	4	3	3	2	2	3	1	2	1	2	3	1	2	3	4	1	1	4	4	4	1
				1	4	1	1	3	4	4	2	3	1	3	4	4	4	1	3	1	4	3	1	4	3	3	4	2	2	4	4	1	3	4	1	1	1	4	1	1	1	2	1	1	3	2	2	3	4
				1	1	4	3	2	4	1	4	4	1	1	1	4	3	3	3	2	2	1	2	4	3	1	1	3	1	4	4	4	1	2	2	3	3	3	1	1	1	4	3	1	3	4	2	4	4
				1	2	4	1	3	1	1	3	3	2	4	1	1	1	1	3	3	2	3	1	4	1	3	4	1	3	1	2	4	2	4	1	4	3	3	4	3	2	2	4	2	1	4	4	3	1
				4	1	3	4	3	4	1	1	4	4	3	1	2	4	4	3	3	4	3	1	3	3	4	4	3	1	1	4	2	3	4	4	3	4	1	4	4	1	4	1	2	4	2	2	3	2
				4	4	4	2	4	4	4	1	1	3	3	1	1	3	2	1	4	4	4	4	3	2	4	1	2	4	1	4	4	2	1	1	3	3	3	4	1	4	1	3	4	1	1	4	1	2
				2	2	4	1	3	3	2	4	3	3	1	3	1	4	1	3	4	4	3	1	1	1	4	1	3	4	1	4	1	2	3	3	1	3	4	2	4	1	1	2	3	2	3	1	2	3
				1	2	3	1	1	1	4	3	4	4	3	3	3	2	2	2	4	2	3	1	4	1	4	3	4	1	4	2	4	2	4	2	3	3	2	4	1	2	3	4	1	4	2	3	3	1
				4	2	4	1	3	4	4	2	2	3	3	3	4	1	4	3	4	3	3	3	1	3	1	1	3	3	4	1	3	1	4	3	1	4	4	1	1	1	3	1	1	2	2	1	4	3
				2	4	2	1	3	1	4	4	1	3	4	2	4	3	4	3	1	2	3	4	1	3	4	3	4	4	3	1	3	2	2	3	1	1	4	4	4	3	1	1	3	2	2	1	4	2
				4	4	3	3	4	1	1	4	1	2	3	2	1	1	2	1	4	3	4	3	3	3	4	1	3	3	1	2	2	4	4	3	3	1	3	3	4	1	3	1	2	3	3	3	3	1
				1	3	4	3	3	3	2	4	4	3	2	1	2	3	1	2	3	4	4	1	2	2	4	2	3	4	1	1	3	1	4	1	4	1	3	4	2	1	2	3	4	4	2	4	4	4
				1	1	1	3	1	4	4	3	4	4	3	2	2	1	4	4	1	3	2	1	4	4	4	4	2	3	3	4	1	3	4	4	3	2	1	1	3	3	1	2	3	1	3	1	4	3
				1	1	2	2	3	4	3	3	1	4	4	1	4	1	1	2	2	4	3	1	2	4	1	4	1	4	1	2	1	2	4	1	3	1	1	3	1	1	2	3	3	4	2	3	3	3
				1	4	1	4	3	3	1	1	1	1	1	1	1	2	1	4	4	1	4	1	1	4	2	4	4	4	1	4	4	1	4	3	1	4	1	1	3	4	1	4	4	1	4	1	3	4
				1	2	3	4	2	1	3	2	1	1	4	3	2	3	3	4	3	3	1	3	3	1	3	4	1	1	2	3	3	3	3	4	2	1	4	1	4	1	2	4	3	1	3	2	1	2
				3	4	3	4	1	3	1	4	1	2	1	3	3	3	4	4	4	1	3	1	2	2	4	3	4	3	1	3	2	4	3	1	4	3	2	3	2	2	4	2	2	1	2	1	1	3
				1	2	3	2	1	2	2	2	2	2	3	1	2	2	1	2	1	3	4	3	4	2	2	1	4	3	4	3	3	2	4	3	4	2	1	3	4	1	4	1	2	3	3	1	3	4
				2	4	1	3	4	3	4	3	1	1	4	3	3	3	4	2	3	1	4	4	4	3	4	1	3	4	1	3	3	4	1	2	3	2	3	1	3	4	1	2	1	3	2	4	3	1
				2	1	1	4	4	1	4	4	3	4	3	3	1	4	3	2	3	1	2	4	2	2	2	1	3	1	2	3	1	3	2	4	3	3	4	1	1	1	2	4	3	2	3	1	1	1
				2	4	2	4	1	1	1	3	1	4	4	4	1	1	1	4	3	1	4	3	1	3	1	1	3	1	3	1	2	4	2	1	1	2	3	1	4	2	1	1	1	4	1	3	2	1
				4	1	1	4	4	4	1	1	3	4	1	4	3	4	1	4	4	1	2	3	2	1	1	4	4	4	4	4	1	2	4	4	3	4	3	2	4	2	3	4	2	4	1	4	2	1
				3	2	3	4	4	2	4	3	4	1	1	1	4	1	4	1	1	3	1	2	4	1	1	4	2	3	2	4	2	1	3	1	4	1	1	1	4	4	4	4	2	2	1	1	4	3
				1	2	3	3	3	1	1	4	1	3	2	3	2	1	4	3	1	1	1	4	4	1	3	3	1	1	2	3	1	1	3	4	4	1	2	3	2	2	2	4	2	1	4	1	2	2
				1	3	2	3	2	3	4	4	2	4	1	1	3	4	3	3	1	3	1	1	4	1	2	1	1	4	1	2	1	1	2	1	1	1	4	2	1	4	2	3	1	1	1	3	1	3
				4	1	4	3	3	2	4	1	3	3	4	4	1	2	4	1	2	4	1	3	3	3	4	4	3	3	3	3	4	2	3	1	4	4	3	1	3	3	2	2	4	4	1	2	4	1
				2	1	3	1	2	2	4	4	3	1	2	4	4	1	1	4	3	2	3	3	4	2	4	4	2	1	3	1	4	3	2	1	4	1	3	3	1	1	4	4	1	4	3	2	4	1
				4	4	1	4	1	1	3	4	1	3	4	2	4	4	1	3	1	4	1	1	2	4	2	3	3	1	3	1	3	4	1	2	3	3	1	4	3	3	4	2	3	2	3	4	3	2
				2	3	2	1	1	2	2	1	4	4	4	3	3	1	4	1	1	1	4	1	3	2	4	3	4	1	4	1	2	1	3	3	2	1	4	1	4	3	3	2	4	1	1	3	1	2
				4	4	4	1	1	1	1	3	3	3	4	2	4	1	4	1	1	2	4	3	1	4	1	3	2	1	3	3	4	4	1	1	2	4	2	1	3	4	3	3	1	1	4	4	2	2
				3	3	3	4	1	2	1	2	1	3	4	4	4	1	3	2	2	1	1	2	3	2	3	4	1	2	4	3	4	3	3	1	3	1	4	2	1	1	4	2	4	3	4	4	4	2
				4	3	3	3	4	1	3	4	3	2	4	1	1	3	3	2	4	3	1	1	1	3	2	3	1	1	4	2	1	2	2	4	1	2	3	1	1	1	4	3	3	3	4	1	3	3
				2	3	1	4	3	2	2	3	3	3	4	3	3	2	1	1	4	2	4	1	3	1	3	4	4	4	1	4	2	2	1	4	1	3	1	4	1	3	2	2	1	3	2	1	3	1
				2	1	1	1	3	4	2	4	3	3	4	3	1	4	1	2	1	2	4	3	4	4	3	1	1	4	3	2	1	2	4	3	1	3	1	3	4	2	4	4	3	4	2	4	3	4
				3	4	4	4	3	1	2	3	2	3	2	4	4	2	3	3	1	2	3	1	3	1	2	4	4	4	2	4	1	2	4	1	1	1	1	4	3	4	1	2	2	1	3	3	4	3
				2	3	1	3	3	4	3	2	3	2	1	2	4	3	1	4	4	2	2	1	3	2	1	1	4	4	3	1	4	4	4	4	3	1	2	4	4	2	2	3	4	2	1	4	2	4
				1	1	4	1	1	2	3	1	4	2	3	1	3	4	4	2	3	4	2	1	3	3	1	2	3	2	1	3	1	3	3	1	3	1	2	4	1	1	4	1	2	2	4	4	3	2
				4	3	2	4	3	4	1	1	2	2	3	3	4	4	3	2	1	3	2	4	4	4	2	4	3	2	1	4	4	4	3	1	1	1	1	1	4	1	2	1	1	4	3	3	4	1
				4	4	4	4	2	3	3	4	1	3	4	4	4	2	4	1	3	1	3	4	2	4	2	4	2	2	1	3	4	1	3	1	3	1	1	3	4	4	1	1	3	1	1	3	1	3
				3	4	4	4	4	3	2	2	1	4	4	1	4	1	4	4	1	2	3	4	3	3	3	2	4	4	4	1	4	1	1	3	4	3	1	1	3	3	2	4	4	3	2	2	2	4
				2	3	4	4	2	2	1	3	4	3	4	4	2	1	1	1	1	3	4	1	3	1	3	1	2	2	3	1	4	3	3	4	4	1	3	4	4	1	1	2	1	4	1	1	2	2
				1	4	4	2	4	4	2	3	3	3	2	4	3	3	2	3	1	1	4	3	3	2	1	3	2	3	3	3	1	4	4	3	4	4	3	4	1	3	1	1	3	4	4	1	1	3
				1	2	1	3	4	1	2	3	2	3	1	1	1	2	4	3	3	3	4	4	3	3	3	1	4	3	4	1	4	1	1	2	2	2	1	4	4	3	1	1	3	1	1	4	3	4
				3	4	2	3	1	3	3	1	3	3	1	3	1	3	2	4	1	3	1	4	4	4	1	4	4	3	4	1	4	1	1	3	4	2	2	3	4	3	2	4	2	4	1	1	1	3
				4	4	3	3	1	1	4	3	1	2	1	1	3	4	3	3	4	1	4	3	2	2	1	3	4	1	4	4	1	3	4	1	3	4	4	4	2	4	2	1	2	1	1	4	4	1
				2	3	3	4	3	4	4	4	4	2	4	3	3	1	2	3	4	4	3	1	1	2	3	4	2	2	3	2	4	3	3	4	4	4	2	1	3	3	1	1	3	3	4	2	2	1
				2	3	1	1	1	4	2	4	3	4	3	2	1	4	4	2	4	2	3	3	1	4	4	3	4	3	3	1	1	3	2	2	3	2	4	1	1	4	1	3	4	1	3	2	3	4
				3	1	1	4	1	2	3	4	3	1	3	1	3	1	3	1	3	4	3	2	4	3	3	4	4	4	3	3	4	4	1	4	4	4	2	3	4	1	1	3	2	2	4	3	1	3
				4	4	1	1	1	4	1	1	2	4	1	4	4	4	3	2	3	2	1	3	3	1	2	4	1	4	1	3	3	4	4	3	4	3	4	1	3	3	1	1	1	4	3	3	4	4
				3	3	3	4	3	3	4	4	2	1	1	3	3	3	3	3	4	1	4	4	2	3	3	4	3	4	2	3	1	4	4	1	2	1	1	2	1	2	1	1	1	2	3	2	1	4
				4	3	4	1	3	1	4	4	2	3	1	3	1	4	4	1	4	2	1	1	1	3	4	4	1	4	3	3	2	1	4	3	3	4	3	2	2	2	1	1	3	4	4	1	1	3
				4	1	3	4	3	3	2	1	1	2	1	1	3	4	3	1	1	2	1	4	1	1	3	3	1	4	2	3	1	3	1	1	1	2	1	4	1	1	4	1	2	1	1	1	4	3
				2	2	4	4	1	1	4	4	2	4	3	3	3	4	3	3	3	1	3	3	2	3	3	4	3	4	4	3	3	2	3	3	3	2	4	4	4	3	1	1	4	1	1	4	1	1
				1	4	4	1	4	4	2	1	2	4	1	1	3	1	1	3	1	4	1	2	1	3	3	2	2	2	1	1	2	3	3	1	1	4	4	1	4	1	4	1	4	2	3	4	4	4
				2	4	4	2	1	1	2	1	2	3	4	2	4	1	4	3	4	3	4	2	3	3	2	2	3	1	2	1	1	1	1	4	2	1	1	2	4	1	4	3	4	1	3	2	3	4
				1	3	3	4	3	4	3	3	2	3	1	1	3	2	2	4	4	2	2	3	1	4	4	3	4	1	1	3	3	1	1	1	1	3	3	4	3	1	4	2	3	1	1	4	2	4
				2	1	4	3	2	1	3	1	3	1	4	2	1	3	2	1	4	4	3	3	3	3	2	4	4	4	1	2	1	1	2	1	4	4	4	4	2	4	2	4	4	4	1	4	4	4
				2	1	4	4	4	3	1	1	4	2	2	1	3	4	4	1	1	3	4	3	4	1	3	2	3	2	1	4	3	1	1	1	4	4	3	3	4	2	1	2	1	1	3	1	2	3
				2	3	1	1	3	1	4	1	1	4	2	1	1	4	1	4	4	1	1	1	4	4	4	1	4	2	3	1	1	4	1	1	4	3	1	1	1	3	4	1	3	3	1	4	3	3
				1	2	2	3	1	1	4	3	1	4	1	1	1	3	3	4	4	4	1	1	4	1	1	3	3	4	4	3	2	4	3	2	2	2	1	3	1	4	4	1	1	4	2	2	3	2
				4	1	2	3	4	3	1	2	3	1	4	2	3	4	4	1	1	4	4	4	4	3	4	4	4	1	2	1	4	2	4	3	4	1	3	2	3	1	3	3	4	1	1	3	3	4
				3	1	3	3	1	2	1	4	1	3	4	3	1	1	1	3	2	3	1	4	3	1	2	4	3	4	2	3	1	4	4	2	4	1	2	4	2	1	3	1	1	4	1	1	2	4
				1	4	4	4	4	3	3	1	4	4	4	3	3	1	1	4	3	1	3	4	3	1	3	1	1	1	3	4	4	1	4	4	1	4	4	4	4	2	4	4	1	4	3	1	3	4
				4	3	1	3	2	2	4	3	1	2	1	1	2	2	1	1	3	4	1	1	2	1	2	1	1	3	1	1	2	1	1	1	2	4	2	4	4	3	4	4	4	2	3	1	1	1
				3	1	3	1	4	4	4	3	2	1	2	3	4	2	1	4	1	4	1	2	4	4	1	2	4	1	2	1	3	2	2	3	3	1	1	4	3	1	2	4	3	2	4	3	1	2
				4	2	1	4	1	4	4	2	1	4	3	3	3	1	3	4	2	1	3	1	3	3	1	4	2	1	2	4	1	1	1	4	1	3	3	1	4	3	2	1	1	4	2	4	1	4
				4	1	1	1	2	4	4	4	4	4	1	4	1	4	4	3	3	2	1	3	1	1	4	4	1	4	3	2	1	2	3	2	2	3	3	4	1	1	1	3	2	3	4	3	2	3
				2	3	2	1	3	4	1	1	3	3	4	4	1	4	3	4	1	3	2	2	3	3	1	3	2	3	1	3	1	4	4	1	2	3	1	3	1	4	4	4	3	3	3	1	1	4
				4	3	3	2	1	1	4	4	4	3	4	4	1	1	1	1	1	1	3	4	4	3	1	3	1	4	4	1	4	1	3	4	1	3	3	3	2	2	2	4	2	3	2	4	4	3
				4	4	1	3	4	3	1	4	3	1	1	2	4	4	2	3	3	3	1	2	1	4	1	3	3	4	4	4	3	3	3	1	4	1	4	4	3	2	2	4	4	3	1	1	1	1
				2	1	4	1	1	3	3	2	3	1	1	4	4	3	3	1	1	1	1	1	1	2	2	3	4	3	1	2	4	4	1	1	2	3	1	1	3	1	1	4	3	3	2	3	4	1
				4	2	1	1	2	3	2	4	1	1	4	1	1	4	3	1	4	1	3	3	1	4	2	2	3	4	3	4	1	3	4	2	2	1	3	2	4	4	1	3	1	1	2	3	1	4
				3	3	4	4	1	3	4	3	4	4	1	1	1	3	1	3	1	3	1	4	4	3	1	4	1	3	1	3	4	3	4	3	1	1	1	2	1	1	3	1	4	4	3	1	3	3
				3	4	1	4	1	3	1	3	3	4	2	3	4	3	3	2	3	3	3	4	1	3	1	2	4	1	2	4	1	4	2	4	4	4	4	1	4	4	1	1	3	2	4	4	3	2
				4	4	1	3	3	3	1	1	3	4	3	1	4	2	4	3	2	4	4	3	4	4	1	4	1	4	2	1	1	1	3	1	2	1	4	1	3	1	3	4	2	4	3	3	4	4
				3	1	3	1	4	1	3	3	1	3	4	2	1	3	2	3	1	4	1	3	1	1	3	1	1	1	4	3	1	4	4	1	2	4	3	1	4	2	4	4	3	4	2	3	4	4
				4	4	4	4	4	3	1	2	2	4	3	4	1	3	3	2	3	4	4	4	3	3	3	1	4	4	4	1	2	1	4	3	1	3	2	1	1	4	2	1	1	3	1	4	1	4
				3	3	3	1	1	4	4	3	1	3	2	1	4	1	3	4	4	3	2	2	1	3	1	1	3	2	3	2	4	1	4	1	2	3	1	4	4	2	4	4	1	4	1	1	1	1
				4	1	2	3	2	3	4	2	4	4	1	3	1	4	2	3	1	3	4	4	2	4	2	2	3	3	1	4	4	3	4	1	3	2	3	1	4	4	4	4	1	3	3	2	2	1
				4	1	4	1	2	2	3	3	3	2	1	3	4	3	4	4	4	3	2	1	2	3	4	4	1	4	2	4	3	4	4	3	1	1	3	4	3	4	1	1	2	4	4	1	4	2
				3	4	1	3	3	1	4	4	3	3	4	4	1	3	4	4	4	3	2	4	3	2	1	2	4	1	3	2	1	3	4	1	2	4	3	2	1	1	4	1	1	4	1	2	2	1
				2	3	1	2	3	3	3	1	4	2	1	4	3	4	4	2	3	2	3	4	3	2	1	2	4	2	4	3	1	2	2	2	2	1	4	1	4	1	2	1	2	2	1	2	1	1
				4	2	3	3	1	3	3	1	4	2	4	1	2	1	1	4	1	3	1	3	3	4	4	4	1	4	3	3	4	4	4	1	4	1	3	1	3	4	3	1	3	1	1	1	3	1
				1	3	1	4	1	4	3	1	3	1	1	3	3	3	1	4	4	3	1	1	2	4	1	2	4	1	4	4	2	3	1	4	1	4	4	2	4	1	3	1	4	3	1	4	3	1
				1	1	1	1	3	1	4	2	1	3	1	3	1	4	2	4	1	3	3	1	3	1	1	1	1	2	3	2	3	2	3	4	2	4	4	1	1	3	2	1	4	4	4	1	4	1
				1	1	1	3	1	3	3	1	4	4	4	3	3	1	1	1	3	1	4	1	3	1	1	2	1	2	1	4	1	4	1	3	2	2	4	4	3	2	4	2	3	3	4	2	4	1
				3	3	1	1	2	2	3	1	1	1	4	4	1	2	1	1	1	4	1	3	3	3	3	1	3	4	1	4	4	2	1	1	4	3	3	1	3	4	2	4	1	3	3	1	4	2
				1	2	1	1	2	3	2	2	3	1	1	2	4	3	2	2	1	1	4	4	3	4	2	4	1	4	2	3	4	1	1	1	3	3	3	4	4	3	3	1	1	2	3	4	3	3
				4	2	4	1	3	3	4	2	3	2	2	2	4	1	2	1	3	3	3	2	1	1	1	1	1	3	1	4	2	4	4	1	4	3	4	1	1	1	2	2	1	2	2	4	4	1
				2	1	2	4	4	1	1	4	1	1	1	3	1	1	1	1	2	2	3	1	1	3	1	3	1	2	1	1	1	2	2	3	1	2	3	4	2	2	1	1	3	4	4	2	1	2
				2	2	1	3	1	1	1	1	4	4	1	4	3	4	1	2	2	1	1	4	1	1	4	1	2	1	3	1	1	2	1	1	1	4	3	1	3	1	3	3	4	4	4	3	1	3
				2	3	1	1	3	3	3	2	1	2	4	4	1	1	2	1	2	1	3	4	1	1	1	1	2	4	4	2	3	4	1	4	1	1	4	3	4	4	3	2	4	3	4	4	2	3
				1	4	2	4	2	3	2	1	3	4	1	4	3	2	3	2	4	4	1	1	3	4	3	3	2	3	3	3	2	3	1	1	1	1	3	3	1	4	4	2	4	2	1	3	3	4
				3	3	1	1	4	1	1	1	3	2	4	4	1	1	4	3	2	1	1	2	1	2	2	4	3	1	2	3	2	1	2	2	4	1	4	1	3	3	2	4	3	4	1	1	4	4
				2	1	1	2	2	4	3	4	1	4	2	3	1	4	2	2	4	1	1	4	1	4	4	1	4	3	3	4	1	1	4	1	3	2	1	4	3	1	1	3	3	1	1	4	2	3
				4	1	3	3	2	4	4	4	1	1	1	3	2	2	3	4	4	3	1	4	3	2	1	3	1	2	3	2	3	1	4	4	1	1	2	4	1	2	1	1	4	4	1	1	2	3
				3	3	1	3	4	2	4	1	4	1	3	3	1	1	1	2	4	4	1	1	2	1	3	1	1	4	1	1	3	4	3	2	4	1	3	3	1	3	3	4	4	1	1	3	4	3
				3	1	1	3	2	4	3	1	1	4	3	3	4	2	2	4	4	4	1	1	1	4	3	1	2	3	4	4	2	1	3	2	3	2	3	4	3	3	4	4	4	1	4	3	4	4
				3	4	3	4	1	2	4	4	3	1	3	3	3	4	3	4	1	3	4	1	3	4	2	2	3	2	1	4	4	1	1	1	3	2	4	3	2	3	3	4	3	2	4	3	4	3
				1	1	4	1	3	1	4	4	4	3	3	4	3	4	4	1	3	3	4	3	3	4	1	1	2	2	4	1	3	4	3	1	2	1	1	4	2	3	2	2	4	1	3	1	1	1
				3	4	1	1	1	1	1	2	2	1	1	2	4	1	3	1	4	4	4	2	1	2	4	3	3	4	1	1	3	3	4	1	1	4	4	1	1	4	2	1	3	1	3	4	1	2
				4	1	1	3	3	1	1	4	4	4	4	2	3	2	3	4	1	3	1	1	4	1	2	4	4	2	1	2	3	2	1	4	3	1	1	3	1	3	3	4	1	1	3	4	1	1
				3	4	4	1	4	2	1	2	4	4	1	4	1	4	4	3	3	4	2	4	2	4	1	3	1	1	1	4	2	2	4	3	4	1	2	4	4	1	2	3	4	4	1	4	4	1
				1	3	2	4	3	3	1	4	2	4	1	2	1	4	3	1	1	1	1	4	2	1	4	4	2	4	3	3	1	3	3	1	4	4	4	2	1	3	4	3	3	1	3	2	1	1
				3	3	4	1	3	4	4	3	4	1	4	2	2	1	4	3	2	2	3	4	3	2	4	1	4	1	2	4	3	4	2	1	4	1	1	2	3	4	4	4	1	1	1	3	1	1
				1	4	2	2	1	2	4	4	2	2	4	3	4	3	1	2	3	1	4	2	2	2	1	2	1	1	4	2	1	1	2	3	1	1	3	1	3	1	4	3	4	3	4	3	4	2
				1	1	3	3	1	1	2	3	3	1	3	4	2	1	1	1	4	3	1	2	1	1	4	4	4	3	3	3	3	2	3	1	2	1	2	3	1	4	2	1	4	2	1	3	2	4
				3	1	1	2	4	4	2	3	1	1	4	1	1	3	3	4	3	1	3	3	4	3	2	3	4	4	3	3	1	2	1	1	2	3	1	1	1	1	1	3	3	1	1	1	1	3
				3	1	4	3	2	3	1	3	4	4	4	1	1	3	4	1	1	1	2	4	1	1	3	4	4	3	4	1	4	4	4	1	3	4	1	1	1	1	1	4	3	3	4	3	3	1
				1	4	1	1	4	4	4	4	1	1	4	3	2	3	1	3	3	3	1	1	1	2	3	3	3	2	1	4	3	4	3	2	1	2	4	4	1	1	2	2	4	2	4	3	4	4
				1	1	4	4	4	4	4	1	1	4	1	2	2	3	1	3	2	4	3	4	2	1	1	1	1	3	3	1	4	3	1	1	3	1	4	4	4	3	4	3	2	1	2	4	3	2
				1	2	1	3	1	1	4	3	4	2	1	3	1	2	3	2	1	3	3	1	1	2	1	4	3	1	1	1	1	4	3	1	4	1	2	4	3	2	2	4	2	1	3	4	2	3
				3	4	3	4	3	2	3	1	2	3	3	1	3	4	3	2	2	2	4	3	4	1	2	3	1	4	3	4	2	2	4	3	1	2	1	2	1	3	1	3	4	1	3	1	2	1
				3	4	1	4	1	3	3	2	1	4	2	4	1	1	3	4	4	3	3	2	4	1	3	1	4	4	4	4	4	1	3	4	4	4	4	4	1	3	1	3	4	4	3	3	1	4
				2	3	4	3	2	2	3	3	1	3	1	4	2	4	2	1	1	4	1	1	3	4	4	1	1	1	4	2	4	1	4	4	4	4	2	1	4	2	2	1	4	4	4	1	1	2
				2	3	4	2	4	4	3	3	1	2	3	2	4	3	1	1	4	1	3	3	3	1	2	1	1	4	1	3	4	3	2	1	4	3	1	3	3	3	4	2	3	1	3	4	2	3
				2	4	3	4	4	4	4	1	3	1	1	4	4	1	4	3	1	1	3	3	2	1	3	1	1	2	4	4	1	3	2	1	1	4	3	3	4	3	1	2	3	3	2	2	3	3
				4	3	1	4	4	3	3	3	4	1	3	1	1	1	2	1	2	1	3	2	4	3	1	3	2	1	4	4	2	4	1	1	1	4	2	2	3	1	1	1	3	4	2	1	1	4
				1	2	2	4	3	4	3	1	4	4	1	2	1	4	1	3	4	2	1	1	1	1	1	3	4	3	4	1	1	4	3	2	4	3	2	2	3	1	1	1	4	4	4	4	1	4
				3	4	3	1	1	3	2	1	2	2	3	2	2	3	1	3	4	4	2	3	1	2	2	1	3	1	3	3	2	1	1	4	4	3	3	3	1	2	3	4	1	1	2	4	1	1
				2	3	1	3	4	2	1	1	2	4	1	3	1	4	1	2	1	3	2	3	1	4	1	4	4	4	1	3	1	2	1	4	3	2	1	4	1	3	1	2	4	2	4	2	2	2
				3	2	1	3	2	3	1	3	3	1	1	3	1	4	4	3	3	2	2	3	4	3	2	4	2	3	1	1	4	3	2	3	3	4	1	3	3	1	1	2	1	4	3	3	1	4
				1	4	3	2	3	4	1	1	4	4	3	1	2	3	1	2	1	2	1	3	1	1	3	2	1	4	1	2	3	2	1	1	4	1	1	4	4	1	2	1	1	4	1	1	2	4
				1	3	3	1	2	1	4	2	4	1	1	1	1	3	1	1	4	2	2	2	4	3	2	2	1	4	2	2	3	4	4	4	1	3	1	3	1	2	1	4	4	3	1	1	4	1
				4	4	4	1	4	1	4	2	3	1	1	3	3	2	1	1	1	4	3	2	1	3	1	2	4	4	1	3	3	1	4	4	4	3	3	3	4	2	4	2	3	4	3	4	1	4
				1	3	2	3	1	3	3	3	2	3	3	4	3	4	4	4	3	3	1	1	3	2	3	1	2	3	2	2	4	1	3	3	4	3	2	1	3	4	1	4	3	2	3	4	3	1
				3	4	1	3	3	2	2	3	3	3	1	4	4	2	1	1	4	3	3	1	4	4	1	1	3	2	4	4	4	4	1	4	4	4	3	1	2	4	4	4	1	2	2	4	4	1
				4	2	3	3	1	3	4	4	1	4	3	3	1	4	3	3	1	1	3	1	4	3	3	4	2	2	1	3	4	1	3	4	1	1	1	3	3	1	4	2	1	1	4	3	4	2
				1	3	4	3	4	4	3	2	3	3	2	3	4	4	2	4	3	2	2	1	1	4	3	1	4	2	3	1	2	1	1	2	3	3	1	3	2	4	2	1	1	4	4	1	4	4
				4	1	4	2	3	2	4	1	3	1	1	3	3	4	1	3	2	1	3	3	4	3	3	1	3	2	1	4	1	1	2	3	2	4	2	1	1	3	1	1	1	1	4	3	3	4
				2	2	3	1	1	4	2	3	2	3	1	4	1	3	1	2	4	4	1	3	3	1	1	1	2	3	2	4	1	4	1	2	1	1	1	2	1	4	1	3	4	4	1	3	4	3
				4	4	4	1	3	4	2	3	4	3	4	1	2	1	1	4	1	2	2	2	1	3	1	4	3	4	4	2	2	2	1	4	3	1	4	3	1	3	4	3	2	4	3	3	3	1
				1	2	4	1	4	3	2	3	3	1	1	4	3	1	3	4	3	4	3	1	4	2	1	1	1	4	3	4	1	1	4	1	1	2	3	1	1	2	4	1	1	1	3	1	1	4
				4	4	4	1	3	3	3	1	4	4	4	3	4	3	3	1	4	4	1	1	2	3	3	1	4	4	2	4	4	4	4	3	1	1	4	4	4	2	3	1	1	3	2	3	2	4
				4	4	4	4	3	3	3	4	4	1	4	1	2	1	3	1	4	2	1	1	1	4	4	1	4	1	1	4	2	3	4	3	3	2	3	2	1	4	4	1	1	3	3	2	4	1
				2	2	1	4	1	1	1	4	2	1	4	1	3	2	4	2	3	3	2	4	4	2	3	3	2	1	1	2	4	3	4	3	3	3	3	3	3	3	1	3	1	2	4	2	1	4
				4	1	1	2	2	1	2	1	1	1	4	2	4	2	4	2	4	1	2	1	1	2	1	3	3	3	3	3	1	4	1	4	3	1	2	1	1	1	3	1	1	3	2	4	4	4
				3	1	4	4	2	3	3	1	1	4	2	1	1	2	3	4	1	3	2	4	1	4	3	1	4	4	4	4	2	4	2	4	1	1	3	4	1	4	4	1	1	4	4	4	2	4
				1	3	3	2	3	3	4	2	2	1	3	4	1	1	4	3	1	3	4	4	1	3	4	1	4	3	4	3	1	3	4	4	1	4	3	4	1	4	3	1	3	4	1	4	3	3
				1	2	4	1	1	4	2	1	2	3	4	2	1	4	1	3	1	3	4	3	2	1	1	4	4	1	4	2	3	4	1	3	1	1	4	4	3	4	1	1	1	2	1	1	3	1
				1	2	3	4	3	1	1	4	2	4	1	2	1	3	2	3	4	3	1	1	1	1	3	1	4	4	2	1	1	4	4	2	3	3	4	3	3	3	2	1	3	1	2	2	1	2
				3	3	4	1	4	3	1	1	1	2	3	3	3	2	2	1	4	4	1	2	4	1	4	4	2	2	3	1	3	3	4	1	2	4	2	2	4	3	4	3	2	2	4	4	2	4
				2	3	4	4	1	2	2	4	1	1	4	4	2	2	4	4	1	1	1	1	1	3	4	3	4	2	1	2	3	2	1	1	2	4	1	2	4	3	4	3	1	3	4	1	3	1
				2	1	4	3	3	4	1	1	4	1	4	1	3	1	4	3	1	3	1	1	3	1	1	1	4	1	2	3	1	4	1	1	1	3	2	1	4	1	2	1	3	1	3	2	4	1
				1	1	4	1	1	2	3	1	2	4	2	1	2	2	4	3	3	1	2	1	1	4	3	2	2	1	4	4	4	3	4	1	4	3	1	1	4	2	3	4	1	1	2	3	2	1
				3	2	1	2	2	2	4	4	3	4	3	3	1	4	4	4	4	2	2	4	4	1	1	3	4	3	4	1	4	2	4	1	3	2	4	2	2	1	4	2	1	1	4	4	4	4
				2	4	2	1	2	4	3	4	4	2	4	3	3	4	2	1	1	1	1	3	2	2	2	3	1	1	1	4	1	2	2	2	2	1	4	3	2	4	1	1	1	2	3	1	3	1
				4	3	4	1	1	1	3	1	4	4	1	4	4	3	4	4	3	1	3	1	3	4	4	1	4	3	3	2	2	1	1	4	1	2	4	1	3	1	4	1	1	2	3	1	1	1
				2	1	4	1	2	1	1	3	3	3	2	3	1	1	4	4	2	4	1	1	4	2	4	4	4	4	1	1	1	4	3	2	4	1	2	3	4	1	4	4	1	1	1	2	1	3
				4	3	1	4	2	2	3	3	4	4	3	1	3	3	2	1	4	2	1	3	4	2	2	4	1	4	3	4	2	1	3	3	1	1	4	2	2	3	4	3	3	4	3	1	1	2
				1	4	3	4	3	4	4	1	4	3	1	3	4	1	3	3	4	1	4	4	1	4	2	1	2	1	1	1	2	3	4	1	4	2	3	2	1	1	2	2	4	2	2	1	1	4
				4	1	1	1	1	1	1	3	3	1	2	4	4	3	1	3	3	1	4	4	4	1	4	2	4	4	4	3	4	1	4	3	2	4	3	2	2	1	3	2	3	2	4	3	2	1
				3	3	1	4	1	2	3	1	4	4	1	2	1	4	1	1	2	2	4	4	3	1	4	1	3	3	3	4	3	3	3	4	4	3	1	3	3	4	4	1	3	3	3	4	3	4
				4	4	3	3	1	1	4	1	3	4	2	3	4	1	1	3	1	4	4	1	4	1	1	2	1	4	1	3	1	1	1	3	4	1	1	1	1	4	1	2	3	1	4	4	4	3
				3	4	1	2	4	4	2	3	1	4	1	4	1	3	1	1	1	4	1	3	4	4	2	3	1	4	1	3	4	2	3	4	1	1	2	4	1	4	3	4	4	3	3	1	4	4
				2	4	3	4	2	3	3	2	4	1	3	3	1	3	2	4	3	3	1	1	4	4	1	4	3	4	4	2	4	3	1	2	2	1	2	3	2	2	2	4	3	1	2	4	3	1
				3	2	1	2	1	2	1	3	4	1	4	1	2	2	1	1	1	1	2	1	3	3	1	4	3	3	1	4	2	4	2	4	1	1	1	1	3	4	4	1	1	2	2	3	2	4
				4	3	1	1	1	4	3	3	1	2	3	1	2	3	3	2	1	4	4	2	1	4	1	3	2	3	4	1	3	3	4	2	4	4	2	3	4	4	4	3	1	2	3	4	4	4
				2	3	1	1	1	3	1	1	4	4	3	4	1	2	3	1	4	4	1	1	3	4	3	1	1	4	1	4	4	2	4	2	4	1	2	2	2	4	4	1	4	4	1	1	1	2
				4	3	1	1	4	3	4	2	2	3	2	4	1	3	2	1	2	4	4	3	1	2	3	2	4	2	4	2	3	4	1	2	1	1	3	1	4	1	2	4	4	4	4	4	4	1
				1	3	4	3	2	1	3	3	1	4	3	3	3	2	2	4	2	4	1	3	4	3	2	4	4	1	2	1	2	1	3	4	2	3	1	1	3	4	1	4	2	4	4	3	2	1
				1	4	3	3	2	1	2	1	3	1	4	2	2	4	4	1	4	1	4	3	1	2	2	1	2	4	3	3	4	2	2	1	1	1	2	3	4	1	2	4	4	4	4	3	3	3
				4	2	4	3	3	3	3	2	4	1	3	3	3	1	1	4	1	3	1	4	3	1	1	3	3	2	4	2	3	3	1	3	3	1	1	4	2	1	3	2	3	4	1	1	4	1
				1	2	2	2	1	1	4	3	3	2	2	4	2	2	4	2	1	3	1	2	1	2	1	4	1	2	1	1	2	1	1	1	3	4	4	2	3	4	1	4	1	2	2	1	1	1
				2	4	3	3	2	2	3	1	3	2	1	3	2	1	1	4	4	1	1	1	1	2	4	1	3	3	1	4	1	1	1	3	1	3	4	4	3	1	3	4	2	1	2	1	1	1
				2	3	1	1	2	4	1	3	3	4	4	1	2	1	1	3	4	1	2	3	4	1	3	2	3	3	1	4	4	4	1	1	4	1	4	1	2	2	3	1	4	4	2	2	4	3
				4	1	1	2	3	3	4	3	1	4	4	3	2	2	3	4	1	4	4	4	1	4	4	1	1	1	3	3	4	4	2	1	4	3	2	1	2	1	1	1	1	4	4	4	4	3
				4	4	3	4	2	2	3	2	3	2	3	1	1	1	4	4	3	4	1	2	3	3	4	4	2	2	1	3	1	4	1	4	4	4	4	4	4	4	2	2	4	4	3	4	1	3
				4	3	1	1	4	1	4	3	1	4	3	2	1	3	3	3	1	4	2	4	3	1	2	1	3	4	3	1	1	3	2	1	1	3	3	4	4	3	4	4	4	4	4	1	2	4
				2	2	1	2	4	3	1	3	1	1	1	1	1	1	2	4	1	1	1	3	4	3	1	4	4	2	1	1	3	1	4	3	3	4	2	4	3	4	3	2	2	3	1	1	4	4
				3	2	4	1	2	3	3	4	4	4	4	4	3	4	1	1	4	4	2	4	2	3	3	3	1	2	3	3	1	1	4	4	1	1	1	4	4	2	3	1	3	3	2	1	4	2
				4	4	3	3	3	1	2	1	4	1	3	3	4	3	1	1	3	4	4	1	2	3	4	2	1	4	2	1	1	2	2	3	4	1	3	1	4	3	2	3	4	1	1	4	3	1
				3	2	1	2	3	3	3	3	4	1	3	3	1	1	4	3	4	1	2	1	4	4	2	4	2	3	1	4	3	4	4	1	1	4	2	1	3	2	1	3	3	4	4	1	2	1
				3	1	3	1	4	1	2	3	4	2	2	4	2	4	4	1	3	4	4	3	2	2	4	4	2	1	4	3	3	4	3	3	1	3	4	1	1	4	3	1	4	3	1	4	4	1
				4	4	1	2	3	3	1	2	1	3	1	3	3	3	2	4	1	4	1	3	4	4	1	2	1	4	1	4	3	3	2	1	3	2	4	4	3	4	4	1	3	1	2	4	3	2
				1	1	2	1	2	1	3	2	4	1	2	2	2	3	1	4	3	4	4	4	4	1	3	1	1	1	1	2	1	3	1	4	2	2	4	2	3	3	1	2	1	2	3	2	2	4
				1	3	4	2	4	1	2	4	4	3	3	4	2	4	4	1	2	4	2	1	1	3	3	4	2	4	3	4	3	4	4	2	1	4	3	1	3	1	2	4	4	1	4	3	2	3
				2	1	2	4	3	1	3	2	3	4	2	4	1	1	4	4	3	4	3	1	2	2	3	3	3	2	1	2	3	3	4	4	4	3	1	3	4	2	2	3	4	2	1	1	1	1
				3	3	4	3	3	3	3	2	1	3	2	3	4	1	4	3	1	3	1	3	1	1	1	1	2	2	3	1	4	3	3	1	4	1	2	2	4	2	4	4	2	1	4	1	1	3
				2	1	2	1	4	2	4	4	1	1	3	3	2	4	3	4	3	1	4	4	3	3	1	4	3	4	2	2	4	2	2	4	1	1	3	1	4	4	4	1	3	4	4	3	4	2
				1	4	4	4	4	1	4	2	2	3	4	3	3	4	2	1	2	3	4	3	4	1	3	4	3	3	3	1	1	2	3	3	3	3	1	4	1	1	3	1	4	1	1	3	2	1
				1	4	1	1	4	4	3	1	1	1	3	4	1	2	2	1	3	1	4	2	4	2	1	4	4	1	2	1	2	1	1	4	2	3	4	1	1	3	4	2	2	3	4	1	1	2
				4	2	3	3	1	1	2	3	1	3	4	1	4	2	1	3	3	4	3	1	4	1	1	4	1	4	1	1	4	4	4	3	3	1	2	2	4	2	2	1	1	4	4	3	2	2
				3	4	3	4	4	1	3	3	3	2	3	1	2	1	4	4	3	3	4	2	3	1	1	3	3	3	1	3	3	3	2	3	4	4	4	3	3	2	2	1	2	4	1	4	4	3
				2	2	1	1	4	1	3	3	3	1	4	1	3	3	3	1	1	2	3	2	3	2	2	1	1	1	3	1	1	4	3	1	1	1	2	3	2	1	1	4	1	4	1	2	4	2
				3	2	3	4	1	4	2	2	2	2	4	1	3	1	2	4	1	1	2	1	4	4	1	4	4	3	4	4	1	4	3	4	1	4	4	1	4	4	2	3	3	1	4	4	1	1
				2	3	4	4	1	4	3	1	1	3	1	1	2	4	3	2	4	4	3	3	2	4	3	3	4	1	1	4	4	1	4	4	4	1	4	1	1	3	4	3	3	1	2	4	1	2
				1	3	3	4	1	1	3	3	1	1	3	4	4	1	4	1	4	4	2	4	3	3	4	2	1	4	4	3	1	3	3	3	1	4	4	3	3	3	2	1	4	4	3	3	4	4
				4	3	4	3	4	4	4	1	3	3	4	1	3	4	4	3	3	1	1	3	3	1	4	1	1	4	1	1	3	2	1	3	2	2	2	2	2	4	4	1	4	2	4	4	1	2
				1	3	3	3	3	3	2	3	2	2	4	4	3	1	2	2	4	3	4	1	4	3	3	3	1	1	1	3	3	4	3	3	1	3	1	1	2	3	1	1	1	2	3	2	1	4
				3	1	4	2	1	1	3	3	2	1	2	2	3	3	1	3	1	3	1	2	4	2	1	3	1	1	2	4	1	2	2	3	3	2	1	3	1	1	2	4	1	2	1	3	1	4
				3	2	1	3	1	2	2	1	3	3	1	4	3	3	4	4	1	3	4	4	1	1	4	4	1	4	2	1	4	3	1	3	3	4	4	4	4	1	1	3	1	3	3	2	1	2
				4	1	4	1	1	2	4	4	1	3	3	4	1	4	2	4	1	2	3	4	4	3	4	2	4	3	4	1	1	3	4	4	2	2	3	2	4	3	2	1	3	4	2	4	3	4
				2	3	1	2	3	1	2	2	4	3	1	1	3	2	1	1	1	3	2	3	4	2	1	1	1	4	3	3	1	1	1	2	1	3	4	1	2	1	4	4	3	4	1	3	4	4
				1	2	1	2	3	3	2	3	4	3	1	3	1	4	1	2	3	1	3	1	2	1	1	4	2	3	1	3	3	3	1	2	4	4	4	4	1	4	2	1	3	1	3	1	1	4
				3	1	3	4	3	4	4	3	2	4	2	3	4	2	1	1	3	4	3	1	2	4	4	1	4	1	3	4	3	4	3	1	1	3	3	4	3	1	1	4	1	4	4	4	3	3
				3	1	3	4	4	3	3	1	1	1	4	2	3	3	3	4	4	1	1	2	1	4	3	1	3	1	1	4	3	3	3	4	4	3	4	1	3	4	1	1	3	1	4	4	2	4
				4	1	2	3	4	1	1	2	3	3	1	3	2	1	3	1	3	1	4	1	4	3	1	3	4	4	1	2	1	2	2	1	3	3	2	4	3	4	4	3	3	4	3	1	3	3
				4	1	4	2	1	1	1	4	1	2	3	4	4	4	2	2	4	2	1	3	2	1	3	4	2	1	3	1	3	3	1	4	1	3	2	4	1	1	3	3	3	2	4	2	1	2
				4	2	1	1	1	4	4	3	1	3	1	3	2	1	3	2	3	1	2	4	1	3	1	3	3	4	4	3	1	1	4	3	1	4	2	4	2	1	2	3	1	3	2	3	1	4
				4	3	4	2	1	2	4	1	2	3	3	1	1	4	4	4	1	1	4	4	3	2	3	4	4	1	3	4	1	2	4	4	2	2	1	1	2	2	2	3	4	1	3	1	1	1
				1	3	1	1	3	4	4	2	3	4	1	1	4	3	1	1	1	4	1	1	3	4	1	2	4	1	4	1	2	1	4	1	1	4	3	1	3	4	4	3	3	3	1	1	3	4
				4	4	3	1	3	2	1	1	1	2	1	1	1	3	3	3	3	4	3	4	1	3	2	3	3	3	2	4	4	3	1	3	1	3	1	1	3	4	1	4	1	1	1	2	1	1
				4	3	3	3	3	4	2	4	3	3	1	4	3	4	4	2	3	4	2	3	3	1	2	3	1	4	3	2	3	3	2	4	1	2	2	4	1	2	3	4	1	1	2	1	4	4
				2	3	2	2	4	4	4	4	2	4	3	4	2	3	4	3	1	4	1	1	4	4	3	3	4	1	3	3	1	2	1	3	1	2	1	3	4	4	1	4	1	4	1	3	1	1
				3	4	4	3	1	1	4	1	3	1	3	1	3	4	1	4	3	1	2	4	1	4	1	2	3	3	4	3	1	4	4	4	2	4	2	4	2	4	2	3	3	4	3	2	4	1
				4	3	3	1	4	4	3	3	2	4	2	1	3	1	1	4	3	2	2	1	4	4	3	3	1	2	3	1	4	4	3	3	4	4	1	2	1	4	2	4	4	4	4	1	4	2
				1	4	1	3	2	1	1	1	1	2	2	1	4	1	4	1	1	3	4	3	4	3	1	1	4	3	4	4	4	1	3	4	3	2	1	2	4	2	1	3	1	3	3	4	1	2
				4	2	4	1	1	3	4	3	1	1	4	3	4	4	2	3	4	3	3	4	3	2	1	3	1	3	2	2	3	2	4	4	4	4	2	1	1	4	1	1	2	3	1	2	4	1
				1	1	4	4	1	2	2	4	3	2	1	3	2	3	4	1	3	2	4	1	4	3	3	4	1	1	1	1	2	3	4	4	4	1	3	3	4	3	4	1	1	1	1	1	2	3
				3	4	1	1	2	1	1	1	4	2	4	4	4	1	3	1	1	4	2	4	2	3	4	1	3	4	3	3	1	4	4	4	1	1	3	1	1	3	3	1	3	1	3	1	2	1
				1	3	2	2	3	3	1	3	3	4	2	3	2	4	4	4	1	4	1	2	1	2	2	1	1	1	2	4	4	1	2	1	1	4	2	3	1	1	4	3	1	4	2	1	4	1
				1	3	4	2	4	1	4	3	1	1	1	1	3	4	1	2	3	4	4	4	4	2	4	1	2	2	1	3	2	4	1	1	4	4	1	1	2	4	1	4	2	3	2	3	1	1
				3	1	1	4	1	1	4	4	3	3	3	2	1	3	4	3	3	1	4	1	1	3	2	4	1	3	4	4	3	1	1	4	4	1	1	3	3	1	4	1	4	1	3	4	1	3
				2	3	1	4	3	1	4	3	1	3	4	2	2	4	4	2	3	2	3	1	3	4	3	3	4	3	4	3	2	3	1	3	4	1	3	2	1	1	1	1	1	4	4	2	1	2
				4	1	1	4	3	4	3	4	2	1	3	1	3	4	3	4	4	4	4	2	4	4	1	4	4	1	3	1	4	1	4	2	4	3	2	4	1	1	1	3	1	1	3	1	3	3
				3	3	1	4	4	1	4	3	2	2	4	3	1	4	1	2	2	4	3	4	4	1	3	2	4	1	4	3	4	3	4	4	1	2	4	1	4	4	1	4	3	3	3	2	1	1
				4	1	4	1	1	4	1	4	2	3	4	2	3	4	4	1	3	2	3	1	2	1	3	4	1	1	1	2	3	4	4	3	3	4	2	3	3	4	2	3	4	4	4	1	4	3
				2	4	2	2	1	2	2	1	4	3	4	1	2	2	3	3	1	2	4	2	2	3	4	1	2	4	1	1	3	2	3	3	4	4	4	1	3	1	1	3	4	1	3	4	1	3
				3	1	2	3	4	1	1	3	2	3	4	1	2	4	2	3	1	1	2	3	4	4	1	4	2	1	2	2	4	2	1	4	3	1	4	4	3	3	4	3	1	3	1	4	3	3
				1	4	1	4	1	4	3	2	4	1	1	2	2	3	1	4	3	1	2	4	4	4	3	2	2	4	4	3	4	3	3	2	1	3	2	1	4	3	4	4	4	4	3	4	2	3
				3	3	4	1	3	1	3	3	2	3	2	1	2	3	1	3	3	1	1	2	3	2	4	4	3	4	4	4	3	4	4	4	1	3	3	2	1	4	4	3	2	3	1	2	1	3
				1	4	2	4	1	3	4	3	4	2	3	1	1	1	1	2	2	4	3	1	3	3	3	3	4	3	1	2	1	1	3	2	2	4	3	4	4	4	3	2	1	3	2	1	2	1
				2	4	4	1	3	4	1	1	1	2	1	2	2	4	3	3	1	1	4	3	1	1	4	4	1	4	1	1	2	4	4	4	4	4	3	1	4	2	4	2	2	1	4	1	2	1
				1	4	4	1	2	1	4	4	1	4	4	2	3	1	2	2	3	4	3	1	4	4	1	2	1	2	3	2	3	2	3	1	3	3	1	4	1	3	2	1	3	4	3	3	1	3
				4	4	1	4	1	4	1	4	4	4	4	3	3	2	3	1	4	4	4	3	4	4	3	4	2	3	2	3	3	1	1	4	1	1	3	4	1	2	2	4	2	3	3	3	3	4
				3	3	4	4	3	4	3	1	1	4	1	4	4	2	1	1	1	4	4	3	4	4	4	2	1	3	2	2	4	3	2	4	4	3	3	1	4	3	3	2	2	4	1	1	2	1
				4	1	1	4	3	4	4	4	4	4	1	3	3	3	1	4	4	1	2	4	1	3	3	3	3	4	2	1	3	1	1	1	2	2	2	3	4	2	1	4	2	2	3	2	4	3
				2	2	4	2	4	3	1	2	4	3	3	4	3	4	1	3	1	1	4	1	1	4	4	1	2	3	4	4	3	1	2	1	1	4	3	1	3	3	1	1	1	3	1	1	1	1
				1	2	3	4	2	1	4	2	4	2	4	1	2	2	1	3	4	2	3	1	3	2	1	3	2	1	3	1	4	4	4	4	1	4	1	1	2	3	3	4	3	1	1	1	1	2
				1	3	2	4	3	3	3	3	1	4	1	3	3	4	3	1	3	3	4	4	3	1	2	1	1	3	4	3	4	4	3	4	3	3	2	1	2	3	1	4	3	4	3	4	3	3
				1	4	2	4	2	3	2	1	3	2	3	3	3	3	3	4	1	4	2	4	4	1	3	4	4	2	1	1	3	1	3	3	3	1	3	2	1	1	4	1	3	3	3	3	1	4
				3	1	4	4	4	1	2	2	1	1	4	3	1	1	2	4	3	4	2	4	4	2	3	1	3	1	3	4	3	2	1	4	4	2	2	1	4	2	1	2	1	2	2	3	1	4
				2	4	1	1	1	3	1	1	3	4	1	4	4	1	3	2	1	3	3	4	2	3	1	1	4	1	1	4	4	4	1	2	3	1	4	4	2	3	4	1	1	1	1	1	1	2
				4	3	4	4	2	1	3	4	2	4	4	2	1	4	2	1	4	2	2	2	4	1	4	4	4	4	1	2	4	1	2	4	1	2	1	4	4	3	3	3	3	3	4	3	1	3
				3	4	3	3	1	1	1	3	3	1	4	3	4	4	3	4	4	1	2	3	2	1	3	4	2	1	4	4	3	3	3	1	1	2	1	3	2	4	4	1	1	3	1	4	3	3
				1	4	3	4	1	4	1	4	2	2	2	4	4	1	3	1	2	1	4	2	3	1	4	4	1	3	4	2	3	2	1	4	1	3	2	3	3	4	2	2	3	3	2	1	3	3
				1	3	1	4	4	4	4	3	3	2	4	3	1	3	3	1	1	1	4	3	4	4	3	4	4	4	4	1	3	3	1	1	4	2	1	4	2	2	4	3	1	4	3	2	2	1
				3	4	2	3	1	3	1	3	3	1	3	4	4	4	1	4	4	2	3	4	2	1	3	3	3	4	4	3	4	2	3	4	1	3	3	2	4	3	1	1	3	1	2	3	4	4
				3	2	4	4	4	4	2	2	1	4	2	2	4	3	3	1	2	1	4	1	2	3	1	4	2	2	2	1	4	1	4	4	3	2	3	1	4	1	3	2	4	4	3	3	3	3
				2	1	3	4	4	1	4	4	1	1	4	1	2	4	4	1	3	2	2	3	4	3	1	1	4	4	4	1	1	3	3	3	1	1	1	4	4	2	3	4	1	2	4	1	1	2
				2	2	4	3	3	1	4	4	4	3	4	4	1	4	4	2	4	2	2	2	4	1	1	4	3	4	1	4	3	4	1	1	1	4	1	1	3	1	4	1	1	4	3	4	2	1
				3	4	1	2	1	1	3	4	3	1	1	1	4	4	4	4	2	3	4	1	4	2	1	1	4	4	3	1	2	2	3	1	2	3	4	1	2	4	2	4	4	3	2	3	3	2
				4	4	4	1	1	1	3	2	2	3	1	4	3	3	3	1	4	4	1	1	1	4	1	3	4	1	1	3	1	4	3	1	1	4	3	1	1	3	1	1	1	1	1	2	3	4
				4	2	1	3	1	4	2	1	4	1	4	2	1	1	3	1	4	3	1	2	1	4	1	4	4	1	2	1	2	2	1	4	3	2	4	1	4	4	4	4	3	1	2	1	1	1
				1	2	4	4	3	4	4	1	4	2	2	4	3	3	2	3	1	1	3	2	1	1	3	4	1	1	2	4	4	4	4	3	3	3	1	1	2	2	3	1	1	3	4	4	2	2
				1	4	2	3	4	1	1	3	4	3	1	3	3	3	2	3	2	4	1	1	2	4	1	4	3	1	3	1	2	3	2	1	1	3	4	3	3	4	3	3	2	2	3	1	3	2
				3	4	1	3	3	4	3	1	2	3	2	1	2	3	2	1	4	2	3	1	1	1	3	3	2	1	4	2	1	3	2	2	4	4	2	2	1	1	4	1	3	4	3	1	3	4
				2	2	3	1	3	2	1	4	4	4	4	2	1	1	4	1	1	2	4	1	1	3	4	2	1	1	1	4	4	3	3	3	3	2	4	3	4	3	1	3	3	3	2	1	4	1
				4	3	4	1	4	4	1	3	3	3	1	3	4	3	4	2	4	4	3	4	4	4	1	3	3	3	2	1	4	3	1	4	2	3	1	1	4	1	4	3	1	1	3	1	4	2
				2	4	1	2	4	4	4	4	4	2	3	4	2	4	1	3	4	3	4	1	4	1	3	3	4	3	3	3	2	4	3	2	1	1	1	4	2	1	1	2	1	2	2	4	4	2
				4	2	1	2	1	3	2	3	4	1	2	2	1	1	1	4	2	2	1	4	4	2	4	2	1	3	3	3	3	1	1	1	1	3	1	3	3	1	3	2	3	1	4	2	2	3
				3	1	3	4	4	2	4	4	1	3	4	3	1	3	3	4	3	4	1	4	1	4	4	1	3	2	2	1	3	3	2	4	3	3	2	3	2	3	4	4	4	3	4	3	1	2
				1	1	1	4	1	4	3	2	1	1	4	4	1	3	4	2	1	1	1	3	3	1	4	4	1	3	2	1	2	1	4	1	2	2	4	4	4	1	1	2	3	2	1	3	4	1
				1	1	2	4	4	4	2	3	2	2	1	4	3	3	1	4	4	1	3	1	3	4	4	1	3	1	4	2	4	3	3	1	3	4	1	3	1	1	4	1	4	3	4	2	3	4
				3	4	1	4	4	2	4	1	1	4	3	4	4	1	4	1	4	1	4	3	2	1	2	2	4	2	3	1	1	3	1	1	4	3	3	3	4	2	1	4	4	1	3	1	1	2
				3	2	3	1	4	1	4	1	2	1	4	3	1	1	4	1	2	1	3	1	4	2	2	3	2	3	1	1	1	3	1	1	4	1	3	3	3	3	2	3	4	3	1	4	3	1
				4	1	3	4	4	3	3	1	4	3	3	4	4	2	2	3	4	1	3	2	1	1	1	1	3	3	4	4	4	3	2	3	3	2	3	2	3	3	4	4	2	4	4	3	2	3
				3	2	1	1	4	1	4	2	1	4	3	1	3	1	1	1	3	4	3	4	3	3	1	3	4	3	4	1	1	3	2	3	1	3	1	2	4	2	2	3	4	4	3	4	3	2
				4	4	1	1	1	3	4	1	3	4	1	4	1	2	4	4	4	4	3	4	3	3	1	2	4	1	3	3	3	3	2	1	2	3	3	1	1	4	3	1	1	4	1	1	1	4
				1	2	3	4	4	3	3	4	3	4	3	1	4	2	3	3	3	4	2	1	3	1	3	3	1	2	3	3	3	3	3	4	3	4	4	4	3	1	4	4	1	4	3	1	1	4
				1	4	4	4	2	4	1	3	4	4	4	3	2	4	3	3	4	1	2	3	1	4	1	4	1	2	1	4	4	1	1	3	3	2	1	2	3	3	4	1	4	1	1	4	1	1
				3	4	3	2	3	1	4	3	4	1	3	1	4	2	2	4	2	2	4	4	3	2	1	2	4	4	3	1	1	1	4	3	3	3	1	3	1	4	4	3	3	3	1	1	3	3
				3	3	3	1	3	1	3	1	2	4	1	4	3	4	1	3	4	2	4	3	1	4	1	4	2	3	3	1	4	1	4	4	4	1	1	4	2	3	1	2	2	2	2	1	1	3
				1	4	1	4	2	1	3	3	3	3	3	1	3	1	2	4	4	3	4	2	2	4	3	3	3	2	2	4	4	1	2	2	2	3	3	1	2	4	3	2	3	4	2	2	4	4
				2	3	1	2	1	4	1	1	4	3	1	2	1	1	4	4	4	3	3	1	1	4	4	4	1	4	3	1	2	2	3	3	4	3	3	1	3	2	4	1	4	1	1	1	2	1
				4	3	2	4	4	3	4	3	1	1	3	4	2	1	1	4	2	3	2	4	2	3	1	4	1	1	1	2	2	3	4	4	3	4	2	2	1	4	4	3	2	2	3	1	3	2
				2	3	3	4	1	4	1	4	3	2	3	4	4	4	4	4	2	1	4	3	3	3	3	4	1	4	3	1	3	4	4	4	3	4	3	4	4	4	1	2	1	4	4	3	1	4
				4	1	4	4	4	4	2	4	3	1	1	2	1	1	1	2	1	3	1	4	2	2	3	2	1	1	3	2	1	1	3	3	1	4	1	1	4	1	4	3	4	4	2	2	4	4
				4	1	1	2	4	3	3	4	1	4	4	4	4	4	1	2	4	3	1	3	4	4	1	1	3	1	4	2	4	2	3	4	4	2	1	1	3	1	4	4	3	3	4	3	3	4
				3	4	2	1	2	2	1	4	4	3	1	2	3	1	1	4	1	4	2	4	1	4	1	2	2	1	3	1	2	2	4	1	3	1	3	1	3	4	4	1	2	1	2	1	2	1
				1	4	4	3	4	2	1	2	4	2	4	4	4	2	3	3	1	4	3	1	3	1	4	1	3	3	1	2	2	1	3	2	3	2	1	1	3	2	3	2	1	3	4	3	1	2
				4	1	3	4	4	2	3	1	1	1	4	1	4	3	1	1	2	2	4	4	3	3	1	1	3	2	2	1	4	2	1	1	1	2	3	1	1	2	4	1	1	4	1	1	1	1
				1	1	1	4	3	3	3	4	4	4	4	3	1	1	1	2	4	4	1	4	3	4	2	4	4	4	4	3	1	3	3	2	1	1	2	2	3	4	1	1	3	2	1	2	1	3
				3	2	3	4	4	3	3	4	3	3	1	3	1	1	4	4	3	2	1	4	1	3	1	2	3	2	4	1	2	3	4	1	2	3	3	1	1	4	3	1	4	4	1	2	2	4
				4	1	2	1	1	1	1	2	4	2	4	3	4	3	1	3	2	1	2	2	3	2	3	4	1	1	4	3	4	3	3	4	1	4	1	1	3	4	1	4	3	4	1	3	3	3
				1	4	1	3	1	3	3	4	1	3	4	1	3	4	4	3	1	2	4	3	4	2	4	1	1	4	2	1	3	2	1	1	1	2	1	4	1	3	2	4	4	1	4	1	1	1
				4	3	1	1	4	3	4	4	4	2	3	3	3	1	3	1	2	3	3	2	3	3	1	2	4	4	4	1	3	1	3	1	1	4	2	2	4	4	4	1	4	2	3	1	1	2
				3	4	3	1	3	4	4	4	3	1	2	1	4	2	4	1	1	4	1	4	1	3	1	4	2	3	4	1	4	2	1	4	3	2	4	1	1	1	1	4	3	2	3	1	1	3
				4	1	2	4	1	1	3	1	3	3	3	1	3	4	1	4	3	4	1	1	2	1	2	2	1	1	1	2	1	4	1	4	2	4	1	2	3	2	2	4	1	4	3	4	4	4
				2	4	4	3	4	3	2	1	4	4	4	1	3	4	2	2	2	4	1	3	2	4	4	1	3	2	4	1	4	2	2	3	2	1	2	4	3	1	4	4	3	2	2	1	4	2
				3	4	4	1	1	4	4	1	2	3	4	1	3	3	4	1	2	4	1	3	3	2	1	1	1	4	4	3	4	1	2	1	3	1	1	2	1	3	1	4	1	2	2	2	3	3
				3	1	1	4	4	3	2	1	1	2	1	1	1	4	3	1	4	4	3	3	4	4	1	4	1	4	4	3	1	4	3	3	4	1	4	1	2	1	1	3	3	3	4	2	2	3
				3	1	4	3	1	3	3	1	3	4	4	2	4	4	1	4	3	3	4	1	3	1	2	4	1	1	4	4	1	1	4	3	3	4	1	3	2	2	4	4	2	2	4	4	2	4
				4	1	3	1	2	2	1	4	1	4	3	1	3	1	3	1	3	4	2	2	1	2	4	2	1	4	1	3	1	3	1	1	4	2	3	3	3	4	3	4	1	3	3	3	1	1
				1	3	4	1	4	2	3	4	4	3	3	4	2	2	3	4	1	3	2	4	2	2	3	1	3	1	1	3	1	3	4	1	1	1	1	3	3	3	1	3	4	3	3	2	2	1
				4	3	4	2	2	3	1	1	2	2	2	4	3	4	1	2	3	4	4	2	3	1	1	1	1	4	1	1	3	3	4	1	4	3	1	4	1	1	1	3	4	4	3	1	3	4
				4	2	4	2	4	3	3	3	1	1	3	4	1	3	3	1	3	3	2	1	1	1	4	1	1	4	1	4	2	4	1	4	3	2	3	1	3	3	4	3	4	3	3	2	2	4
				4	3	2	4	3	3	4	4	1	4	1	4	1	4	2	1	4	2	4	3	1	4	1	3	4	1	2	1	3	3	1	3	1	1	2	1	4	2	1	2	1	1	4	1	2	1
				4	4	2	2	4	4	3	3	3	2	1	3	1	1	2	4	1	4	1	3	4	4	4	1	1	3	1	1	2	2	4	1	4	4	4	2	2	1	1	3	3	4	1	1	4	1
				2	3	3	1	4	1	4	3	1	1	3	4	1	2	4	2	3	4	4	4	4	4	4	4	3	4	2	4	3	1	3	3	2	2	1	3	4	2	1	2	3	3	4	3	2	4
				3	4	3	4	1	4	3	4	1	1	1	1	4	4	1	2	2	2	3	3	2	1	3	1	1	2	1	2	3	1	3	1	3	4	1	2	2	1	1	4	1	4	2	3	2	3
				3	1	3	4	4	4	2	4	4	3	3	1	4	1	1	4	4	1	3	4	3	3	4	4	2	3	1	4	1	4	4	4	3	1	3	4	1	2	3	3	3	1	3	2	3	2
				1	4	3	1	2	1	1	2	4	2	2	3	1	1	1	4	1	3	1	4	1	3	4	4	3	1	3	3	3	4	4	3	1	1	4	1	4	2	2	3	1	4	1	4	1	1
				3	3	1	3	4	3	1	1	3	1	4	2	1	4	3	4	4	1	4	2	2	1	3	3	4	2	3	3	1	3	2	1	4	4	1	1	4	4	4	3	3	3	1	3	2	3
				2	3	4	1	1	2	1	2	2	4	4	3	1	2	1	1	2	3	1	4	2	1	4	2	3	4	2	1	3	1	3	3	4	1	3	4	3	4	4	3	2	3	1	4	1	1
				2	1	2	4	1	4	1	4	4	4	2	3	1	1	1	1	1	3	1	1	3	1	2	1	4	4	3	1	4	1	3	4	3	3	2	1	4	3	2	3	3	4	3	3	1	1
				4	2	4	2	4	3	3	4	2	3	4	1	4	1	4	4	2	3	1	2	1	4	1	4	4	1	4	2	4	4	4	2	2	4	3	3	1	3	3	4	1	4	3	2	2	2
				3	3	1	2	4	4	4	4	1	1	1	3	4	3	2	3	2	3	3	4	3	2	1	2	3	3	3	1	1	1	4	4	1	1	4	4	1	3	4	2	1	2	1	2	3	4
				4	4	1	2	3	1	1	4	3	3	2	1	3	3	4	4	4	1	1	4	3	3	1	4	3	1	2	4	1	4	1	3	2	1	4	4	1	3	2	2	1	4	4	3	4	1
				2	3	2	4	4	1	1	1	1	1	1	3	4	4	2	4	1	4	1	4	2	2	2	2	1	1	3	1	3	1	1	4	3	4	1	1	2	4	1	3	3	1	4	3	4	3
				2	2	4	1	3	3	3	2	4	2	2	4	1	3	4	2	4	3	2	3	1	4	4	4	1	1	4	1	1	2	4	3	2	4	4	3	3	3	3	1	1	1	3	3	2	4
				3	2	2	4	3	2	3	3	2	1	1	1	2	1	2	1	1	1	1	2	4	1	1	4	1	4	3	4	3	1	3	1	3	3	4	1	1	1	3	1	3	3	3	1	4	4
				1	1	1	2	4	3	4	3	4	4	1	2	4	1	1	3	3	4	4	4	1	4	2	2	3	4	4	3	4	2	4	4	3	4	3	4	1	3	4	1	1	4	3	3	4	3
				4	1	4	3	1	2	4	4	3	2	4	4	1	3	2	1	3	4	3	3	4	3	3	1	4	1	2	1	3	3	2	4	3	4	4	3	3	3	1	1	3	3	2	2	3	1
				2	1	1	1	4	4	3	4	3	1	2	3	3	1	1	1	4	4	2	4	3	1	1	4	1	2	2	1	4	1	1	1	1	3	2	2	3	3	3	4	4	2	4	1	2	4
				1	1	1	1	2	4	4	4	3	1	3	2	4	1	4	1	4	3	1	4	3	3	2	1	3	3	3	2	2	1	1	4	3	1	2	1	1	4	3	3	1	4	3	2	1	3
				1	3	2	4	1	4	2	3	1	4	4	1	4	2	2	2	2	4	1	1	2	4	4	3	2	4	4	4	1	3	1	3	4	1	4	4	2	3	4	3	4	2	3	4	2	1
				1	1	3	1	1	3	1	4	4	3	1	1	4	1	4	1	1	4	1	1	4	4	1	1	4	3	2	3	4	3	1	3	4	1	1	4	4	3	2	2	2	2	3	1	1	3
				2	2	2	2	3	1	1	4	1	1	1	1	2	1	3	4	1	4	4	3	3	1	1	1	2	2	4	2	4	4	4	1	3	4	2	2	4	4	3	1	4	1	4	4	2	4
				2	2	3	4	3	4	1	4	3	2	1	4	3	1	3	4	1	2	3	3	3	1	3	4	1	2	3	3	4	3	4	2	1	1	4	2	2	3	1	3	3	4	4	4	1	1
				1	4	1	2	3	1	4	2	4	4	3	3	3	1	4	3	3	1	4	3	1	3	4	4	1	1	1	4	4	4	2	1	2	4	3	4	1	4	3	4	3	1	3	3	1	2
				2	3	1	2	4	2	1	4	1	3	3	1	3	1	1	4	3	1	1	3	2	2	2	4	4	4	1	3	2	1	1	1	4	3	3	2	1	2	1	1	1	4	3	2	3	4
				1	4	2	1	1	4	4	1	2	1	3	3	1	1	1	3	3	3	1	1	1	3	1	3	1	1	1	4	4	4	1	4	1	4	4	2	2	3	1	3	4	4	1	1	1	3
				1	4	4	1	1	4	2	1	3	1	3	1	3	1	2	4	3	4	3	1	4	2	4	2	1	2	1	4	3	3	4	2	3	4	4	3	3	1	3	2	4	4	4	1	2	4
				3	3	1	4	3	1	3	1	4	3	1	2	4	4	1	4	1	4	2	1	4	2	3	1	4	4	4	1	1	1	2	3	2	2	3	4	3	2	3	1	1	1	1	3	3	1
				4	2	1	2	4	3	1	2	3	3	4	4	4	1	4	2	1	3	2	1	1	1	4	2	4	2	4	3	1	1	3	1	3	2	4	1	3	2	2	4	4	1	2	3	4	3
				4	4	4	1	4	1	1	1	1	3	4	1	3	2	4	4	1	3	1	1	4	3	3	2	3	4	3	3	2	3	4	1	2	4	3	1	2	3	4	4	3	2	3	1	1	1
				1	4	1	3	3	1	2	4	1	1	1	2	2	4	4	3	4	3	2	1	4	3	3	4	4	2	2	1	1	1	2	4	1	3	3	4	3	3	2	1	1	2	2	1	2	2
				4	4	1	1	3	3	2	3	4	4	2	2	1	1	3	3	4	1	2	3	2	3	1	4	2	1	4	4	3	1	1	4	1	4	3	1	4	4	2	3	1	1	4	4	1	3
				2	3	4	3	1	2	4	1	2	4	3	4	3	3	1	4	2	1	1	3	4	3	2	2	4	4	1	3	3	4	4	3	2	4	3	1	1	3	4	4	2	1	3	1	3	3
				1	3	1	3	3	3	4	1	1	2	1	1	4	3	3	1	4	4	4	1	4	4	1	1	4	4	2	3	4	4	1	3	4	3	4	4	2	2	4	1	4	2	1	3	3	4
				4	1	1	3	4	4	1	1	2	3	1	4	3	4	3	2	2	3	3	3	4	4	3	1	3	4	1	2	3	4	4	1	1	1	1	2	4	2	4	1	2	4	3	3	3	3
				1	1	4	4	4	4	1	1	4	4	4	1	2	1	4	2	3	2	4	3	3	4	3	1	1	4	3	1	4	4	2	3	3	4	3	3	1	3	1	1	4	2	4	4	4	2
				1	3	1	1	2	3	1	4	2	2	4	1	1	1	3	4	3	3	3	2	4	3	2	2	3	3	1	2	3	2	1	1	3	4	1	1	2	1	3	3	4	1	3	1	1	2
				4	3	4	3	2	3	1	2	2	4	3	1	2	3	1	1	1	3	3	3	2	1	4	3	4	3	1	1	1	2	4	1	1	3	2	4	4	2	3	1	2	2	1	2	1	4
				1	4	3	4	1	1	1	4	4	3	3	4	4	2	3	2	4	1	1	4	3	4	2	3	4	3	2	3	2	3	4	4	4	4	3	1	1	2	1	1	4	1	2	3	4	4
				1	4	4	3	1	4	2	1	1	3	1	2	1	2	4	4	1	3	4	4	4	4	1	3	1	4	2	1	2	2	1	3	3	1	1	1	4	3	3	3	3	3	4	1	3	3
				4	3	3	1	2	3	1	4	1	2	3	4	1	2	4	3	3	3	4	4	1	2	1	4	4	3	2	4	4	2	4	3	3	1	3	3	1	2	4	3	1	3	1	1	1	2
				4	3	4	3	1	1	1	4	3	3	4	1	1	4	4	4	4	4	4	4	4	2	3	2	3	4	3	1	4	1	4	1	3	4	3	3	1	3	3	3	3	3	1	4	4	4
				1	1	3	4	3	3	4	3	2	1	4	4	1	1	4	2	1	3	1	2	1	1	4	1	4	3	3	1	4	3	1	4	2	1	3	3	3	3	3	4	3	4	3	3	1	3
				4	4	3	2	3	1	4	1	1	2	1	3	4	4	1	3	1	4	3	3	4	2	1	4	4	3	3	3	4	4	4	3	1	1	4	4	4	4	1	1	1	3	1	3	3	3
				3	1	2	4	3	2	1	4	4	3	1	1	1	2	4	3	4	4	3	4	4	4	3	1	2	1	1	4	3	3	4	1	2	3	2	4	4	4	3	1	1	4	3	3	3	2
				1	1	3	1	2	3	1	1	4	3	3	1	1	4	2	4	1	2	4	1	1	2	3	4	2	4	4	4	2	1	3	3	4	2	3	4	4	4	1	4	1	2	4	3	4	1
				3	1	4	1	2	2	4	4	1	3	1	1	1	4	3	3	4	3	1	3	1	1	3	2	1	4	4	1	2	1	1	4	4	4	3	1	3	4	3	1	4	4	2	1	3	3
				2	4	1	4	4	1	4	3	2	1	1	4	4	4	4	3	4	3	4	1	4	3	3	2	4	4	4	4	3	4	1	1	1	3	4	4	1	1	4	1	1	2	3	4	3	2
				4	3	4	4	3	4	4	2	2	1	4	1	1	4	2	1	4	3	1	1	3	1	4	4	1	2	4	1	4	2	4	1	3	4	1	2	1	2	4	3	3	2	4	1	3	1
				1	4	1	4	3	1	4	2	1	1	1	1	1	1	3	2	4	4	3	4	1	4	3	4	4	3	4	1	4	1	2	1	4	2	3	3	4	2	1	2	4	1	4	4	1	4
				4	4	3	4	3	1	1	4	1	4	3	1	3	1	4	1	1	1	1	4	1	4	4	4	3	4	4	3	1	3	1	1	1	3	2	4	1	3	3	3	3	1	4	3	1	4
				3	1	3	3	4	1	3	3	4	3	1	2	2	1	4	4	2	1	3	3	1	1	3	2	4	4	2	3	1	2	1	4	4	1	4	1	3	1	4	1	1	4	2	3	2	2
				1	4	1	4	1	1	2	4	4	4	3	2	3	4	1	2	4	4	4	3	3	3	2	1	1	4	4	3	3	2	4	4	4	1	3	3	1	4	1	2	1	3	3	1	1	1
				1	3	1	1	1	4	1	1	4	4	1	2	4	3	1	1	1	3	3	3	4	1	2	3	4	3	1	3	1	4	1	1	3	4	3	1	3	4	3	3	4	4	2	1	3	1
				3	4	4	2	2	4	4	1	1	2	4	4	1	1	3	3	2	4	3	4	3	4	2	1	3	1	4	1	1	4	4	2	1	3	2	3	3	4	2	4	2	3	1	3	4	1
				4	4	3	1	1	4	1	4	4	3	1	3	4	4	1	4	1	1	3	1	2	4	4	1	3	4	4	4	4	3	1	4	4	1	2	1	1	3	2	3	1	2	2	2	4	1
				4	1	4	4	3	1	1	2	1	4	1	1	4	1	3	1	1	4	4	3	2	1	4	1	3	3	4	4	1	1	4	4	3	1	3	4	1	1	4	3	1	4	4	4	1	3
				1	3	3	4	3	2	1	3	2	3	4	4	4	3	1	3	4	4	3	2	1	2	1	4	4	2	2	2	1	3	2	2	3	1	3	1	4	3	1	4	1	1	3	3	4	3
				3	2	1	1	4	1	3	1	1	4	1	3	1	1	3	4	4	1	4	3	4	3	1	3	1	4	1	3	2	4	3	1	2	1	4	2	4	4	4	3	4	1	3	2	4	2
				2	3	3	1	4	4	2	2	1	3	3	4	4	3	4	3	4	2	4	3	1	4	3	3	1	2	4	2	4	4	4	4	3	4	2	1	4	4	3	4	1	1	1	3	3	1
				2	3	4	2	1	3	1	3	2	3	2	3	2	2	1	2	2	1	4	4	1	4	3	3	3	1	3	1	4	3	2	1	1	2	3	3	1	3	1	3	4	1	1	3	4	2
				4	1	1	1	1	1	4	1	3	3	1	3	1	1	4	3	4	1	1	1	2	3	4	1	3	4	3	2	1	3	2	2	2	2	2	3	3	1	2	4	3	2	4	4	2	1
				1	1	4	2	3	1	1	1	2	2	1	2	4	2	4	3	1	1	3	1	3	2	4	3	2	3	2	4	2	1	3	1	4	2	2	1	1	4	2	2	4	3	1	1	2	1
				3	1	1	3	3	4	2	4	4	4	3	4	3	3	2	2	1	4	1	4	4	1	1	4	2	4	2	3	1	3	3	1	4	1	2	4	4	2	2	2	1	1	1	4	4	3
				4	3	4	4	2	4	4	4	1	1	4	4	4	3	1	4	2	4	1	3	1	2	3	1	4	1	4	3	3	4	2	1	2	4	4	4	1	1	4	1	3	4	2	4	1	2
				3	1	3	2	3	1	1	1	2	1	2	4	3	2	3	4	3	1	2	1	4	1	2	3	3	1	4	3	2	3	1	4	4	1	1	4	3	1	3	3	4	1	1	3	3	3
				4	3	2	1	3	3	3	3	1	2	4	2	1	3	1	1	2	4	1	1	2	3	3	3	4	3	2	3	4	2	4	4	1	1	1	1	1	3	3	2	2	1	4	3	4	2
				4	1	3	3	2	2	2	3	3	3	3	3	1	2	3	4	3	2	4	1	4	4	3	1	4	4	2	2	4	2	1	1	1	1	4	1	3	4	3	1	4	4	4	3	3	3
				3	2	4	1	3	2	1	3	3	1	1	1	1	1	4	2	4	1	3	3	1	4	2	2	4	1	2	3	1	2	3	1	3	3	1	1	4	2	3	1	3	3	3	3	4	1
				2	3	2	4	1	3	3	1	2	3	2	1	3	1	4	1	2	1	4	1	1	2	1	1	4	4	3	4	4	4	4	3	3	3	1	2	1	3	2	4	4	4	1	3	4	3
				1	3	4	2	4	1	2	2	1	1	4	3	3	1	4	1	3	3	1	1	1	4	3	1	1	3	3	1	4	4	4	1	3	2	4	4	4	1	4	1	2	4	2	4	2	1
				4	4	2	4	4	3	4	3	1	2	4	3	2	1	2	4	4	3	4	2	3	3	1	1	3	1	3	4	1	3	4	4	1	4	3	4	1	4	3	2	3	4	3	4	1	1
				2	4	1	2	3	3	4	4	1	1	1	4	1	4	1	3	1	2	2	3	2	1	1	4	1	1	4	3	4	3	4	3	3	1	4	4	1	4	3	1	2	2	1	3	2	1
				4	1	3	4	1	2	2	1	3	1	1	4	2	3	3	3	2	4	3	1	3	3	4	4	3	3	1	1	1	1	1	4	4	3	3	4	4	2	1	2	4	4	3	1	3	1
				4	3	4	1	2	2	4	1	1	2	3	2	4	2	2	3	4	1	3	3	2	4	1	1	1	1	1	3	1	2	3	4	3	1	1	4	1	3	4	4	4	4	1	4	2	2
				1	2	2	4	3	1	3	1	3	1	2	1	4	4	1	4	2	3	3	3	3	1	3	1	1	2	1	1	1	4	4	4	2	4	3	3	3	3	1	1	2	1	4	3	4	2
				4	1	1	4	4	4	4	3	2	4	1	3	1	2	4	2	3	1	3	4	4	3	1	1	3	3	2	1	4	1	4	3	4	4	2	2	2	1	4	2	3	2	4	1	2	1
				2	4	1	1	3	2	1	4	3	3	4	2	3	1	3	3	1	4	2	4	1	4	4	4	2	4	2	2	1	3	2	4	2	4	2	1	2	1	1	3	4	4	4	1	4	2
				1	3	2	4	4	1	3	4	4	1	1	1	1	1	4	4	2	2	2	4	3	1	3	4	1	3	4	1	4	3	2	2	3	4	1	2	4	1	2	1	4	1	1	2	4	3
				3	2	3	1	2	3	2	2	2	2	1	3	4	3	3	4	4	1	4	3	1	3	1	4	3	4	2	4	4	3	3	4	3	3	4	1	1	3	1	1	1	3	1	4	4	1
				4	4	4	1	3	3	4	3	2	1	1	1	4	1	3	2	2	2	4	1	1	2	4	1	4	1	4	2	3	1	1	2	4	1	3	4	3	3	4	4	4	1	2	4	2	3
				4	3	2	4	3	4	4	4	4	1	2	4	2	1	2	4	4	2	3	1	1	3	3	2	4	1	1	1	2	4	4	4	1	4	3	3	4	2	1	4	3	1	3	3	2	4
				4	3	1	2	2	4	4	3	1	2	3	4	3	1	3	1	4	2	2	1	1	1	2	2	1	2	4	2	4	4	1	4	1	2	4	2	1	4	1	4	4	4	3	4	4	2
				1	1	1	1	4	1	2	1	2	3	1	4	4	4	1	1	1	1	1	4	4	1	4	2	1	4	4	4	3	1	3	3	2	4	3	1	3	3	4	1	1	1	3	4	2	1
				4	3	4	4	3	2	4	4	4	2	2	1	4	4	4	3	2	4	2	2	2	3	4	3	4	4	4	3	4	3	4	4	4	4	1	3	4	4	2	3	2	2	4	3	4	2
				1	1	3	2	3	3	3	2	1	1	2	1	3	2	1	3	1	1	4	3	4	2	4	1	1	1	4	3	4	3	1	4	4	4	3	1	1	3	1	3	4	2	1	3	4	2
				2	1	2	2	1	1	1	4	4	3	3	3	1	2	1	3	2	4	1	1	3	3	4	4	3	1	1	3	3	2	4	4	1	1	1	4	1	2	3	2	2	4	1	4	1	3
				4	4	2	4	3	4	2	3	4	4	4	2	3	2	4	2	3	4	4	3	3	4	1	3	4	3	1	2	1	1	3	1	4	1	3	4	3	2	1	1	1	4	4	3	1	3
				3	2	3	2	1	3	1	4	1	1	4	4	4	1	3	4	2	3	4	4	3	1	1	1	1	1	2	3	1	2	4	1	2	4	3	3	3	2	2	1	2	4	1	1	2	2
				4	1	2	4	3	4	4	1	4	1	2	1	4	1	3	4	4	1	1	4	2	4	3	4	1	1	3	4	1	1	1	3	4	1	4	1	1	1	4	3	4	1	1	2	2	1
				1	4	2	1	1	4	1	3	3	1	3	2	4	4	2	1	4	1	3	2	4	3	1	3	1	3	3	1	4	2	1	3	3	1	4	2	3	1	4	3	1	3	3	3	3	1
				4	1	1	3	1	3	2	4	1	3	3	3	2	3	1	1	2	2	4	3	4	2	2	2	4	4	2	4	3	4	3	4	3	1	4	2	1	2	2	1	2	2	4	4	1	3
				3	2	3	2	3	4	1	1	3	4	3	3	4	1	2	1	1	2	4	3	3	3	2	1	3	1	4	4	3	1	1	4	2	2	4	2	4	2	1	1	4	1	2	3	4	3
				3	4	4	3	2	1	1	3	2	3	4	1	3	3	3	3	3	4	3	4	4	1	3	4	2	1	4	1	2	1	3	3	1	1	2	1	3	4	3	3	3	1	2	2	4	4
				1	1	1	4	4	2	4	1	3	4	1	1	2	1	4	4	4	1	1	3	1	4	4	4	2	4	2	4	2	4	2	3	2	4	2	1	2	3	4	1	3	3	3	4	1	3
				2	2	4	4	2	4	1	2	3	4	1	2	2	3	4	1	3	2	2	4	1	4	2	3	1	1	2	3	1	1	1	3	4	1	4	2	2	4	4	3	2	4	1	2	1	4
				2	1	3	3	2	2	4	4	4	4	2	2	3	4	3	2	4	4	4	1	1	2	1	2	4	1	1	4	1	3	1	2	4	3	4	1	1	3	2	3	1	3	4	3	4	2
				2	4	3	3	3	4	1	3	2	1	4	2	4	1	2	3	3	3	3	2	4	1	2	3	3	1	2	4	2	2	3	3	2	4	2	2	4	3	3	4	1	3	1	4	4	1
				3	4	4	1	4	1	1	3	1	3	4	3	2	1	3	4	2	1	4	4	3	1	2	4	1	4	4	4	1	3	4	3	2	4	3	2	4	4	2	4	1	4	1	3	1	3
				2	3	4	1	2	2	1	3	1	4	2	1	1	2	2	3	2	3	1	1	3	3	1	3	2	1	3	3	3	1	1	3	4	4	1	2	3	4	1	4	1	4	2	1	3	3
				4	3	2	2	1	1	4	2	1	3	1	3	3	4	1	1	1	4	2	4	2	1	1	1	1	1	1	1	3	1	1	1	2	2	3	2	3	3	4	1	1	3	3	2	3	1
				1	3	2	2	1	3	4	4	4	2	4	2	1	1	1	4	2	1	1	3	1	2	3	1	4	4	3	4	1	1	2	3	1	2	1	4	3	1	3	1	1	2	2	1	4	3
				1	2	4	4	1	2	2	4	4	1	1	4	3	4	1	1	2	4	2	3	4	3	1	1	3	4	3	2	2	1	2	2	3	4	3	1	4	1	3	3	1	3	3	1	2	3
				2	2	3	1	1	1	3	2	2	1	1	3	4	4	3	1	4	3	1	2	1	1	4	4	4	2	4	2	3	4	3	3	2	2	3	3	3	2	4	2	1	2	1	4	1	4
				1	1	1	4	4	2	3	1	1	2	1	2	2	2	1	1	3	4	4	3	4	3	4	2	1	1	4	3	1	2	4	4	1	4	4	1	4	1	3	4	2	2	4	3	2	1
				1	3	3	2	1	2	3	4	2	4	1	2	3	3	1	4	1	4	3	2	4	2	1	2	1	3	3	1	1	4	3	3	3	1	2	2	3	3	1	1	3	4	1	1	1	1
				4	1	3	4	1	3	1	4	1	1	1	4	1	1	3	3	1	1	3	3	4	2	3	1	3	1	3	4	4	4	4	2	3	1	3	2	3	4	2	1	3	3	3	4	3	4
				1	4	4	4	4	3	1	1	1	3	4	1	3	4	4	3	2	4	2	3	3	4	2	3	3	4	4	3	1	4	3	4	4	3	2	4	1	3	1	3	4	4	3	3	3	3
				4	4	1	4	1	3	4	3	4	2	3	2	1	4	1	4	2	4	3	3	2	1	1	1	4	2	1	3	3	3	1	3	4	2	1	3	1	2	3	3	3	2	3	1	1	4
				1	2	3	2	3	4	1	2	4	1	3	3	1	1	3	4	1	2	3	3	4	3	3	1	4	4	1	4	1	2	4	2	2	3	3	1	3	4	1	2	4	1	1	2	3	1
				1	2	3	4	1	3	4	3	1	3	1	2	4	1	2	1	3	1	4	1	4	3	4	2	4	3	4	2	1	2	1	1	1	3	1	3	4	1	3	1	4	3	2	2	1	4
				4	3	1	1	3	4	1	3	2	4	2	1	1	1	1	1	4	4	4	4	4	1	1	4	3	1	2	4	2	1	2	4	1	3	1	3	4	1	1	3	2	4	4	4	4	1
				1	3	2	2	3	2	4	3	1	3	3	1	4	1	4	1	3	1	1	1	1	4	1	4	1	3	3	1	3	1	2	1	1	1	4	4	1	1	1	3	2	4	4	2	4	3
				2	4	1	2	4	2	4	2	1	3	1	3	2	1	4	4	1	4	4	3	3	3	2	3	3	1	2	4	1	3	1	3	4	2	2	1	4	3	2	2	1	1	3	1	1	1
				3	1	1	2	2	1	3	1	1	1	1	4	2	1	3	2	4	4	4	4	2	1	1	2	4	2	4	4	3	1	3	4	4	2	4	3	3	1	2	1	4	4	3	4	3	3
				1	3	2	1	1	1	1	4	2	4	3	3	1	1	1	3	2	4	2	1	3	4	3	3	1	1	2	3	3	3	4	3	4	4	2	1	4	1	3	4	2	2	4	4	2	2
				3	3	1	4	1	2	1	1	4	4	3	3	1	1	1	3	4	3	3	1	1	3	4	2	2	3	2	4	1	3	2	3	1	4	3	3	1	4	1	2	1	4	2	4	3	4
				4	4	1	3	4	4	1	1	4	1	3	3	4	1	2	4	3	4	2	1	2	3	1	3	3	1	2	4	1	4	1	1	4	2	4	4	1	2	2	2	1	3	1	3	4	1
				1	4	2	1	4	4	1	4	4	1	4	3	1	2	2	1	1	4	1	3	4	4	4	1	3	3	1	2	4	1	4	3	1	1	2	1	4	4	1	4	1	4	2	3	1	3
				4	3	2	4	3	1	2	3	3	2	3	1	3	3	1	3	2	1	3	1	1	3	3	4	1	1	1	3	3	3	4	4	3	1	4	1	1	4	2	3	2	1	2	4	2	2
				1	2	4	3	2	2	4	3	3	4	2	1	3	3	2	4	4	3	2	4	4	1	3	4	1	2	3	3	4	4	1	4	4	3	4	3	1	2	1	4	4	1	3	1	4	2
				4	4	4	4	1	1	4	1	3	3	4	4	4	4	2	3	2	1	1	2	1	1	4	4	4	4	4	2	1	1	2	1	3	4	1	3	2	1	2	2	2	4	1	3	4	1
				1	2	4	2	4	4	1	4	3	2	1	3	4	4	1	3	3	2	3	3	3	4	2	1	2	1	4	3	4	4	4	4	1	3	2	4	3	3	1	4	1	4	4	4	3	1
				1	3	3	4	4	3	4	4	1	2	2	3	4	2	1	3	3	1	2	1	3	1	4	4	2	4	1	4	1	1	4	3	4	2	4	2	1	1	1	3	1	3	4	4	3	3
				1	2	1	2	4	1	2	1	3	3	4	1	3	4	2	4	4	4	4	4	4	4	3	2	4	4	4	1	1	1	1	4	3	3	2	4	1	1	3	4	4	2	3	2	1	4
				3	1	1	3	1	2	3	4	2	4	4	2	2	3	3	2	4	2	3	3	1	2	1	3	4	1	3	3	1	1	1	4	4	3	4	4	1	1	4	4	2	2	1	1	1	3
				3	1	2	4	1	2	1	1	3	1	1	1	1	4	3	2	1	4	1	4	4	4	3	4	4	1	2	1	3	4	2	4	2	2	4	3	1	1	1	2	3	1	4	4	1	4
				3	4	1	4	2	3	1	1	3	4	4	2	4	1	1	1	2	4	4	1	1	1	1	4	3	1	2	1	2	3	3	4	2	3	3	1	4	4	2	1	3	3	1	4	4	4
				4	2	3	1	4	1	4	4	4	3	3	2	1	3	1	2	4	3	4	4	4	1	3	3	3	1	1	3	1	4	4	1	2	1	3	3	1	2	1	4	1	3	1	2	2	1
				3	3	1	3	3	4	1	3	3	1	1	3	1	1	4	1	2	4	3	4	3	4	2	3	1	4	3	1	1	1	4	4	1	1	2	4	2	1	4	4	4	4	4	3	3	1
				4	3	3	3	1	4	3	1	3	4	4	4	4	1	1	1	2	4	3	1	2	1	4	1	2	2	3	4	3	4	2	1	2	4	3	1	3	2	4	3	3	4	4	4	1	4
				4	2	2	3	1	3	4	4	4	2	1	4	3	1	4	2	4	1	1	4	3	3	3	3	2	3	4	4	4	1	4	1	1	3	1	1	4	1	3	2	1	2	1	1	3	1
				2	4	1	1	3	3	4	4	4	3	3	1	1	4	2	3	1	2	2	3	1	3	3	1	1	3	2	4	3	4	1	2	2	4	2	2	4	1	3	4	3	4	2	1	1	2
				3	4	4	1	4	2	2	3	1	3	2	4	3	4	4	2	4	3	4	1	1	1	4	4	2	2	1	4	3	4	1	2	4	1	1	2	3	2	2	1	4	4	1	3	4	4
				3	1	1	1	1	2	4	3	1	3	1	2	1	3	4	4	2	1	3	2	4	2	4	2	3	4	3	4	2	4	1	1	1	4	4	1	2	3	4	1	1	3	1	4	1	1
				1	4	1	1	3	4	4	4	3	3	1	2	3	3	3	1	1	1	1	2	3	1	1	2	4	1	3	2	1	3	1	4	2	4	3	4	2	1	4	1	4	2	4	3	3	3
				1	3	1	3	4	4	2	2	2	4	2	1	4	3	4	1	4	4	4	1	4	3	1	3	4	1	1	4	4	4	3	3	3	3	1	2	1	3	3	4	3	2	2	2	2	3
				4	4	1	4	1	1	2	4	4	4	1	4	4	4	1	1	3	3	3	1	1	3	1	2	1	4	4	1	3	1	4	4	1	4	2	3	1	4	4	1	4	4	4	1	2	1
				3	1	2	1	1	1	1	3	2	4	3	4	1	1	4	2	4	4	2	1	3	1	2	2	4	4	1	2	4	4	3	4	2	3	1	4	3	2	2	2	1	3	3	1	4	3
				1	3	3	4	4	1	2	4	1	1	1	2	4	1	4	3	1	3	4	1	4	1	1	4	3	3	2	4	1	2	4	4	4	4	2	1	1	3	4	4	4	1	2	3	2	2
				1	3	3	4	4	3	4	3	4	3	4	1	4	4	2	1	3	3	3	1	1	3	3	1	4	4	1	2	3	2	3	3	2	1	3	4	2	3	1	2	3	3	2	1	1	2
				2	3	4	3	3	2	1	2	4	1	4	3	1	1	1	4	2	1	4	3	4	3	2	3	3	4	1	4	1	4	3	2	4	1	4	1	1	4	4	2	4	1	1	1	1	1
				2	3	4	4	3	2	1	4	4	4	2	3	1	3	2	4	2	3	3	3	1	1	1	3	4	4	4	4	1	2	4	4	4	4	4	3	2	3	3	1	3	4	1	1	2	3
				2	4	4	3	3	2	1	1	3	2	4	3	4	1	1	1	1	4	1	4	3	3	4	3	2	4	3	1	4	4	1	3	4	4	3	3	4	3	4	4	2	3	1	1	3	4
				1	4	4	1	4	4	3	3	2	4	1	1	1	2	1	2	1	3	3	1	1	4	3	3	1	3	4	4	2	2	1	1	1	4	1	1	4	3	3	3	1	3	1	1	3	2
				4	4	2	2	3	1	4	4	4	3	1	4	3	4	2	4	1	3	4	3	3	2	1	4	1	1	3	4	3	1	3	1	2	4	2	4	4	3	1	4	1	4	2	4	1	4
				2	3	3	4	4	1	4	4	4	3	4	1	1	1	1	1	1	4	2	4	4	4	4	4	3	3	4	3	4	1	1	2	1	4	4	4	1	4	1	1	1	4	2	3	3	2
				4	4	3	3	4	3	1	4	3	1	3	1	3	4	1	4	2	1	3	2	2	2	4	3	4	1	1	4	4	2	1	4	4	1	1	1	4	1	3	1	3	1	3	1	4	4
				2	1	4	4	1	1	3	1	4	3	2	4	3	1	3	4	1	2	3	2	1	3	3	4	1	4	3	2	4	2	1	3	1	1	1	4	2	1	2	1	2	4	3	4	2	2
				2	3	1	4	1	1	1	2	4	4	2	2	4	1	2	3	3	4	1	4	4	3	3	3	2	1	1	3	1	1	1	4	4	2	4	4	4	4	3	4	1	2	2	3	2	2
				4	1	4	3	4	3	3	3	1	1	2	2	3	1	2	2	4	4	4	3	3	3	4	4	4	1	4	4	3	1	1	4	4	3	1	3	4	1	3	4	3	2	2	1	2	3
				4	1	4	2	3	4	2	3	4	4	2	2	2	4	3	3	4	1	1	4	4	1	2	2	1	1	4	4	3	4	1	1	1	1	4	4	2	1	3	1	4	4	4	3	1	1
				4	3	3	1	1	3	4	3	4	1	1	2	3	4	1	4	1	1	4	1	3	2	3	1	1	1	3	2	3	1	2	1	3	1	3	1	1	4	4	3	4	3	2	3	3	1
				4	4	4	3	3	2	4	1	1	2	1	3	3	4	4	2	3	1	4	4	3	4	4	4	4	1	2	3	2	1	1	1	3	4	4	3	1	4	1	2	2	4	3	1	4	3
				2	3	1	1	1	4	1	1	2	4	4	4	3	4	3	3	1	1	3	1	1	4	1	4	4	4	2	4	3	4	1	2	4	2	1	1	3	3	3	1	3	1	3	1	4	4
				2	3	1	1	4	1	1	4	4	4	1	4	3	1	4	3	4	4	3	4	4	1	3	3	1	1	4	4	1	4	4	3	3	3	2	1	2	3	4	4	1	2	2	4	2	1
				1	1	4	1	4	1	1	2	2	4	2	1	2	3	2	4	1	2	1	1	3	3	3	4	1	2	1	3	2	3	2	2	1	3	1	3	3	4	1	4	1	4	4	3	3	2
				2	2	4	1	1	1	1	1	3	2	2	4	1	2	1	3	1	2	2	1	2	4	3	1	4	1	2	4	3	3	4	3	1	4	4	2	1	1	4	2	3	3	4	4	4	4
				1	2	3	4	4	1	4	4	3	1	4	4	2	4	1	4	1	2	2	2	1	1	3	3	1	4	1	3	1	3	2	3	4	1	2	1	1	4	2	1	3	4	2	4	3	1
				3	1	4	3	1	1	3	4	4	1	2	1	3	4	3	4	1	3	4	3	1	4	1	4	4	2	1	3	4	1	4	2	4	3	2	3	1	4	3	3	2	4	4	1	3	2
				2	2	2	3	1	1	1	4	2	4	1	3	3	3	1	3	1	4	3	3	2	2	1	3	4	4	3	1	2	3	4	3	3	2	3	1	2	1	1	2	2	1	3	1	3	3
				3	3	3	1	4	1	4	4	4	3	4	3	2	3	3	4	4	2	1	1	1	4	3	3	3	3	1	4	2	1	3	3	4	4	1	4	3	4	1	4	2	4	1	4	4	3
				1	4	4	1	4	2	1	1	3	4	4	4	4	4	3	1	4	1	2	1	1	4	1	3	4	2	3	1	4	4	2	3	2	3	1	4	1	4	3	1	4	2	1	3	2	4
				1	1	4	4	3	2	1	4	1	4	2	1	4	1	2	3	4	3	4	1	1	3	3	4	3	4	3	2	3	4	3	4	1	4	1	2	3	4	1	1	2	2	4	4	4	3
				2	3	1	3	4	3	1	3	3	2	4	1	3	4	4	2	2	3	3	2	3	1	3	1	1	3	4	1	3	4	3	1	2	1	2	3	4	1	3	2	2	3	3	1	4	1
				3	2	1	4	1	4	4	1	1	1	4	4	4	1	3	3	4	2	4	3	1	4	4	2	2	2	4	3	4	1	2	1	1	2	3	3	2	3	4	2	3	2	3	4	2	1
				2	1	1	3	4	4	2	4	4	4	4	3	1	1	4	3	4	4	4	3	4	4	1	1	1	2	4	4	2	4	4	1	3	1	2	1	1	1	2	2	2	3	4	4	1	2
				1	1	1	3	1	1	4	4	1	4	3	1	3	2	2	1	3	2	1	1	3	3	2	1	3	2	4	4	4	4	4	3	3	1	1	4	1	4	1	4	4	3	1	3	3	1
				4	4	4	3	1	4	4	3	4	4	1	3	4	1	3	2	4	3	2	1	4	4	4	4	4	4	4	4	1	1	3	1	2	1	2	4	3	1	1	2	3	3	1	1	4	3
				2	4	1	1	3	2	2	1	1	4	1	1	3	4	1	1	1	4	1	1	3	4	4	4	4	4	1	1	1	2	2	4	3	2	3	1	2	4	1	1	4	4	1	2	1	1
				3	3	3	2	3	1	2	3	3	4	4	3	2	3	3	3	4	1	1	3	2	3	3	3	2	1	3	1	3	4	4	4	2	4	4	1	1	1	3	1	4	4	1	1	4	3
				3	3	1	1	2	1	3	2	1	4	1	4	3	4	2	3	4	1	2	4	1	2	1	2	3	1	2	1	1	4	4	4	2	4	3	4	3	4	4	1	3	4	1	4	4	2
				1	1	3	1	4	3	2	3	4	2	1	2	3	2	2	1	1	3	4	4	1	3	3	3	3	4	1	3	1	2	3	1	1	3	4	4	3	3	4	1	1	3	1	2	1	3
				4	3	3	1	2	3	4	1	1	1	3	3	1	1	4	2	2	1	2	2	4	2	2	2	4	4	1	2	4	4	1	1	1	3	4	1	2	1	2	2	1	4	1	4	2	1
				3	1	3	4	4	1	1	3	3	4	2	1	1	3	3	2	4	4	2	3	4	2	3	3	2	4	2	3	4	2	1	4	1	4	3	3	2	1	3	1	1	2	3	4	4	3
				4	3	4	3	2	2	3	1	1	1	4	2	2	3	3	2	3	4	3	4	4	4	3	4	1	2	1	3	3	2	2	2	4	4	4	3	3	3	4	2	3	4	4	1	1	4
				2	1	3	4	4	1	3	1	1	3	3	3	2	1	2	3	2	1	2	2	3	3	3	4	4	2	1	2	2	3	2	1	1	4	1	3	2	1	2	1	3	3	3	3	4	4
				3	3	4	3	4	2	4	3	3	3	3	1	3	2	4	1	3	3	3	1	4	4	3	1	3	3	3	1	4	3	3	1	4	4	1	3	2	1	1	4	3	4	4	1	1	4
				4	3	3	4	1	2	3	3	4	3	3	4	2	3	2	2	3	2	1	3	1	1	4	3	4	1	4	1	4	4	3	2	4	4	4	4	4	3	2	3	3	4	3	3	3	4
				4	1	3	3	2	2	1	3	1	3	2	3	4	4	4	1	3	2	2	2	3	4	1	3	2	3	1	3	1	1	1	2	1	1	3	1	1	3	2	4	4	1	3	2	4	1
				2	3	3	1	3	3	3	4	3	4	1	4	4	1	4	1	3	2	1	3	2	4	1	1	4	2	1	3	4	4	1	2	2	1	3	4	1	1	4	1	1	1	1	4	4	4
				3	2	4	1	4	3	1	2	3	1	3	1	3	4	2	2	3	4	2	1	4	2	3	1	4	1	1	4	3	2	2	3	4	4	3	1	1	3	1	4	2	3	4	1	4	1
				4	3	2	1	4	1	1	3	3	2	2	4	1	3	3	4	2	2	1	4	1	2	1	3	2	4	3	4	4	4	3	1	4	3	1	4	4	3	3	4	1	4	3	4	1	2
				3	4	3	4	1	1	4	3	4	2	4	3	1	1	4	4	1	1	2	3	4	3	3	2	1	3	3	3	3	4	1	4	4	3	4	2	3	3	2	1	2	1	4	2	4	3
				2	3	1	3	4	4	2	1	4	1	3	1	1	4	4	2	2	3	4	2	1	3	1	4	1	3	3	4	2	1	2	1	3	3	3	3	4	3	1	1	1	2	1	4	1	2
				4	1	2	2	1	4	4	3	4	2	3	3	2	2	1	3	2	1	2	1	1	4	2	1	2	2	3	4	3	3	2	1	2	2	3	4	3	4	2	3	4	3	4	4	1	4
				2	3	1	1	4	2	1	4	1	2	3	1	3	4	4	2	3	1	1	3	1	2	2	1	4	3	4	3	4	2	4	4	3	1	1	1	3	3	1	2	4	3	2	4	4	1
				2	3	3	3	1	3	2	3	4	3	3	3	3	3	2	4	3	4	3	1	2	1	2	1	2	1	1	2	2	2	4	2	3	1	2	3	4	2	4	1	4	4	4	1	2	3
				4	3	4	4	2	1	3	3	1	1	3	2	2	4	4	2	3	4	4	3	3	1	2	2	1	3	1	2	1	3	3	1	4	2	2	3	2	1	4	3	3	4	4	4	1	1
				1	3	4	2	1	3	3	1	2	1	3	1	3	4	1	3	4	1	4	4	3	1	3	2	1	2	4	3	2	4	4	3	2	1	2	2	1	1	4	2	4	4	3	1	1	2
				4	4	4	4	4	3	4	1	4	1	1	4	4	1	1	3	4	2	2	1	2	4	3	1	1	4	3	4	1	4	2	1	4	3	1	4	3	4	1	1	3	2	4	1	4	4
				1	3	4	3	4	2	3	4	4	3	3	1	1	1	2	1	2	1	1	4	2	3	1	2	3	4	3	1	3	3	4	3	4	3	1	3	3	2	3	3	1	4	1	3	4	4
				1	2	4	4	4	1	1	3	4	2	4	2	4	4	2	1	2	4	3	4	1	2	2	3	1	2	1	2	3	3	2	3	4	4	3	2	1	1	4	2	4	4	2	3	3	3
				4	3	3	1	3	3	3	1	4	3	4	4	4	4	1	3	4	4	3	3	3	4	2	3	4	4	2	3	1	1	2	1	4	4	1	4	1	4	4	3	1	3	2	4	1	1
				1	4	1	2	3	4	4	4	4	4	4	1	4	3	4	3	2	4	4	4	2	4	1	1	4	4	1	3	3	3	1	3	1	4	1	3	1	1	1	2	1	2	4	3	4	3
				1	4	1	3	2	2	3	4	3	1	4	4	4	4	4	3	3	2	3	3	1	1	3	3	1	4	1	2	4	1	1	1	4	2	3	1	3	1	2	1	3	1	4	1	1	2
				1	4	2	2	4	3	4	4	4	2	2	2	4	3	1	1	4	1	3	3	1	4	3	1	1	1	3	2	2	2	4	3	1	3	2	1	3	1	2	2	4	4	2	1	3	2
				2	3	4	4	3	1	3	3	1	4	3	3	2	2	3	3	4	4	4	4	4	4	2	1	4	3	4	1	3	4	3	3	1	4	1	4	4	2	1	2	3	1	3	3	2	1
				1	3	3	3	1	3	4	3	3	1	1	4	1	3	2	3	1	1	1	2	2	2	3	4	1	4	2	4	1	1	4	1	4	1	3	2	4	4	1	1	1	1	3	4	4	4
				2	1	4	4	4	1	3	1	3	2	2	2	4	1	4	4	1	1	4	2	1	4	4	2	4	1	4	1	3	1	2	1	4	4	3	1	3	4	1	2	4	1	2	1	1	1
				1	4	4	2	4	2	4	4	1	3	2	1	1	4	3	2	3	4	4	1	4	3	3	1	4	1	3	1	4	1	4	1	2	4	1	1	3	1	4	2	4	3	3	1	1	1
				2	1	4	1	4	2	1	3	3	3	3	4	2	4	1	3	1	3	4	4	1	3	1	4	4	1	1	1	3	1	3	2	3	2	3	1	2	1	2	4	1	4	3	4	1	1
				2	3	4	2	2	3	4	2	4	3	3	1	1	3	1	4	1	3	1	3	3	4	3	1	3	4	2	1	3	3	3	2	4	3	1	2	3	1	2	4	1	1	1	4	1	2
				3	3	3	1	3	1	3	1	3	4	3	4	1	3	2	1	2	2	4	1	3	1	1	3	1	3	4	4	3	1	2	1	1	4	4	2	2	4	1	2	2	3	1	1	4	1
				4	3	3	1	1	1	4	2	4	3	4	2	3	4	4	3	4	1	4	3	2	1	3	4	1	1	3	1	1	2	3	1	3	3	4	4	1	4	4	3	4	3	2	2	2	3
				3	3	3	2	3	4	2	1	4	4	2	4	4	3	3	3	1	1	3	1	2	3	4	3	3	2	1	3	3	1	1	3	1	2	3	1	4	3	4	3	4	2	1	2	4	4
				3	1	4	1	1	4	1	2	4	4	4	1	3	3	3	1	4	3	3	1	1	3	2	4	1	4	3	2	4	1	4	1	3	4	1	3	1	1	4	3	1	3	2	3	3	1
				2	1	1	4	3	4	2	4	3	1	4	4	4	2	1	3	1	1	4	3	3	1	1	4	1	1	4	2	3	2	4	3	4	4	4	2	3	3	3	4	4	4	4	1	1	1
				1	1	4	3	2	1	4	2	2	3	1	4	3	1	4	3	4	1	3	2	1	4	1	4	1	4	2	2	4	4	1	3	3	3	1	1	1	1	3	4	4	4	4	3	1	2
				2	1	3	1	4	1	1	1	1	1	1	1	2	4	4	2	1	3	4	3	1	3	1	3	3	3	3	2	2	4	1	3	4	3	2	3	3	3	1	3	3	1	1	1	2	1
				3	3	3	1	3	2	4	2	1	1	3	1	2	3	4	1	1	4	3	4	1	1	1	1	4	1	1	3	3	1	2	4	4	2	3	4	3	3	4	3	1	2	1	3	3	1
				3	1	1	2	4	2	3	2	4	3	3	2	4	1	4	2	1	1	2	4	3	3	3	3	3	1	1	3	3	2	4	4	3	3	4	3	3	3	2	1	1	1	4	1	1	1
				4	1	4	1	1	1	3	3	3	3	4	4	3	4	4	4	1	2	4	2	1	1	4	1	3	3	2	4	4	1	4	3	3	1	3	2	4	1	3	2	4	4	2	4	1	1
				4	3	2	3	3	4	3	2	4	3	3	2	1	3	2	2	1	3	4	1	4	4	3	1	4	1	1	3	2	4	2	2	1	2	1	3	3	1	4	4	3	1	3	1	4	1
				3	4	2	2	3	2	1	4	3	2	1	1	4	4	2	4	4	4	3	3	2	1	2	1	4	1	3	4	3	2	4	3	1	2	1	2	4	3	1	4	3	3	3	3	1	2
				1	4	4	3	1	3	3	1	1	2	4	1	1	3	3	1	4	4	1	4	1	1	4	3	2	1	3	1	3	4	4	1	3	4	2	2	3	4	3	4	2	3	2	2	1	4
				4	3	3	4	3	4	3	1	3	1	1	1	1	4	1	1	2	1	4	1	3	4	2	1	3	2	2	3	1	1	3	1	1	3	4	4	1	3	3	1	3	4	4	3	4	2
				4	1	4	2	4	1	1	4	4	1	3	3	4	4	4	4	3	3	4	1	1	1	3	1	3	2	3	3	3	4	1	1	3	4	3	1	4	3	2	1	1	3	3	4	1	4
				4	1	1	1	4	4	3	2	2	1	1	3	1	1	4	1	1	2	4	3	4	3	2	1	4	2	4	1	4	1	1	1	2	3	4	3	4	4	2	1	1	3	3	3	2	1
				3	1	1	3	4	1	3	4	1	4	4	3	1	1	2	2	4	1	1	3	4	2	2	2	4	4	3	1	2	2	1	4	2	4	4	3	1	4	1	1	4	3	1	2	1	2
				1	2	4	1	1	4	1	2	1	3	1	1	1	3	4	2	2	3	4	4	2	3	3	1	1	2	1	3	1	4	4	2	3	4	1	4	1	1	4	2	3	4	2	3	1	2
				1	1	2	2	1	2	4	2	3	1	2	2	4	3	4	2	4	3	1	1	2	1	4	1	1	4	3	4	1	3	4	1	1	4	4	2	1	4	1	4	2	2	2	3	4	4
				4	4	4	1	1	4	1	1	1	4	4	3	4	1	4	2	3	4	1	3	3	1	4	3	4	4	2	1	1	1	3	3	4	2	3	4	3	4	1	4	3	2	1	1	2	1
				1	1	4	3	1	4	4	3	4	3	4	1	4	3	2	4	1	4	2	1	3	3	1	4	1	3	3	1	1	1	3	4	4	3	4	1	3	4	1	3	4	1	3	4	3	3
				3	1	3	1	1	3	3	1	4	2	3	3	2	1	4	4	4	3	1	4	4	3	3	3	3	1	3	4	1	1	2	4	1	4	1	1	2	2	2	1	3	1	4	1	2	1
				4	1	4	4	4	3	1	1	2	4	3	1	2	3	3	1	3	4	2	1	4	1	1	3	4	2	4	4	4	4	1	4	2	2	2	3	4	1	4	4	4	3	3	3	1	4
				1	4	4	1	1	4	4	4	4	4	3	2	3	1	1	4	2	1	1	4	2	4	2	2	1	3	2	1	1	1	4	1	4	3	3	4	4	1	4	4	4	3	2	3	4	1
				4	4	3	2	3	2	1	3	1	4	4	2	3	4	1	3	1	3	4	1	1	3	2	4	3	1	3	2	1	1	2	2	4	4	3	3	1	3	4	1	4	1	4	3	3	3
				4	4	3	4	4	3	1	2	3	3	1	1	3	4	1	3	4	1	4	2	2	3	3	1	1	2	2	2	3	2	3	3	4	4	3	4	4	3	2	3	1	1	3	1	1	1
				1	4	3	2	2	1	1	4	2	1	1	1	3	4	3	4	1	2	2	3	3	4	2	1	2	1	4	2	3	2	4	4	4	1	1	3	3	3	4	4	2	3	2	2	3	1
				2	4	1	3	3	2	4	4	4	2	2	1	1	4	1	3	1	1	4	2	2	4	3	1	1	4	1	1	3	4	3	1	1	4	4	2	2	1	4	1	4	3	3	4	1	1
				2	1	4	3	4	3	1	4	3	4	1	1	1	3	1	3	1	2	1	4	3	1	1	3	4	3	2	1	1	4	1	4	1	1	4	4	3	4	3	1	3	3	3	1	2	1
				1	4	2	2	2	4	3	4	2	1	2	1	4	4	1	3	4	1	1	1	3	1	3	1	1	4	3	2	3	1	3	1	3	3	2	1	2	4	1	2	4	3	3	4	4	4
				1	4	3	2	1	3	3	2	4	3	3	1	1	2	4	1	1	1	1	4	1	4	1	3	4	3	4	2	2	4	1	2	4	2	2	1	4	4	2	4	4	1	1	1	4	3
				3	1	1	4	2	4	1	1	3	4	3	2	4	3	2	2	1	4	2	4	4	4	4	4	2	3	3	4	3	3	4	4	1	4	1	4	1	2	2	1	4	4	1	1	4	4
				2	3	2	1	3	2	1	1	2	1	4	4	4	2	4	4	3	1	1	3	2	2	1	4	1	3	3	3	4	2	1	4	3	4	2	4	2	3	3	1	4	4	4	1	1	4
				3	3	1	1	3	3	1	1	1	3	2	4	3	3	1	3	2	1	4	4	1	2	3	4	3	2	4	3	4	2	1	4	1	1	3	1	3	3	4	2	4	4	4	1	4	2
				1	1	3	2	4	4	4	3	3	2	3	1	3	3	1	1	4	1	3	4	4	1	3	1	3	1	3	1	3	3	4	1	1	3	2	1	2	2	4	4	4	3	3	2	1	1
				1	2	2	4	4	3	3	1	3	4	4	2	3	1	3	2	4	1	1	4	4	3	3	1	1	3	3	1	3	1	4	3	4	3	2	4	3	4	4	3	2	2	1	1	4	1
				4	3	2	4	3	4	1	4	3	1	1	1	1	3	3	3	3	1	2	1	4	1	1	2	1	4	3	2	2	3	3	4	1	3	4	3	3	4	4	2	2	3	4	1	1	3
				4	4	3	2	1	1	3	4	3	4	1	4	2	2	1	3	4	3	4	2	1	1	3	4	2	3	2	3	4	4	4	4	1	4	4	1	4	1	1	2	2	3	3	3	1	4
				1	1	4	2	1	1	3	4	4	4	3	3	3	1	1	1	2	3	1	1	1	3	1	4	1	1	2	2	1	4	4	4	1	1	4	4	3	3	4	4	1	1	1	1	3	4
				4	3	4	4	1	4	1	4	4	4	2	2	2	4	4	4	1	4	3	1	1	3	1	2	3	2	1	3	1	2	3	4	4	2	4	4	1	3	4	4	4	4	1	1	1	1
				1	3	4	2	3	2	2	3	4	3	1	3	3	4	4	3	4	4	4	3	4	1	1	4	4	1	1	4	2	4	2	4	3	1	2	2	1	1	2	3	2	1	1	2	4	1
				3	3	4	1	4	3	1	2	4	4	4	4	4	1	3	2	2	4	4	4	2	3	3	2	1	3	4	3	4	3	4	1	3	3	1	3	3	1	1	1	3	4	3	4	3	1
				2	4	1	1	3	1	1	2	1	1	3	1	3	4	2	4	1	1	3	2	1	4	3	1	4	3	4	1	4	2	3	4	3	1	4	1	4	4	4	4	2	3	1	1	1	4
				1	4	1	1	4	4	4	1	2	2	4	4	3	2	3	1	1	1	1	4	1	3	1	4	4	1	1	2	2	4	2	3	1	4	3	1	4	4	4	4	4	4	2	1	3	3
				1	4	4	3	3	1	4	4	1	1	2	1	2	3	4	1	4	2	3	3	3	1	2	1	2	2	2	4	3	3	1	3	4	3	4	2	3	4	3	4	2	4	3	1	1	1
				4	2	1	2	1	3	1	4	3	1	1	3	3	4	3	3	2	4	3	3	3	4	2	4	1	4	3	3	1	1	4	1	3	3	1	1	4	2	3	4	3	2	1	3	2	4
				1	1	2	1	1	1	1	4	4	1	1	4	1	1	1	1	3	1	3	2	3	4	4	3	4	2	2	4	1	3	3	1	4	2	2	2	3	1	1	1	4	1	2	2	3	3
				1	1	1	1	3	1	4	3	3	3	4	2	3	4	4	4	1	3	1	2	3	2	4	4	3	3	1	1	1	4	2	2	2	4	4	1	4	2	3	4	1	1	1	4	1	1
				4	1	3	4	2	4	1	1	1	3	1	4	2	4	2	1	1	4	3	3	3	1	1	1	2	3	1	3	1	1	4	2	2	1	3	1	4	1	3	2	1	4	2	4	3	1
				3	1	4	4	4	4	2	1	3	3	3	3	1	4	3	2	3	2	3	3	1	4	1	4	4	2	2	1	4	1	3	3	1	4	4	4	4	4	1	1	3	1	1	3	3	1
				3	4	1	3	2	3	3	1	3	2	3	2	3	3	3	3	2	1	1	3	4	2	1	1	1	1	1	3	3	4	1	3	2	3	4	4	1	1	2	4	1	4	2	4	2	3
				4	4	3	4	2	2	4	3	1	3	2	4	2	3	4	2	3	4	1	4	3	1	1	2	4	2	3	1	1	2	4	3	4	1	2	3	4	3	4	2	1	4	4	4	2	4
				4	4	1	3	2	3	1	3	1	4	3	1	2	3	2	1	3	3	1	4	1	1	4	4	1	2	2	2	2	1	1	1	4	3	2	4	1	2	1	3	4	4	3	3	1	4
				4	1	2	4	3	4	3	1	2	3	1	4	3	4	4	4	4	3	3	4	1	1	1	4	3	3	3	4	2	4	4	1	2	2	3	4	3	3	3	2	3	1	4	1	2	2
				3	1	3	1	4	3	2	1	3	3	2	1	1	1	2	1	2	2	2	3	1	4	1	4	4	1	1	4	1	2	2	1	2	3	2	1	3	4	3	4	3	4	1	2	1	3
				2	1	1	1	3	3	2	1	4	1	2	2	3	3	1	1	3	4	1	4	3	1	4	4	2	4	1	4	1	3	2	1	1	4	3	4	1	1	1	4	4	4	3	1	3	3
				1	4	3	4	4	3	4	3	4	3	2	1	1	3	1	4	2	1	2	1	1	2	4	4	1	4	3	2	4	2	2	4	1	4	2	2	4	3	3	4	4	3	1	1	3	1
				2	3	3	1	2	4	3	1	3	2	1	4	4	1	3	1	4	3	3	4	1	2	4	1	2	1	3	2	3	4	1	1	1	3	4	4	4	2	4	4	1	4	4	1	1	4
				3	4	4	1	3	3	4	4	1	4	3	1	3	1	4	2	3	3	2	4	2	4	3	4	2	1	1	2	2	3	2	4	2	4	4	1	4	3	1	4	1	1	4	3	3	4
				3	2	3	3	1	1	4	1	3	4	1	4	4	4	3	4	2	1	4	2	4	3	3	2	1	1	3	4	4	2	1	2	3	3	2	2	3	1	2	1	4	2	2	3	4	1
				4	2	2	3	1	4	1	1	4	4	2	1	4	4	1	4	1	3	3	3	2	4	1	4	2	2	1	4	3	2	4	2	4	3	2	3	2	3	1	2	2	3	3	2	4	3
				4	3	3	3	1	4	2	1	3	3	2	3	1	2	3	1	1	2	1	2	3	3	1	1	2	1	1	4	1	3	2	1	1	4	3	1	3	3	1	3	2	4	1	3	4	2
				4	1	1	2	1	3	4	4	4	1	4	2	4	3	4	4	1	2	2	3	4	3	4	3	3	1	3	2	3	2	1	4	2	4	1	1	3	4	3	4	4	4	4	1	4	2
				1	4	3	4	2	2	1	1	3	3	3	4	4	2	2	4	3	4	3	2	1	2	4	2	3	1	2	1	4	3	4	1	4	1	4	3	1	1	1	3	3	2	2	4	1	4
				4	3	1	4	1	3	1	3	3	1	4	4	2	4	4	3	1	4	4	2	1	2	1	4	3	3	1	2	3	1	4	1	3	2	3	2	4	1	4	2	3	2	4	2	4	1
				1	2	4	4	1	2	4	2	4	4	4	1	1	4	4	4	2	3	1	3	1	1	1	3	2	3	3	4	2	3	2	4	2	4	3	4	4	3	4	3	4	3	4	2	2	1
				1	1	4	1	2	2	3	4	2	2	1	3	4	2	4	1	3	2	4	3	3	1	1	2	2	2	1	3	1	3	3	1	3	1	2	3	2	4	3	4	3	4	4	4	2	3
				4	2	1	3	3	2	3	1	1	3	1	1	4	1	4	1	2	1	4	1	4	4	1	4	4	3	4	2	2	3	2	4	4	1	1	4	2	3	1	3	3	1	4	3	2	3
				4	1	3	1	1	1	4	4	1	1	2	3	1	3	4	3	4	3	1	1	4	4	4	4	3	1	4	1	3	3	3	2	3	2	3	4	1	4	1	1	2	1	4	4	3	4
				1	4	3	1	3	2	2	2	1	4	4	1	3	1	1	4	1	3	1	2	1	4	2	1	4	1	1	1	4	3	3	4	3	3	4	3	3	3	1	1	3	4	4	4	3	1
				3	4	2	1	3	2	1	2	1	3	3	4	3	4	4	4	4	3	4	1	2	1	1	3	3	1	1	3	3	1	1	3	4	4	1	1	4	1	4	1	4	3	4	3	2	1
				4	3	1	2	1	4	3	3	4	3	2	1	1	2	3	1	1	1	3	2	1	1	4	3	1	2	1	2	3	4	1	3	3	1	4	2	4	3	4	1	4	2	1	3	3	3
				1	3	4	3	3	1	1	1	4	1	4	1	3	1	3	1	3	2	3	2	1	1	4	1	2	4	1	4	2	3	3	4	4	1	3	3	2	3	4	4	3	1	2	1	1	4
				1	3	1	4	1	4	3	3	1	4	1	1	2	4	4	4	4	1	4	1	2	1	4	2	1	1	4	3	4	2	1	4	4	1	1	2	2	4	1	2	3	1	1	4	2	4
				4	4	4	4	3	2	1	3	4	4	4	2	2	4	2	4	2	2	1	1	1	1	2	2	4	2	2	1	3	1	1	4	1	1	1	1	2	4	3	1	2	4	4	1	3	1
				4	4	1	3	4	3	3	3	4	1	1	1	2	3	2	4	4	1	3	1	4	4	2	1	1	4	1	1	4	1	3	2	3	3	2	3	3	2	1	3	4	1	4	1	3	3
				1	4	3	4	3	4	4	4	1	1	1	1	4	4	1	1	4	3	4	4	4	1	3	1	3	4	2	1	3	2	4	4	2	1	3	2	3	4	4	1	4	3	4	1	4	4
				1	1	1	4	2	2	1	1	4	4	4	1	3	2	3	1	1	2	4	3	3	3	4	4	3	3	4	3	1	1	3	1	1	3	4	3	4	2	3	1	1	4	1	1	1	1
				3	3	3	4	4	4	1	3	2	1	1	3	1	1	4	2	2	1	1	4	2	1	3	3	2	1	3	1	3	4	4	4	4	2	4	2	4	4	1	4	3	1	1	2	1	3
				4	3	2	1	2	3	1	3	2	4	3	4	4	4	3	1	4	3	1	4	1	2	4	2	1	4	1	2	4	4	4	1	3	1	4	1	4	2	3	3	4	4	4	2	1	1
				1	1	3	1	4	3	4	1	4	3	1	2	1	1	4	2	2	4	4	1	2	4	1	4	4	3	3	3	4	4	1	1	4	1	3	1	1	1	1	2	2	3	4	3	3	3
				3	1	3	1	4	4	3	1	1	1	1	1	4	3	1	1	1	3	1	4	4	1	2	4	1	3	3	3	4	1	4	4	3	4	3	1	3	3	2	2	4	2	1	3	1	4
				1	2	4	3	4	4	1	3	2	1	1	3	3	3	1	1	2	3	3	2	3	4	4	1	2	3	1	3	1	1	1	4	3	4	3	4	3	4	3	3	3	1	1	3	3	1
				1	1	3	1	4	4	2	4	4	3	4	1	3	3	2	3	4	4	1	3	2	3	4	2	2	1	1	2	1	3	2	1	3	3	1	4	4	3	3	2	1	2	4	4	3	1
				1	2	3	1	1	1	1	4	3	3	3	4	3	4	4	4	3	1	1	1	4	2	2	3	4	2	4	2	2	3	2	2	2	3	4	4	4	4	1	3	2	2	2	4	3	3
				4	1	2	1	2	1	4	4	1	4	1	1	2	1	1	4	1	3	3	2	4	3	3	1	1	1	4	3	2	1	1	2	3	3	3	3	3	4	1	3	3	1	1	1	1	2
				3	3	2	1	4	2	3	1	3	2	1	3	1	2	4	3	4	2	4	4	1	3	1	2	2	1	4	2	3	4	3	3	1	1	4	4	3	1	4	4	4	2	1	4	3	1
				3	2	2	3	3	3	1	1	3	4	1	1	3	1	4	4	1	3	1	1	2	4	2	3	2	4	4	2	1	4	3	4	4	1	3	3	1	4	3	1	1	4	3	1	2	1
				1	1	1	1	3	3	3	1	3	1	1	3	1	4	4	3	3	4	3	2	4	4	1	3	2	2	3	1	4	2	1	4	4	4	1	2	1	3	3	1	3	4	4	2	4	4
				3	2	2	3	4	3	4	3	2	1	3	1	4	1	3	4	3	3	1	1	4	2	2	2	1	3	3	1	4	2	4	2	4	2	1	4	4	4	3	2	1	4	2	4	1	1
				4	4	3	3	3	1	3	4	3	1	2	1	3	2	4	1	1	4	1	4	1	2	4	3	4	3	4	3	4	1	3	1	4	1	4	4	4	3	4	3	1	4	4	3	3	1
				4	3	1	1	3	4	2	3	3	2	2	2	3	1	1	4	3	2	1	2	4	4	3	1	1	1	3	2	1	4	3	3	3	1	3	1	4	1	3	4	1	2	3	1	2	2
				3	4	4	4	3	1	2	2	1	3	3	1	4	1	1	3	3	1	4	4	2	4	2	3	4	2	3	4	3	2	1	4	3	2	3	4	1	2	3	3	1	2	2	3	3	1
				4	1	4	4	2	1	3	2	1	2	1	4	2	3	2	1	4	4	1	4	1	4	1	3	1	2	2	1	3	1	4	2	3	3	3	3	3	2	4	3	4	1	1	1	4	1
				3	3	2	2	1	3	1	3	4	4	4	2	1	4	2	3	1	1	4	2	3	1	2	4	4	2	3	3	3	2	3	3	1	2	1	4	3	2	4	1	2	3	3	3	1	3
				1	1	4	1	3	2	2	1	4	2	1	3	2	3	3	2	4	4	2	1	4	4	1	3	1	1	4	4	4	3	4	3	1	4	2	4	1	4	2	3	1	1	1	4	4	2
				4	3	4	1	4	1	1	1	2	1	2	1	2	1	3	3	4	1	3	2	4	3	3	4	1	4	1	2	1	3	4	2	1	4	1	3	4	1	2	3	3	2	1	1	3	4
				2	1	4	1	3	3	2	1	3	3	2	4	3	1	3	1	2	2	1	3	3	3	4	4	2	2	4	3	4	4	1	2	4	3	3	1	1	4	3	3	1	3	3	4	4	1
				3	1	2	1	4	2	2	3	4	3	4	4	1	4	1	4	3	4	2	4	1	1	3	4	4	4	2	4	1	1	2	3	1	2	2	3	4	3	1	4	3	3	2	1	2	4
				2	1	1	1	3	4	3	2	1	1	2	4	4	4	3	2	3	4	1	2	4	2	1	4	1	3	4	3	4	2	1	3	3	3	4	2	3	4	4	4	3	3	4	1	4	2
				3	1	2	4	3	3	1	3	1	1	1	3	4	3	4	1	1	1	4	2	1	4	1	4	1	3	4	1	1	2	3	1	4	3	3	1	4	4	4	1	2	3	1	4	3	3
				4	1	4	1	3	1	4	2	3	3	3	3	1	3	2	3	2	1	1	1	1	2	1	3	3	1	4	1	1	1	2	4	2	4	3	3	3	3	2	2	1	3	3	3	1	1
				4	1	3	1	4	2	4	1	2	2	1	3	2	2	4	1	3	4	2	4	2	3	1	2	2	4	3	4	1	3	4	4	1	4	4	4	1	3	1	2	1	1	4	3	1	4
				4	1	3	3	1	3	2	1	4	2	4	2	3	4	3	1	3	2	2	1	3	3	3	3	1	4	3	4	2	1	3	4	4	3	1	1	3	4	1	4	3	4	4	4	1	3
				4	2	4	3	2	3	2	1	1	4	3	4	2	4	3	3	2	4	1	1	1	1	2	4	3	3	3	1	4	1	1	3	1	1	3	3	3	2	1	1	3	3	1	4	2	1
				3	1	4	2	4	4	4	1	4	3	3	2	2	3	3	1	1	3	1	1	2	1	3	4	1	1	2	1	4	3	1	1	3	2	1	1	3	1	3	2	3	1	3	3	4	4
				1	4	1	4	1	2	1	4	2	1	3	2	4	2	1	3	1	1	1	3	4	4	2	4	4	1	2	1	1	2	4	2	2	1	3	4	2	1	3	3	3	1	4	3	1	4
				1	4	1	3	1	3	1	3	2	4	1	4	4	3	3	1	1	4	3	1	4	1	3	4	2	4	2	3	4	1	4	2	2	4	4	4	1	4	4	4	2	4	4	3	4	1
				2	2	2	4	4	2	1	4	2	2	2	3	1	3	2	3	4	4	1	3	4	2	4	4	1	1	1	4	3	2	3	1	1	2	3	2	3	4	3	1	1	3	3	4	1	2
				1	3	4	1	4	4	3	4	4	4	1	1	2	2	4	2	2	1	4	1	3	4	1	1	1	4	4	3	3	2	2	2	4	2	3	1	2	3	3	1	2	4	1	2	2	2
				3	4	4	3	4	1	2	4	4	2	4	4	2	2	2	1	4	4	4	2	4	1	4	3	3	4	1	4	1	1	1	3	2	2	1	3	1	2	3	1	1	3	3	4	4	4
				3	4	4	3	4	4	1	1	1	3	3	1	4	4	1	4	1	2	1	4	2	3	3	3	3	4	4	2	4	2	3	4	4	3	2	4	1	3	3	3	1	1	3	1	2	2
				1	4	4	1	3	4	3	1	1	3	2	2	3	1	4	1	4	1	4	3	3	1	1	1	1	2	3	4	4	2	3	2	1	4	2	1	4	1	4	2	3	2	4	1	4	1
				3	1	1	4	4	4	1	4	1	4	1	3	2	2	4	2	1	4	1	1	4	3	4	2	4	1	1	1	1	3	1	4	4	2	1	4	3	1	1	1	1	1	4	1	3	4
				4	1	1	3	4	4	4	3	2	2	3	1	1	1	3	1	4	3	4	3	1	1	4	3	2	4	1	2	2	4	3	2	2	3	4	4	4	4	3	1	1	2	4	1	3	4
				4	3	1	3	4	3	4	4	3	4	2	3	4	3	4	1	2	4	4	1	4	1	1	3	2	2	2	1	1	2	1	4	2	3	4	2	3	2	2	1	4	2	4	2	2	4
				4	4	2	3	1	2	1	4	4	4	4	1	2	4	4	4	3	2	3	1	4	2	3	3	2	3	1	2	1	1	2	1	4	1	3	4	2	1	1	1	3	1	2	4	1	4
				4	1	4	1	3	4	1	4	2	4	4	4	3	1	4	1	4	1	1	3	1	1	4	2	4	1	2	4	1	4	2	3	4	4	2	1	4	2	2	2	1	1	2	2	1	1
				3	3	4	2	4	4	4	1	4	3	3	4	3	4	1	3	4	4	1	4	4	4	4	3	3	4	1	2	1	1	2	1	4	1	4	1	3	1	1	4	4	3	1	4	1	1
				2	1	4	2	3	1	1	3	4	3	1	2	1	2	2	3	3	1	3	1	1	3	4	2	3	4	4	4	2	4	4	1	1	4	1	3	3	3	4	1	3	4	1	4	3	4
				4	1	1	1	3	2	1	1	1	3	4	2	1	2	1	3	1	3	1	1	1	2	3	3	4	3	4	1	2	4	2	1	3	4	1	1	4	3	2	2	2	4	3	1	1	3
				3	3	3	1	4	2	3	4	2	1	1	1	2	4	1	1	1	1	4	1	2	3	3	2	2	3	1	3	4	3	4	4	1	3	4	3	3	3	1	4	2	1	1	1	1	1
				1	3	4	3	2	2	3	1	1	1	2	4	1	4	3	3	3	4	1	1	4	2	1	1	4	1	2	1	1	1	3	3	2	1	3	4	3	4	4	3	1	1	2	2	4	1
				4	4	4	4	1	2	3	2	2	2	4	4	1	4	4	3	2	4	3	1	3	2	2	2	2	3	2	1	2	4	1	3	3	4	2	3	2	3	4	3	1	3	3	1	1	4
				2	4	4	3	3	2	4	3	1	4	4	4	4	3	2	3	2	1	4	3	1	1	3	1	1	3	3	4	2	2	1	4	3	3	1	2	3	4	1	3	4	1	1	1	3	4
				1	2	1	3	2	1	1	3	3	4	1	1	2	4	4	4	4	3	1	3	3	1	2	4	4	4	1	2	2	3	3	3	4	3	1	4	4	1	4	1	3	1	3	1	1	3
				4	4	1	1	1	2	4	1	3	1	1	3	4	4	1	3	3	3	1	2	1	4	3	4	4	1	3	4	1	3	2	4	2	1	1	2	4	4	3	1	4	1	1	4	4	1
				3	3	4	3	1	4	2	2	1	3	1	4	1	4	1	3	3	1	4	1	2	3	3	1	3	1	3	2	4	3	1	3	1	3	2	4	1	1	2	3	1	4	1	3	1	1
				4	3	3	1	1	3	3	1	3	1	4	2	4	4	1	1	2	3	2	3	3	1	1	1	4	1	4	4	4	4	3	2	4	2	4	3	1	4	2	1	2	1	1	1	1	3
				3	4	2	4	1	1	3	2	4	4	1	1	3	4	4	1	3	4	3	1	3	1	1	3	4	4	3	4	4	4	2	1	3	1	1	3	4	3	4	4	2	1	3	2	2	3
				1	1	4	1	3	4	4	4	2	2	1	3	1	1	2	2	3	3	2	3	1	1	4	3	4	3	2	1	3	1	4	4	4	1	1	4	4	1	4	1	2	3	4	4	4	2
				2	4	2	2	4	3	1	4	1	2	4	1	2	2	1	4	4	4	1	3	4	2	3	3	3	4	1	4	3	3	3	1	4	4	1	4	2	1	1	1	3	3	4	4	3	4
				2	3	3	1	1	4	1	4	4	4	4	3	1	2	1	3	4	4	4	1	4	2	3	4	2	2	3	4	4	3	4	2	4	3	1	4	2	2	2	2	1	4	4	1	3	4
				4	4	4	4	2	2	1	1	1	3	3	1	2	3	2	1	4	2	4	2	2	3	1	4	3	4	2	2	3	4	1	3	4	2	2	2	3	2	3	3	1	1	1	3	1	1
				1	3	4	4	3	4	4	3	1	1	4	3	3	4	1	1	4	1	3	3	3	1	4	3	1	2	4	1	2	4	1	2	4	1	2	2	1	1	4	4	1	2	4	4	4	1
				4	3	4	1	4	4	2	1	4	1	3	1	3	1	2	2	1	3	1	1	1	4	3	1	2	3	2	4	1	1	2	4	2	3	1	2	3	3	4	4	4	4	4	2	1	4
				4	3	1	1	1	4	3	1	4	4	4	2	1	1	1	3	1	4	4	4	3	4	4	3	1	4	2	4	1	4	1	1	2	2	4	3	4	1	3	4	3	1	4	3	3	3
				2	1	4	4	4	4	2	1	1	3	3	3	3	3	3	1	4	1	4	1	3	4	1	3	2	2	4	4	1	4	3	4	1	3	1	1	3	3	2	1	2	3	4	4	4	1
				4	1	1	1	2	4	1	3	2	3	4	1	4	1	3	3	2	2	4	2	1	3	4	3	2	1	1	3	4	2	4	3	1	4	1	1	2	4	3	4	4	3	2	4	4	2
				1	3	2	1	4	3	4	3	4	4	4	1	1	1	3	3	3	4	3	3	3	2	2	4	4	1	4	4	1	1	2	1	1	4	2	1	4	1	4	4	3	4	4	1	1	2
				2	1	1	3	1	1	1	2	3	1	2	3	1	4	2	4	3	3	4	4	2	4	4	2	1	1	2	2	1	4	3	3	3	3	4	2	1	1	1	4	2	4	4	4	2	4
				1	3	3	1	4	4	1	1	3	2	2	2	3	1	4	4	4	3	3	3	2	4	3	1	1	4	3	3	3	4	1	1	4	4	2	4	1	1	4	1	3	1	3	4	4	1
				4	1	4	4	1	3	4	2	1	1	3	1	4	1	2	4	1	1	4	2	4	1	3	1	4	4	1	1	1	1	1	3	4	1	1	3	1	3	1	4	3	3	2	1	1	1
				2	3	4	1	4	4	1	3	2	3	3	2	1	3	1	4	2	2	4	4	3	1	1	1	3	4	1	1	1	3	2	4	4	1	3	1	3	4	1	2	4	4	1	1	1	3
				1	4	3	4	1	1	4	2	2	4	4	2	1	2	4	3	1	4	4	4	4	1	4	3	1	1	2	1	1	3	3	1	2	3	1	1	3	4	4	2	4	1	3	1	2	3
				4	1	4	4	3	4	1	4	2	3	3	3	4	1	3	3	3	3	1	3	1	1	3	4	3	2	2	3	4	1	3	4	4	4	2	1	2	4	3	4	1	2	2	4	4	1
				2	4	3	1	1	1	3	3	1	2	1	1	1	1	2	4	1	4	1	1	3	2	2	4	1	1	4	2	4	4	2	4	2	2	4	2	2	4	1	4	1	3	2	4	4	1
				2	4	1	4	2	4	3	1	4	3	4	4	1	2	1	1	4	3	1	4	4	3	4	3	1	3	4	4	1	1	2	4	3	4	1	4	4	3	1	4	2	1	3	2	3	4
				1	1	1	1	3	4	2	1	2	1	2	2	2	1	3	1	4	4	4	3	1	1	4	2	1	3	4	4	3	1	4	1	3	4	2	4	1	3	1	4	2	4	1	4	2	3
				1	2	2	1	4	2	1	1	2	3	2	1	2	1	1	4	4	1	3	3	1	1	2	4	3	4	3	2	3	3	4	4	4	1	3	4	4	1	1	3	1	1	3	4	3	2
				1	4	3	1	4	1	1	3	3	4	1	2	3	1	4	2	1	3	3	3	4	3	1	3	3	3	1	3	1	4	1	2	2	3	2	2	1	4	1	1	4	4	1	1	1	1
				4	1	3	1	2	4	4	4	1	4	1	4	3	1	3	1	4	3	1	2	4	4	2	1	4	2	1	2	3	1	4	3	2	2	1	1	4	1	3	4	1	1	4	4	1	4
				4	1	4	4	1	1	3	3	3	1	2	3	3	3	2	1	1	4	1	3	2	1	1	4	3	4	1	3	1	4	4	4	4	1	1	3	2	4	4	4	1	2	1	1	4	3
				2	3	2	1	3	4	1	4	4	1	4	2	4	3	3	3	1	4	4	3	3	3	1	1	1	4	1	3	3	1	3	3	3	1	1	2	2	2	3	3	2	2	1	4	2	1
				3	1	4	3	4	4	1	3	1	2	1	3	3	1	3	1	3	4	3	1	3	2	3	1	3	3	2	3	4	2	1	1	1	1	3	2	4	2	3	2	4	4	3	1	2	1
				4	4	1	2	3	3	1	4	1	3	1	4	3	4	3	4	3	4	2	1	2	1	3	3	3	1	2	4	3	2	3	4	1	4	4	1	4	2	1	4	2	3	3	3	3	1
				1	4	3	4	2	1	4	4	3	3	1	2	4	3	3	4	4	4	3	1	4	3	2	4	4	3	1	1	4	1	2	1	4	2	1	3	4	3	1	1	4	3	1	2	3	3
				2	1	3	2	4	4	3	3	3	1	1	1	1	2	1	4	4	1	4	1	2	1	2	1	2	3	2	3	3	4	2	2	1	4	3	1	3	3	4	4	4	4	3	4	4	3
				1	3	1	4	3	2	3	4	1	4	1	3	1	1	4	4	3	1	4	2	3	4	3	3	4	1	4	4	1	3	1	1	3	2	3	3	4	1	3	1	1	3	2	2	4	3
				2	3	2	3	1	3	4	4	1	2	1	2	3	1	1	3	1	2	4	1	3	2	1	1	1	2	4	3	4	2	4	4	4	2	3	4	2	3	4	1	1	1	2	3	3	1
				2	4	1	1	4	3	4	1	3	3	3	4	1	3	3	4	3	1	2	1	4	1	4	2	3	1	2	4	1	1	4	3	2	1	4	3	2	4	3	2	3	2	3	4	4	3
				3	4	4	3	1	3	1	3	4	4	2	3	1	1	2	4	2	3	3	2	3	2	4	1	4	1	2	3	2	2	4	4	4	4	4	1	1	1	4	2	4	4	4	3	2	1
				3	1	4	1	4	2	3	3	4	4	1	3	2	4	3	2	3	2	2	3	3	2	1	2	3	4	3	2	2	3	2	2	1	4	3	3	4	3	1	3	3	3	1	1	3	3
				2	4	3	4	3	2	4	1	4	1	4	2	3	4	2	3	1	4	1	1	2	3	1	4	1	3	3	2	1	3	4	4	1	1	1	3	2	1	3	4	4	3	4	2	4	3
				4	1	4	3	2	4	3	3	3	3	1	2	1	1	3	4	3	3	1	1	3	3	4	1	3	4	4	1	4	3	2	4	4	2	4	3	3	4	3	3	2	3	3	4	1	3
				1	1	3	4	4	3	2	1	4	2	4	1	2	4	3	3	4	1	3	2	2	4	3	1	1	3	1	1	1	3	3	3	3	4	3	4	2	4	2	1	3	2	4	1	3	2
				4	2	3	4	1	2	2	3	4	4	2	3	2	3	1	3	1	3	1	4	1	1	2	1	1	2	1	4	1	3	3	4	1	4	2	4	1	4	4	4	1	3	4	4	3	4
				3	4	4	4	1	3	4	2	1	1	3	3	3	3	4	1	3	4	4	3	2	4	4	3	1	2	1	2	1	3	3	3	3	3	4	1	4	3	3	1	1	1	3	1	1	3
				1	2	1	4	3	4	3	2	3	4	4	4	3	2	2	2	2	1	2	4	4	4	3	1	1	1	1	2	1	3	1	4	4	4	4	1	1	1	3	4	2	3	3	4	2	3
				1	3	1	3	3	1	1	3	1	4	2	3	2	1	4	4	4	2	3	4	4	1	3	1	4	1	4	4	2	2	3	4	1	4	1	4	2	2	2	2	3	1	1	4	4	1
				2	4	1	1	2	4	3	3	1	1	3	1	2	3	3	4	1	3	3	4	1	3	1	4	1	3	1	3	4	4	4	1	4	2	4	3	4	1	4	3	1	3	2	3	2	2
				3	1	2	4	1	3	4	3	2	1	4	1	1	4	2	2	3	3	1	4	1	3	1	1	2	4	1	1	4	2	1	3	3	4	1	4	1	1	3	1	1	3	1	1	4	4
				1	1	3	4	2	2	2	2	4	1	4	1	4	4	3	1	4	2	2	4	4	1	1	4	2	4	3	4	4	4	2	1	4	1	3	3	4	4	1	1	2	4	2	4	1	2
				1	2	1	4	4	1	3	4	3	1	1	4	2	1	2	4	4	1	2	2	4	1	3	4	4	3	1	3	3	1	4	2	1	2	4	1	4	1	1	4	3	1	2	2	4	1
				1	3	2	3	3	4	1	3	1	3	3	2	3	3	4	3	3	1	3	1	1	4	1	3	1	1	4	2	3	3	3	2	1	1	1	4	1	4	1	3	3	1	4	2	2	1
				4	4	1	4	1	2	1	4	1	4	1	3	1	1	3	2	1	4	3	3	3	1	3	1	1	2	4	3	4	2	4	4	1	3	1	2	1	1	2	3	1	3	1	3	3	3
				4	2	4	4	4	4	1	4	4	1	3	2	2	4	3	3	4	4	1	1	3	1	4	3	4	2	2	3	1	3	3	2	4	4	4	1	3	2	1	4	3	4	1	3	1	1
				3	4	4	1	3	2	2	4	2	1	3	2	1	1	1	4	4	1	1	2	2	1	3	4	4	3	3	4	1	1	2	4	1	2	3	3	4	4	3	4	4	1	3	3	1	4
				3	3	4	4	4	4	2	2	1	1	4	4	2	2	2	2	4	4	1	2	4	2	4	1	3	3	3	1	2	4	2	1	4	3	4	1	1	2	1	3	1	4	3	4	1	1
				2	4	4	1	3	1	1	3	2	4	1	1	4	3	3	1	4	1	1	1	3	3	1	1	2	4	3	3	2	4	1	1	4	3	1	4	3	4	4	2	2	1	1	2	4	1
				1	1	1	1	2	3	1	4	1	4	2	2	3	4	1	1	4	4	4	2	1	2	1	1	2	4	4	4	1	1	4	3	2	1	3	4	2	3	3	2	1	1	3	2	1	3
				4	2	1	1	1	3	1	4	3	4	2	3	3	2	1	4	3	2	2	1	3	1	4	3	1	4	4	3	2	4	1	4	4	1	2	3	1	3	2	3	2	1	4	2	4	3
				1	4	3	1	2	4	3	2	1	1	2	1	1	2	1	1	2	4	3	1	1	1	1	1	3	1	3	4	4	3	3	3	3	3	2	1	4	3	1	1	4	4	2	1	4	3
				2	2	1	3	1	4	1	2	4	2	3	4	1	2	4	3	1	4	2	4	4	1	2	4	3	1	2	1	4	3	3	4	2	2	1	2	4	1	4	4	1	3	4	1	2	1
				1	2	3	1	2	3	3	4	4	4	4	3	4	4	2	4	4	1	2	2	1	4	3	4	2	2	4	4	1	2	1	3	4	4	2	4	2	1	2	4	1	4	1	2	3	4
				2	3	3	2	3	1	2	2	4	4	1	1	3	4	4	3	4	1	2	1	4	4	3	4	4	3	1	1	1	1	3	4	2	2	4	4	4	4	3	2	2	4	3	1	1	4
				4	1	4	4	2	1	2	3	3	1	4	1	1	4	4	2	3	1	4	4	1	4	1	3	1	4	1	2	1	4	3	4	4	1	1	3	1	3	2	1	1	3	1	2	4	2
				3	3	2	4	3	4	3	1	4	4	4	3	2	3	4	3	4	4	1	1	1	1	4	4	1	3	1	2	3	3	3	4	4	1	3	1	4	4	4	4	1	1	1	2	3	3
				1	2	1	4	4	4	2	3	2	1	4	3	3	3	2	2	3	1	1	1	3	3	4	1	3	3	1	1	2	4	4	3	1	1	4	1	1	2	3	1	3	1	4	1	4	1
				2	3	1	2	3	3	1	4	2	3	2	3	2	3	2	1	4	4	2	2	3	2	3	2	1	2	1	4	3	2	1	4	4	4	4	1	2	1	1	4	1	4	3	4	1	1
				1	4	2	4	2	2	1	1	4	1	3	2	4	3	3	1	2	1	4	1	3	3	4	3	1	1	3	3	1	3	1	4	3	4	1	1	1	1	1	2	1	3	1	3	2	3
				4	3	3	4	2	3	2	4	4	1	1	2	4	4	2	3	3	2	3	1	3	1	1	4	4	2	1	1	1	3	1	2	3	2	3	4	1	2	2	3	3	4	3	2	4	3
				4	2	1	1	3	3	4	3	2	3	1	3	2	1	2	2	3	3	1	1	4	4	4	4	1	3	1	4	3	3	1	4	2	3	3	3	3	1	1	3	2	1	1	4	4	3
				3	4	1	3	4	2	1	3	1	4	1	3	1	3	4	2	4	2	4	1	4	1	3	4	4	4	3	2	1	2	1	4	1	3	4	1	2	1	4	4	4	3	1	3	2	3
				2	4	4	1	1	3	3	2	1	3	2	3	1	2	4	1	4	4	3	4	3	1	3	3	4	4	1	1	3	3	2	1	3	4	4	3	4	1	2	1	1	1	4	2	4	1
				4	4	4	1	3	4	1	1	3	1	3	4	2	3	2	1	4	3	4	3	1	2	3	4	3	1	3	2	3	1	1	1	4	3	2	4	3	2	4	1	4	4	1	1	3	2
				3	2	3	4	4	3	2	2	1	2	1	4	4	3	3	4	4	1	1	3	2	1	2	1	4	3	3	4	3	2	3	2	3	1	3	1	4	1	1	3	2	1	3	4	1	2
				4	4	2	3	4	1	3	3	3	1	4	4	3	4	3	1	4	4	1	1	3	1	3	1	4	1	4	4	3	2	4	3	1	1	2	4	4	1	2	4	2	4	2	4	3	1
				2	1	2	1	2	3	1	4	4	1	3	4	1	3	4	1	2	1	4	3	3	1	3	4	3	1	4	4	3	1	1	4	3	4	3	3	3	3	4	3	1	1	1	3	4	1
				3	1	1	1	1	2	3	4	3	1	2	1	4	3	4	4	2	4	1	3	4	1	3	2	2	4	4	2	1	4	4	4	3	2	3	2	3	1	3	3	3	1	3	1	2	3
				3	1	1	1	1	3	4	1	1	4	4	2	4	2	1	4	4	1	1	4	3	3	4	1	2	3	4	2	2	4	3	2	4	4	4	1	4	3	1	4	1	1	2	3	2	1
				2	3	4	4	3	1	4	1	3	4	1	2	1	3	2	4	2	3	2	2	3	4	1	4	2	3	2	3	4	1	4	3	2	4	4	4	4	3	3	1	3	1	1	1	3	3
				3	1	2	4	4	2	4	4	2	4	1	4	1	1	3	2	2	3	3	3	3	4	3	3	2	1	2	4	1	1	2	4	1	4	3	1	2	4	2	3	1	4	3	1	3	1
				1	3	2	3	3	2	4	1	4	4	1	4	4	3	4	2	3	4	4	1	4	3	1	2	3	3	4	3	1	4	2	1	4	3	4	3	4	2	3	3	4	4	2	3	2	4
				4	4	3	1	1	4	2	3	4	3	1	4	4	1	4	4	1	3	1	1	3	2	3	3	3	3	1	2	3	3	3	1	2	1	2	2	1	1	4	3	1	1	2	3	4	4
				1	4	4	4	1	4	2	4	4	1	4	3	3	3	2	4	2	1	2	1	1	4	1	4	1	2	3	2	2	3	4	3	3	2	1	3	4	3	4	1	1	4	4	1	3	3
				3	4	3	1	4	4	1	3	1	1	4	4	4	4	4	1	2	2	4	1	4	4	3	3	1	4	4	2	1	1	1	1	4	4	1	3	1	4	1	4	3	4	1	1	1	3
				1	4	1	1	4	3	3	1	4	3	3	4	4	4	2	2	3	1	4	1	1	1	2	4	3	4	4	2	2	1	1	4	1	4	3	1	2	2	3	1	4	1	4	4	3	3
				4	1	3	4	3	4	1	2	1	4	1	3	3	1	1	4	2	3	1	2	1	4	4	2	4	1	1	4	4	1	2	3	1	4	1	4	1	4	1	1	4	2	3	4	2	1
				4	2	4	1	2	4	4	3	4	3	4	4	3	2	4	1	2	2	3	3	4	3	1	4	4	3	4	4	3	1	3	2	2	2	3	1	1	3	3	4	1	4	4	3	3	2
				1	2	1	3	3	3	3	3	1	1	2	1	4	3	3	4	1	1	1	2	1	3	1	4	1	4	2	1	4	4	4	4	3	2	3	4	4	1	3	3	4	3	1	2	4	2
				1	2	3	3	4	3	4	4	4	1	3	3	4	1	4	4	1	2	1	2	4	3	1	3	1	1	1	1	2	3	4	2	1	2	2	3	2	4	1	4	4	2	1	1	1	1
				2	1	4	2	1	3	1	3	3	3	4	3	2	1	3	2	3	3	1	1	2	1	3	4	1	4	4	3	3	4	3	2	1	3	4	1	1	3	1	1	3	2	2	1	1	1
				1	3	1	1	2	3	1	3	4	2	2	3	3	3	4	1	3	1	4	1	1	1	4	1	4	1	3	2	1	1	4	1	1	4	1	1	2	2	1	3	3	4	2	2	1	4
				2	1	2	4	1	1	1	4	4	4	4	4	3	4	3	4	3	4	1	2	4	2	3	2	2	2	4	2	4	2	2	2	3	4	4	3	1	3	1	3	2	1	1	2	1	1
				3	4	3	4	3	1	1	2	3	2	4	2	1	4	1	1	2	4	1	4	3	4	1	1	3	2	3	1	1	3	4	4	2	4	1	1	2	3	1	1	2	3	2	2	3	1
				1	4	1	1	1	3	1	1	4	3	2	1	2	1	3	2	2	4	1	4	3	1	3	2	3	1	1	3	3	4	1	3	2	3	3	1	1	3	3	3	1	4	1	4	4	4
				1	2	3	1	3	3	3	3	2	3	1	3	1	2	4	1	4	2	2	3	4	1	3	4	4	4	4	4	4	4	2	4	1	3	3	3	1	3	3	3	3	4	3	3	4	3
				1	4	2	3	1	4	1	4	4	3	4	2	3	2	2	4	2	4	1	2	2	2	3	4	1	2	1	3	4	4	3	4	3	4	1	1	4	4	4	4	1	1	4	4	3	4
				1	3	1	1	3	2	3	2	3	2	2	3	1	4	1	3	4	1	1	3	4	2	4	3	2	2	4	1	3	2	1	1	3	4	2	2	4	1	1	4	1	1	3	4	1	3
				1	3	4	1	3	2	3	1	2	3	1	4	1	2	3	2	3	2	4	2	4	3	3	4	4	2	3	4	2	1	2	3	1	1	2	1	3	2	4	4	1	1	4	2	2	1
				2	2	4	4	3	1	4	2	3	4	4	1	3	1	4	1	2	4	1	3	3	4	3	4	3	1	4	3	3	4	4	2	3	3	4	4	3	1	3	2	1	4	1	3	1	4
				2	3	3	3	4	4	2	4	4	4	3	4	4	3	4	3	1	2	2	1	2	4	1	1	4	1	1	1	3	4	4	4	3	3	3	3	1	2	4	3	1	4	4	3	1	1
				4	1	1	1	3	2	1	3	1	3	3	4	3	4	3	1	2	2	2	1	4	2	3	4	2	1	4	2	3	1	1	4	3	3	4	2	1	1	2	3	4	4	2	3	1	4
				4	2	2	1	2	1	4	4	2	4	1	4	3	2	4	1	3	1	1	3	4	2	1	3	2	1	3	1	4	4	4	1	2	2	2	2	4	3	1	4	2	1	3	3	2	1
				4	1	2	2	3	2	2	4	4	3	1	3	4	1	1	1	3	3	1	1	4	2	4	3	4	3	1	4	3	1	1	4	4	3	1	2	4	3	1	3	3	3	1	4	3	3
				1	1	1	3	4	1	1	2	4	4	1	1	3	2	3	1	1	4	4	3	4	1	4	3	4	3	1	3	2	1	4	1	2	1	3	4	3	4	3	3	4	4	1	3	2	2
				1	1	3	1	2	1	4	1	1	1	2	2	2	1	4	2	1	3	1	1	3	2	2	1	4	4	3	3	4	3	2	4	2	4	4	4	4	4	1	4	4	1	2	1	2	3
				3	1	2	1	1	3	4	3	3	4	4	2	4	3	3	4	1	4	3	1	3	3	2	1	1	1	3	1	4	4	4	3	1	2	1	4	3	3	1	3	2	1	4	4	4	4
				1	1	4	1	2	2	4	4	2	1	3	4	3	1	4	1	1	1	1	3	2	1	1	1	3	2	4	2	3	1	1	3	4	3	4	1	3	4	1	2	2	4	1	1	2	4
				2	2	2	3	1	4	3	4	4	3	1	1	3	3	4	2	1	1	3	4	2	4	1	4	4	4	3	1	4	4	1	4	3	4	1	4	4	1	1	3	1	1	3	2	3	4
				1	2	3	4	3	2	1	3	2	1	3	1	3	4	2	2	3	2	1	2	3	4	3	4	2	3	2	4	1	4	3	2	3	4	3	2	4	3	2	4	4	4	1	1	3	1
				1	1	1	4	4	4	3	4	3	2	2	4	1	1	4	2	4	3	1	2	3	4	4	1	3	2	3	2	3	1	2	3	2	3	3	4	1	3	3	4	1	2	3	1	3	4
				4	1	1	4	1	4	2	1	3	2	2	2	2	1	2	2	1	1	4	3	3	1	3	3	4	4	3	3	4	2	2	3	4	4	2	3	3	1	1	3	3	4	4	3	2	3
				3	2	1	2	4	2	2	1	3	1	1	2	4	1	4	4	3	3	3	3	2	2	1	3	3	3	4	3	4	4	3	4	1	1	1	2	4	1	1	3	3	4	1	4	1	1
				4	4	1	3	1	3	1	1	3	1	1	4	2	4	3	3	1	2	2	3	3	1	2	3	4	3	4	2	1	4	4	1	1	1	4	2	1	4	2	1	2	4	4	3	1	1
				1	3	1	4	1	4	1	1	4	4	4	2	1	1	2	2	3	1	3	1	4	3	3	1	3	4	3	2	4	2	1	2	3	4	2	4	2	1	3	1	4	4	2	1	1	1
				3	3	1	2	4	3	3	2	2	3	4	3	4	2	1	4	3	3	2	4	1	1	1	1	4	3	4	4	3	3	1	1	1	2	3	4	1	3	4	1	1	3	3	1	1	4
				3	2	4	2	3	1	4	1	2	1	2	3	2	3	1	1	3	1	3	4	3	3	2	2	3	3	2	1	4	1	3	1	3	4	3	3	4	4	3	4	1	3	3	3	2	4
				4	2	3	3	3	1	4	1	2	1	3	1	1	4	4	1	3	3	2	1	4	1	1	1	3	2	4	4	4	1	4	2	3	4	4	3	4	4	2	4	2	4	4	2	1	3
				1	3	4	3	1	1	1	3	2	1	1	2	2	4	3	4	3	2	3	3	3	3	4	4	2	1	3	4	1	1	4	4	2	2	3	1	1	4	1	4	4	2	3	2	3	1
				1	3	4	3	4	1	4	4	3	2	1	4	4	4	2	1	1	1	4	1	2	3	3	3	2	4	4	3	2	1	3	1	1	3	4	3	1	4	1	1	2	2	4	2	4	3
				3	4	4	1	1	2	2	1	4	3	4	4	4	4	3	4	1	4	1	4	2	3	3	1	4	2	4	3	1	4	4	4	4	4	4	4	4	3	2	4	1	3	4	4	1	1
				4	1	3	4	2	3	3	2	1	2	4	4	1	2	4	4	4	2	3	2	3	2	1	4	2	4	2	4	1	4	2	4	3	2	4	2	1	1	1	3	3	1	4	1	3	3
				4	1	4	4	3	1	1	1	2	4	2	4	1	3	1	4	1	2	2	4	1	2	4	3	1	2	4	1	1	3	1	1	1	2	3	2	1	1	4	3	2	1	2	1	3	4
				1	3	3	2	4	4	3	4	4	1	4	1	2	1	2	1	4	4	3	1	4	1	3	4	2	2	3	2	4	4	3	1	1	4	4	1	1	1	1	3	1	1	1	1	3	1
				3	3	1	2	1	4	2	1	4	3	4	2	4	4	2	1	4	3	4	1	4	4	4	3	2	1	4	1	3	3	2	3	1	1	3	4	3	3	1	3	4	2	3	2	1	4
				4	4	4	2	4	4	3	4	2	1	2	4	1	4	4	3	3	1	4	1	3	2	4	4	4	3	2	3	4	1	3	1	1	1	4	3	1	3	3	1	2	2	3	4	3	2
				3	4	4	1	3	4	1	3	2	4	1	1	4	4	4	1	1	1	3	4	3	2	4	3	1	4	4	4	1	1	4	1	1	1	4	4	4	3	1	4	2	3	2	4	1	1
[truncated: 3,009 more rows]
[truncated: 955 more columns]
