# Supplementary material for: Prognostic Value and Clinicopathology Significance of MicroRNA-200c Expression in Cancer: A Meta-Analysis
Source: PLoS One. 2015 Jun 2;10(6):e0128642. doi: 10.1371/journal.pone.0128642 (PMC4452703; doi:10.1371/journal.pone.0128642)
Supplement: S2 Excel File — (XLS) [file pone.0128642.s003.xls]

## Sheet: overall data
Press F9 to resample
For sample type: 1 for high tumor stage and high expression of miR-200c, 2 for high tumor stage and low expression of miR-200c, 3 for low tumor stage and high expression of miR-200c, 4 for low tumor stage and low expression of miR-200c
Study	sample ID	sample type		re-sampling group 1	re-sampling group 2	re-sampling group 3	re-sampling group 4	re-sampling group 5	re-sampling group 6	re-sampling group 7	re-sampling group 8	re-sampling group 9	re-sampling group 10	re-sampling group 11	re-sampling group 12	re-sampling group 13	re-sampling group 14	re-sampling group 15	re-sampling group 16	re-sampling group 17	re-sampling group 18	re-sampling group 19	re-sampling group 20	re-sampling group 21	re-sampling group 22	re-sampling group 23	re-sampling group 24	re-sampling group 25	re-sampling group 26	re-sampling group 27	re-sampling group 28	re-sampling group 29	re-sampling group 30	re-sampling group 31	re-sampling group 32	re-sampling group 33	re-sampling group 34	re-sampling group 35	re-sampling group 36	re-sampling group 37	re-sampling group 38	re-sampling group 39	re-sampling group 40	re-sampling group 41	re-sampling group 42	re-sampling group 43	re-sampling group 44	re-sampling group 45	re-sampling group 46
Ayerbes 2012	1	1		4	3	2	1	1	3	2	3	3	2	3	1	4	2	1	3	1	2	1	1	2	1	4	3	3	1	1	4	2	3	4	1	3	3	4	1	3	1	3	2	4	4	3	4	3	2
	2	1		4	3	3	2	1	4	2	4	3	3	1	4	1	1	1	1	3	4	3	1	3	3	4	4	4	2	4	2	1	1	1	3	1	4	2	1	2	1	2	2	3	4	3	1	2	4
	3	1		1	2	3	3	4	4	4	1	4	3	1	2	4	3	4	3	3	4	4	3	2	4	4	1	2	1	3	3	1	3	4	3	1	3	4	3	4	3	2	1	1	4	3	1	1	3
	4	1		2	2	4	1	3	4	4	1	1	4	1	3	1	1	3	2	4	4	4	2	3	2	4	2	1	2	1	1	2	2	1	3	1	1	3	1	4	3	4	1	4	4	4	1	1	4
	5	1		3	3	1	4	2	4	3	4	1	3	1	1	1	3	3	1	4	3	3	3	1	1	1	1	4	2	2	3	4	2	1	1	3	1	4	4	3	1	3	1	3	3	4	1	3	1
	6	1		3	1	1	1	4	4	3	1	3	1	2	4	4	2	3	4	3	4	3	4	1	4	3	1	1	3	3	3	2	3	4	1	1	3	1	3	2	1	1	3	2	4	2	2	1	4
	7	1		1	3	4	3	2	4	4	3	4	2	4	1	1	3	4	4	4	4	3	2	1	3	1	1	4	2	4	1	3	1	4	3	2	4	2	4	1	2	4	2	1	1	1	4	3	1
	8	1		1	4	3	1	4	1	3	1	4	3	2	1	1	1	2	3	1	2	2	1	2	2	1	2	3	2	1	3	1	3	1	4	1	4	2	3	3	2	1	2	1	1	3	1	1	4
	9	1		1	2	1	1	2	1	4	3	4	3	1	2	3	2	3	2	1	4	4	3	3	4	1	2	3	3	3	1	1	3	1	1	2	2	2	1	1	3	4	4	1	3	3	1	2	1
	10	1		1	1	3	3	4	3	1	2	2	2	4	1	1	3	4	1	3	1	1	3	3	2	1	4	4	4	2	2	1	1	3	3	3	2	4	1	4	4	2	4	3	3	4	4	1	4
	11	1		3	2	1	4	3	2	3	3	1	4	1	1	3	1	1	2	1	2	1	3	4	4	3	4	3	4	2	4	3	4	3	4	1	3	2	1	1	3	1	3	1	1	1	4	1	1
	12	1		3	4	4	3	1	3	4	1	4	1	2	1	2	4	1	3	4	2	1	4	1	1	3	4	1	1	1	1	3	4	4	1	3	3	3	4	3	1	1	4	4	4	4	1	3	4
	13	1		1	2	4	2	4	4	4	1	3	2	1	2	1	3	3	4	2	2	2	4	2	1	1	2	2	2	4	3	3	1	4	4	4	1	4	3	1	2	4	1	1	4	4	4	4	1
	14	1		4	1	1	2	3	2	2	1	3	3	1	2	1	4	4	1	1	3	4	3	4	1	1	4	1	3	2	4	1	4	2	4	2	4	3	3	4	2	4	1	3	2	4	1	1	4
	15	1		4	4	4	3	1	1	3	2	3	2	4	3	3	4	1	4	4	3	1	1	1	1	2	1	4	3	2	3	3	2	4	1	2	2	2	1	1	4	2	3	4	1	1	1	1	2
	16	1		4	1	4	2	4	1	1	1	4	2	1	4	4	4	4	4	3	4	1	1	4	3	1	1	4	1	1	4	2	1	3	2	1	1	4	1	4	1	4	2	2	4	4	4	4	3
	17	1		1	1	3	1	3	2	3	1	1	3	1	4	2	1	3	1	1	2	3	3	3	4	4	3	1	3	3	4	4	2	1	4	4	1	1	3	3	4	3	1	1	1	4	4	3	1
	18	1		2	2	2	2	1	4	4	2	4	2	3	1	3	2	1	2	1	1	3	1	1	4	1	2	4	4	1	3	1	1	2	3	1	1	3	2	4	3	3	4	1	1	4	1	1	1
	19	1		1	2	4	1	3	4	4	2	3	3	3	1	4	2	3	4	2	4	1	4	4	4	3	1	2	2	3	4	4	1	4	3	1	1	4	4	1	4	1	1	1	4	3	4	3	4
	20	2		1	1	3	1	1	1	1	3	4	3	3	1	1	2	4	4	1	1	3	1	3	3	2	1	4	3	1	4	1	4	3	2	3	3	4	1	4	3	2	2	3	4	1	1	4	1
	21	2		3	4	4	4	3	3	1	4	2	3	3	1	2	1	4	4	2	3	1	4	1	3	3	4	4	3	4	2	2	3	1	3	1	2	4	3	3	1	1	1	4	2	3	1	4	2
	22	2		4	3	1	3	3	3	1	3	2	2	1	1	4	2	3	3	2	4	1	2	1	3	1	3	3	3	3	3	3	4	3	2	1	3	3	2	3	2	3	1	4	3	3	2	3	1
	23	2		1	4	4	3	2	1	4	1	4	1	1	3	4	1	4	4	1	4	3	4	1	4	1	4	1	1	4	2	3	3	1	1	1	4	1	1	3	3	2	3	4	3	3	2	2	2
	24	2		4	1	1	3	1	1	1	1	4	4	3	1	2	4	1	4	3	2	3	4	3	2	3	2	4	2	1	4	3	4	4	1	1	4	4	2	4	2	3	4	2	4	4	1	1	3
	25	2		4	1	3	4	1	4	4	1	1	3	3	4	3	1	4	3	2	1	1	3	4	4	4	3	3	2	1	4	3	4	4	4	3	1	4	2	4	3	3	1	2	1	4	3	1	4
	26	2		1	4	3	4	1	1	4	3	3	3	4	3	1	1	1	4	3	2	2	4	1	4	1	2	2	1	4	4	1	4	1	1	4	3	1	1	3	4	4	4	1	4	3	4	1	4
	27	2		4	4	4	4	2	3	3	4	1	4	4	4	4	3	3	3	1	1	3	1	3	4	1	1	1	1	3	4	4	4	4	3	1	4	4	1	1	1	1	4	1	2	4	2	2	1
	28	2		4	4	3	1	2	2	1	1	4	3	1	3	2	1	4	3	4	4	4	1	1	2	1	3	3	4	4	4	1	1	2	3	4	4	3	3	4	3	1	2	1	3	4	1	2	3
	29	2		1	3	4	3	4	3	2	4	1	3	1	1	3	3	2	4	3	1	2	3	3	4	4	2	3	2	2	1	3	1	4	3	4	4	2	4	3	4	3	4	1	1	3	4	4	1
	30	2		1	4	3	2	1	4	3	2	3	4	3	1	4	3	2	4	4	1	2	1	3	4	1	1	3	4	3	1	1	3	2	1	4	3	3	1	1	3	1	1	4	3	2	2	3	2
	31	2		3	1	1	3	1	3	1	1	1	1	3	1	1	1	1	4	1	4	2	3	1	1	1	1	4	2	4	2	3	4	1	3	4	2	3	1	3	4	1	3	1	4	2	4	4	4
	32	3		1	4	3	4	1	2	2	1	4	2	4	4	3	2	3	2	3	4	1	4	4	4	1	3	1	3	2	4	4	4	4	3	2	2	2	1	3	4	1	2	1	2	4	1	2	4
	33	3		1	1	3	4	1	4	2	3	3	4	2	3	3	4	4	1	1	2	1	4	3	1	3	1	1	3	1	4	4	1	4	4	1	4	4	2	4	3	1	2	1	1	4	1	1	4
	34	3		3	3	3	2	3	4	3	1	3	4	4	1	4	4	2	1	2	4	4	4	3	4	4	3	1	2	1	3	1	1	3	3	1	3	1	4	4	3	3	4	2	2	1	2	3	1
	35	3		3	3	4	1	2	2	1	4	2	1	2	3	1	3	4	1	1	3	3	4	2	1	1	4	1	1	1	4	3	2	1	4	1	1	4	1	1	1	3	3	2	4	4	4	3	1
	36	3		2	1	1	3	3	3	3	4	1	1	1	4	1	2	4	3	3	3	4	3	1	4	4	3	4	1	1	2	4	4	3	4	2	2	4	1	2	1	4	2	4	3	3	1	3	1
	37	3		3	4	1	4	1	1	1	4	4	4	4	4	1	3	4	3	2	1	2	3	3	3	4	3	4	2	4	4	4	3	1	1	3	2	2	2	4	4	4	3	3	2	1	1	3	3
	38	3		1	1	3	3	4	3	3	1	2	1	1	1	1	1	2	2	1	3	4	3	1	4	4	3	4	1	2	3	3	1	4	2	3	1	2	4	1	1	3	4	3	4	4	1	1	2
	39	3		4	1	1	4	1	1	2	3	4	1	3	2	4	3	1	1	2	3	2	4	3	4	3	4	4	1	4	1	4	1	4	1	4	2	3	3	1	1	1	4	2	3	3	1	1	4
	40	3		2	4	3	1	2	3	3	4	3	3	2	1	2	1	3	3	3	2	1	4	3	2	3	3	4	1	3	1	4	4	4	2	2	1	3	1	1	3	4	1	1	4	1	4	3	4
	41	3		4	1	4	2	1	2	2	4	1	4	3	1	3	2	1	4	4	4	1	2	4	2	1	4	1	2	2	1	4	1	1	1	2	1	2	4	2	1	1	4	4	2	1	1	1	3
	42	4		1	1	1	4	4	1	2	3	3	4	3	4	1	1	1	1	2	1	1	1	4	3	1	4	3	4	3	2	3	1	1	1	4	3	4	4	4	1	4	2	4	1	4	4	4	4
	43	4		1	2	2	4	3	4	4	4	2	1	1	3	4	1	4	2	1	4	2	3	2	2	1	2	3	4	4	4	4	4	3	4	2	4	1	3	2	2	1	1	1	1	1	4	4	3
	44	4		1	2	3	1	4	4	4	1	2	4	1	4	4	4	1	3	4	3	2	4	2	1	2	4	4	2	1	4	3	2	1	3	4	3	4	3	1	2	3	1	3	3	3	2	2	3
	45	4		4	2	4	1	1	4	4	1	4	1	1	2	4	3	1	4	1	2	1	3	2	1	2	3	2	4	4	1	1	1	4	2	2	4	3	3	4	4	3	3	3	4	4	4	4	3
	46	4		1	1	2	4	1	3	3	1	1	3	1	3	2	1	4	1	3	1	4	3	3	1	4	1	3	4	4	2	2	1	1	3	1	2	3	1	1	3	1	1	4	4	4	4	1	3
	47	4		1	3	2	1	2	4	4	1	4	1	2	4	2	4	1	1	3	3	2	4	2	2	2	1	4	1	3	1	4	1	1	2	3	3	1	1	3	4	1	1	2	3	1	3	1	2
	48	4		3	3	4	1	3	4	1	4	3	1	3	1	1	3	2	4	2	4	4	4	3	1	1	3	2	2	2	1	4	4	1	4	3	2	4	4	1	3	4	4	4	1	2	4	1	4
	49	4		4	3	4	3	3	2	1	4	1	2	2	1	2	4	1	4	3	4	3	1	3	2	2	2	4	4	4	1	4	1	4	4	4	1	2	2	3	2	4	1	1	1	1	2	1	4
	50	4		3	2	4	3	3	1	2	4	4	4	2	1	2	3	4	2	1	3	1	1	3	1	2	2	4	4	1	4	1	2	1	2	4	2	3	1	3	2	1	1	1	3	4	3	2	1
	51	4		1	1	1	4	1	1	1	3	3	1	4	3	3	3	3	1	4	3	1	3	3	2	4	4	2	1	4	1	4	4	4	4	4	2	3	1	1	1	2	2	1	4	3	3	1	3
	52	4		3	3	1	3	2	3	3	3	1	4	3	1	4	2	2	3	1	4	4	4	4	1	3	4	4	3	3	2	3	3	2	1	3	1	1	4	3	4	4	3	4	3	3	3	4	4
Tanaka 2013	1	1		2	4	1	4	4	3	4	1	1	2	1	1	1	2	1	1	3	4	1	3	2	4	3	1	1	1	1	4	1	3	2	4	2	3	3	1	1	1	2	2	4	4	2	4	4	3
	2	1		1	2	2	1	1	4	4	4	3	4	3	4	3	1	3	1	4	4	1	4	2	3	4	2	2	3	2	3	1	2	1	4	2	1	1	1	3	3	4	2	3	1	4	2	3	2
	3	1		4	4	1	1	2	1	2	1	3	2	2	1	4	1	2	1	4	3	3	1	4	2	4	2	4	3	4	3	1	1	3	1	1	4	2	4	1	1	2	2	4	4	3	4	4	4
	4	1		2	4	3	3	4	1	4	1	4	1	2	4	4	1	3	1	3	4	3	2	4	1	1	4	1	4	3	3	3	2	2	4	1	2	1	1	3	4	1	3	3	3	3	2	1	4
	5	1		2	2	1	1	4	4	4	4	1	1	3	4	2	4	4	4	4	2	4	3	2	4	4	2	4	3	2	3	4	4	4	4	4	3	2	4	1	1	1	1	1	3	3	1	4	3
	6	1		4	3	4	4	4	2	2	1	2	2	2	4	3	2	2	2	4	1	3	2	1	4	4	1	2	4	4	4	4	2	4	3	2	4	4	3	1	3	2	4	4	3	3	4	1	4
	7	1		2	2	4	2	2	3	1	4	1	2	2	4	4	3	3	4	1	1	1	4	1	4	3	2	1	1	3	3	4	1	1	1	4	4	3	4	4	1	1	1	4	4	1	1	4	4
	8	1		4	4	4	1	1	1	2	4	1	4	3	1	1	2	3	3	1	4	4	1	3	3	3	1	4	4	4	4	3	4	4	1	3	3	4	2	4	1	4	1	3	3	2	3	1	3
	9	1		1	3	3	4	4	2	1	1	4	1	3	1	1	2	4	3	4	2	4	1	2	3	4	3	3	2	4	4	4	4	4	2	2	2	4	3	4	1	1	2	4	4	1	1	1	2
	10	1		1	1	3	1	1	3	4	4	1	2	2	1	1	1	3	1	1	3	4	2	1	1	1	3	1	1	4	1	4	4	3	2	2	2	4	1	2	3	3	1	1	4	4	1	3	3
	11	1		1	3	3	3	3	4	4	4	3	1	4	1	3	1	2	3	2	4	4	1	2	3	3	3	3	1	4	2	4	4	3	2	3	4	1	1	1	3	1	2	1	4	2	2	2	1
	12	1		3	4	4	1	2	1	3	3	2	1	1	3	2	1	1	1	2	1	2	2	3	1	4	1	4	1	3	1	2	4	2	4	3	1	1	1	1	1	1	1	3	4	2	2	1	3
	13	1		1	2	4	1	1	4	4	2	2	2	3	3	4	2	2	4	3	2	2	3	4	3	4	4	2	4	1	3	3	4	1	3	3	4	3	4	1	2	1	2	3	3	3	1	2	1
	14	1		1	4	1	1	3	1	1	1	4	4	3	1	4	4	2	3	2	1	1	2	1	2	3	2	4	4	3	4	3	1	4	4	2	4	2	4	3	4	3	1	4	1	4	1	4	2
	15	1		1	3	3	3	1	3	1	4	4	2	3	2	4	4	1	4	3	3	1	1	2	3	1	1	3	4	1	1	1	2	3	4	2	3	4	1	3	2	3	4	2	2	3	3	1	1
	16	1		1	3	2	1	4	2	1	1	1	4	2	2	3	1	3	1	1	1	4	4	1	1	2	1	1	3	3	1	1	4	4	3	1	4	4	1	3	3	2	2	3	4	3	1	3	2
	17	1		1	2	3	1	1	1	2	1	3	1	3	1	4	4	1	1	3	4	3	3	1	4	2	4	1	1	3	4	4	4	2	1	1	1	1	4	4	1	3	1	2	3	3	4	1	3
	18	1		1	1	2	4	1	4	2	3	4	1	4	3	1	2	2	3	2	2	2	1	3	3	4	4	1	4	1	4	1	3	1	3	4	1	4	3	3	1	1	3	1	2	3	3	4	2
	19	1		4	1	1	3	4	4	4	3	3	4	1	1	3	1	3	3	2	4	2	1	1	4	2	1	1	3	3	2	1	3	4	3	4	1	2	4	1	1	3	4	2	1	4	3	3	3
	20	1		4	3	4	2	3	4	4	1	4	3	3	1	4	1	1	4	2	1	2	1	2	2	2	3	1	1	1	1	2	4	3	3	1	1	4	4	3	1	1	1	4	2	1	3	1	4
	21	1		2	4	1	2	1	3	1	3	2	1	1	3	1	4	4	4	1	1	4	3	4	4	2	3	1	2	1	1	4	2	2	1	1	2	2	2	2	2	1	1	4	4	2	4	1	3
	22	1		3	4	1	1	2	3	1	4	1	4	2	4	1	1	4	1	3	4	3	3	4	1	3	3	3	1	4	4	1	1	4	3	3	2	4	4	2	1	3	3	2	3	1	4	1	1
	23	1		4	4	1	2	1	1	3	3	2	2	4	1	3	4	3	1	4	2	1	4	1	4	2	3	4	4	4	4	4	1	1	1	2	4	4	2	1	4	1	3	4	1	1	4	2	4
	24	1		4	4	4	1	3	4	4	1	4	4	3	3	4	1	4	4	1	1	4	2	1	4	1	4	4	2	1	3	4	4	3	1	4	4	3	4	3	2	3	1	1	2	1	1	2	3
	25	1		1	2	2	4	3	3	3	4	2	4	2	1	2	3	2	3	1	1	2	3	4	2	1	1	3	4	4	2	4	4	3	3	4	4	2	4	3	2	4	1	1	3	2	2	1	3
	26	2		3	1	4	1	4	1	3	4	4	1	1	4	4	1	3	2	1	4	3	2	3	4	3	3	1	4	1	1	3	2	1	3	2	1	1	3	3	2	1	2	2	1	1	3	3	3
	27	2		3	3	2	1	4	1	4	2	4	1	2	1	1	4	1	3	3	2	4	2	4	2	1	4	3	3	2	3	4	3	2	3	4	3	1	4	1	3	1	3	1	2	3	1	2	4
	28	2		3	3	1	1	4	4	2	1	4	1	3	1	3	3	1	1	2	3	1	1	4	1	4	1	3	4	1	1	4	3	1	1	3	1	2	1	2	2	4	4	2	4	2	1	2	2
	29	2		2	1	3	1	4	4	4	1	4	3	1	1	3	2	1	1	4	1	1	3	4	3	4	3	2	4	1	1	3	4	3	4	3	3	1	2	4	4	2	4	4	3	2	4	1	4
	30	2		1	3	4	1	3	2	4	1	4	1	2	2	1	3	3	3	2	1	1	4	1	3	3	3	1	4	3	3	2	3	4	3	1	3	2	4	2	3	1	2	3	1	3	1	1	4
	31	2		2	2	1	4	3	1	4	4	4	2	4	4	4	3	4	1	4	3	3	2	3	1	3	2	4	4	3	1	4	1	4	1	4	3	4	1	3	3	2	3	2	4	3	3	1	2
	32	2		3	4	4	4	1	3	4	3	3	3	1	4	2	4	4	3	3	4	1	1	4	1	1	2	4	1	2	1	4	1	3	1	4	1	2	3	4	3	3	3	2	3	1	2	1	2
	33	2		2	2	4	4	2	1	3	3	4	2	1	1	1	1	4	4	4	1	4	2	1	3	1	4	2	3	4	3	4	3	3	3	1	3	2	1	1	3	4	1	1	1	1	2	3	2
	34	2		3	1	4	2	2	1	4	4	2	3	3	2	3	3	4	3	2	3	1	4	3	4	4	2	1	1	2	3	2	2	3	2	1	1	4	3	4	1	2	4	1	2	3	4	2	3
	35	2		4	1	4	4	1	3	4	1	2	1	3	3	3	4	3	4	4	1	1	4	4	1	1	3	1	4	3	4	1	4	3	1	1	1	4	2	1	2	2	4	4	3	4	1	2	1
	36	2		4	4	2	3	4	4	1	3	3	1	1	2	3	3	4	1	2	2	3	1	1	3	3	3	2	2	4	4	3	3	1	1	3	2	1	3	4	1	3	3	1	1	3	4	4	2
	37	2		4	4	4	4	3	4	3	3	3	1	1	4	4	3	1	3	1	4	2	4	1	2	1	3	3	4	1	1	4	4	1	4	2	3	3	2	1	3	4	3	1	2	4	3	4	4
	38	2		1	1	4	1	2	4	2	3	3	4	4	4	4	2	1	1	4	1	2	2	2	1	1	3	1	2	3	2	3	1	3	1	3	1	2	3	3	2	2	4	3	3	1	4	3	1
	39	2		1	4	4	3	4	3	3	4	3	4	1	2	4	4	3	4	4	2	4	1	4	1	1	4	1	3	4	2	3	1	1	4	4	2	4	4	3	3	3	4	3	2	1	3	3	3
	40	3		1	1	1	3	1	4	4	3	3	3	3	4	3	4	1	4	4	4	3	2	2	1	4	2	4	1	3	4	2	3	1	4	1	4	1	1	2	3	1	3	3	3	3	3	2	1
	41	3		1	3	1	3	4	1	3	4	3	1	1	1	3	4	4	3	3	4	3	4	3	4	4	1	4	3	4	1	3	1	3	1	1	1	4	3	1	2	4	2	3	4	2	1	1	3
	42	3		4	4	4	3	4	3	3	1	4	1	1	4	4	1	2	3	3	3	3	4	1	1	4	3	2	4	4	2	4	2	4	4	4	4	3	1	1	2	4	3	4	1	1	3	4	3
	43	3		1	4	1	3	3	1	4	4	2	3	1	3	4	2	4	3	3	4	3	4	4	1	1	1	3	2	4	2	3	1	1	1	3	3	4	1	1	3	4	2	1	3	4	2	1	2
	44	3		4	2	2	1	1	3	4	1	1	4	4	3	3	1	4	3	4	2	1	1	3	4	2	2	1	1	1	1	4	2	4	4	2	3	2	4	1	3	2	4	2	2	2	4	1	1
	45	3		2	4	4	3	2	2	1	1	1	4	2	3	2	2	1	4	2	3	4	1	4	3	1	2	1	3	4	3	3	1	1	4	3	1	4	3	2	4	1	4	3	3	1	3	4	4
	46	3		2	4	4	1	4	4	3	4	3	4	3	2	3	3	1	4	3	4	2	4	4	1	2	3	4	3	1	3	1	4	1	1	4	4	1	4	4	2	1	1	4	1	4	1	1	1
	47	3		4	1	1	2	3	4	4	3	2	4	2	4	3	2	4	2	2	1	1	4	3	4	2	2	4	3	3	4	1	3	2	3	1	1	2	1	1	2	2	1	4	2	3	3	2	3
	48	3		3	4	4	4	2	4	3	4	1	1	3	1	3	3	1	3	1	3	3	2	4	4	4	2	4	3	3	1	4	4	3	3	4	2	2	1	3	2	4	2	4	1	3	1	3	1
	49	3		4	4	4	1	2	3	2	2	3	4	1	1	2	4	1	3	2	1	3	4	1	4	3	4	1	3	3	4	3	2	3	3	4	2	1	1	4	1	1	1	3	1	1	3	4	4
	50	4		1	1	4	2	1	1	4	4	1	3	4	4	2	2	4	2	2	1	3	1	4	1	4	1	1	3	2	2	3	3	4	2	3	3	4	1	3	3	3	4	4	2	1	4	4	4
	51	4		3	2	2	4	2	4	1	3	3	1	3	3	4	1	4	3	3	4	3	4	3	4	1	1	1	3	4	2	3	2	3	3	1	3	4	3	1	2	1	4	1	4	1	1	4	4
	52	4		3	1	1	3	4	3	4	2	4	1	3	1	3	1	2	1	1	3	3	4	4	4	3	3	1	3	1	2	3	2	4	1	1	4	3	2	3	3	4	2	1	3	4	3	3	4
	53	4		4	4	3	3	2	4	3	2	3	3	4	2	1	4	1	4	3	3	3	4	3	4	3	4	4	1	3	3	1	1	1	4	2	1	1	4	1	2	3	1	3	1	1	4	1	1
	54	4		1	4	2	4	1	4	1	2	1	4	4	3	4	1	1	3	3	1	4	4	1	3	2	3	3	1	2	1	4	1	4	4	3	3	4	3	3	3	3	4	2	3	1	4	1	1
	55	4		1	4	4	2	1	4	1	2	3	3	1	3	2	4	2	1	2	3	2	4	4	1	1	2	1	3	4	4	1	3	1	1	4	4	3	4	3	3	1	4	1	3	1	1	1	3
	56	4		3	4	3	1	2	4	4	4	3	4	3	1	4	3	1	1	3	4	3	3	4	1	3	3	4	1	3	4	4	3	1	2	1	2	1	1	4	2	1	4	4	1	1	3	4	3
	57	4		3	4	1	4	2	3	1	4	4	1	1	4	4	3	4	2	1	3	1	2	3	1	3	3	1	2	4	3	3	1	2	4	3	1	4	1	1	2	1	4	1	3	1	4	4	3
	58	4		2	3	3	3	1	1	4	1	4	3	4	1	1	3	4	1	1	1	2	1	1	3	3	1	1	1	4	2	1	3	2	1	1	3	1	4	2	4	4	3	1	4	4	1	4	4
	59	4		1	1	3	1	3	1	3	3	1	4	4	4	1	3	1	3	1	1	1	1	4	3	4	4	1	4	2	4	1	3	4	4	1	3	2	4	1	4	4	1	4	3	4	4	3	2
	60	4		2	3	2	3	1	3	4	3	1	1	3	4	3	3	3	3	1	4	4	4	2	1	2	3	4	4	1	1	4	2	1	1	1	3	2	3	2	2	1	4	2	4	1	4	4	4
	61	4		1	2	1	3	3	1	1	4	3	3	4	4	3	1	1	1	4	2	1	4	4	1	2	2	4	3	4	4	3	1	4	4	3	1	1	1	1	4	1	3	3	3	2	4	4	3
	62	4		2	4	4	4	1	2	3	2	1	2	2	3	4	1	1	3	4	4	3	4	3	2	1	4	1	3	4	4	3	2	4	3	1	3	1	3	4	1	1	1	4	4	1	3	4	3
	63	4		1	1	3	1	3	2	3	1	1	2	3	1	1	4	3	4	1	1	4	3	3	2	1	4	4	1	4	3	1	3	1	1	4	4	1	1	3	3	4	2	4	4	4	3	3	3
	64	4		4	3	1	3	3	2	3	1	4	1	3	1	2	1	2	4	1	4	1	3	3	1	4	4	3	4	1	4	1	4	1	1	4	4	4	2	3	4	4	3	1	3	4	1	1	3
	65	4		1	4	3	4	3	4	4	2	4	1	2	1	1	3	1	4	3	3	4	2	3	4	3	3	2	3	4	2	3	1	3	1	4	4	1	1	3	3	3	2	1	4	1	4	4	4
	66	4		4	4	3	2	1	4	4	3	1	4	2	1	2	3	2	3	4	3	2	3	4	4	4	4	1	4	1	1	3	2	3	2	3	4	3	1	1	4	3	2	2	4	2	3	3	4
	67	4		1	3	1	2	4	1	1	3	3	4	4	2	3	4	4	4	3	3	4	3	1	4	4	2	1	4	4	4	4	1	3	4	3	4	3	3	3	3	1	4	4	1	1	3	3	3
	68	4		4	2	4	4	2	3	4	3	1	1	1	4	1	1	2	1	1	3	4	1	4	1	1	3	3	4	3	2	2	2	1	4	1	4	4	2	4	4	4	2	2	3	1	1	3	4
Tejero 2014	1	1		3	1	2	2	1	2	2	3	1	3	1	4	1	4	1	2	4	1	2	1	1	3	3	3	4	1	1	4	4	1	4	2	2	3	4	1	4	3	4	1	3	3	3	4	4	4
	2	1		3	2	1	3	3	4	2	3	2	3	4	4	1	4	3	2	3	1	4	3	3	1	4	4	4	2	4	2	2	1	4	3	4	3	4	1	1	2	1	3	1	1	1	3	4	2
	3	1		1	4	1	1	1	3	3	1	1	3	1	1	4	2	1	3	4	4	1	2	2	4	3	4	1	1	2	4	2	1	4	3	4	3	1	4	1	4	3	3	1	3	4	1	4	3
	4	1		1	2	1	1	4	4	4	1	1	2	1	1	3	2	3	1	1	1	4	2	2	3	3	3	2	4	1	3	4	1	1	3	1	1	2	2	3	4	4	1	2	4	1	1	3	1
	5	1		1	1	3	2	1	1	2	2	3	1	1	3	1	2	3	4	4	1	1	4	4	4	1	4	1	4	2	2	2	4	4	1	1	3	4	3	2	1	1	2	4	3	3	4	1	1
	6	1		2	4	3	1	4	3	4	2	3	2	3	2	3	4	1	1	2	3	1	1	2	3	4	2	2	4	4	3	3	4	1	2	1	3	2	1	1	4	2	4	2	2	3	1	3	1
	7	1		1	3	2	2	3	4	2	4	2	2	3	3	4	3	1	2	4	1	2	2	4	3	3	2	4	3	4	4	1	1	2	4	1	1	4	1	1	1	4	2	1	2	1	1	2	1
	8	1		4	1	1	1	3	2	3	3	3	4	2	4	1	4	1	3	3	1	2	4	1	4	3	2	4	1	4	1	2	1	3	4	1	4	2	4	1	4	4	3	2	4	3	3	1	3
	9	1		3	1	4	1	3	1	1	3	3	1	3	1	1	1	4	4	3	4	1	1	3	3	2	1	3	1	4	2	3	1	3	3	3	3	4	4	2	4	4	1	4	3	4	2	2	3
	10	1		1	3	3	1	4	3	4	2	4	1	2	2	4	2	3	1	4	3	1	2	1	2	4	4	4	3	2	2	1	4	1	1	4	3	2	3	1	4	3	4	1	3	3	2	1	1
	11	1		4	1	2	3	1	2	1	3	1	4	2	3	4	1	1	4	4	3	4	2	1	4	3	4	4	4	3	1	1	4	4	4	1	1	4	3	1	3	3	3	4	1	3	4	3	3
	12	1		4	2	2	3	4	4	3	1	1	4	2	2	1	1	3	4	1	3	4	4	4	2	3	3	4	2	1	1	4	3	4	3	4	3	1	4	3	1	3	1	2	4	1	2	2	1
	13	1		3	4	4	4	1	3	1	4	2	4	1	4	4	2	4	4	3	1	3	4	4	2	1	3	4	3	2	4	1	3	1	1	2	4	1	1	4	4	3	4	4	3	4	3	3	4
	14	1		4	4	1	4	4	2	3	1	4	4	1	4	2	2	3	4	1	1	4	3	4	3	4	4	1	4	1	3	4	1	4	4	4	1	1	3	4	1	4	1	4	3	2	3	1	2
	15	1		4	1	2	4	2	4	3	1	1	3	2	1	1	3	1	4	2	4	2	2	2	3	1	4	1	4	4	2	4	3	2	4	4	1	2	1	4	2	3	1	4	2	1	2	4	4
	16	1		1	4	3	2	4	3	3	3	1	4	2	4	4	1	3	2	2	2	2	2	3	2	4	4	3	2	2	3	1	1	4	4	1	3	4	4	3	1	4	4	4	4	4	2	1	3
	17	1		2	4	4	3	4	2	2	1	4	1	4	1	3	4	4	3	3	1	4	3	1	4	3	3	3	1	1	1	2	2	4	1	4	1	3	3	2	1	2	2	4	4	1	1	3	4
	18	1		2	2	4	1	3	1	1	4	4	3	4	1	4	2	1	4	3	1	4	1	4	1	4	3	1	1	2	1	1	1	2	2	3	4	1	1	1	1	2	3	1	4	2	4	2	3
	19	1		2	2	1	4	2	4	4	3	3	1	4	3	4	3	3	2	4	1	1	4	3	1	4	4	1	4	1	4	1	2	1	3	1	2	3	1	1	3	4	4	3	1	4	2	1	4
	20	1		2	1	2	3	1	1	3	4	3	1	2	1	4	4	4	3	1	4	1	1	1	2	1	4	1	1	2	1	1	2	2	3	3	3	4	3	3	2	3	1	4	2	3	3	3	3
	21	1		2	2	3	3	3	1	4	1	3	4	1	3	4	3	1	4	3	1	1	2	1	1	2	4	4	3	2	1	3	4	3	1	1	3	1	3	1	3	3	3	4	1	4	4	3	1
	22	1		3	3	2	1	4	3	1	1	2	4	2	2	4	4	1	1	2	1	2	3	4	4	2	3	1	1	4	3	3	2	1	2	1	4	4	4	2	1	1	3	2	1	1	4	4	2
	23	1		1	3	3	3	2	4	3	3	2	3	3	1	4	4	3	1	1	2	1	3	1	1	1	3	3	4	1	1	3	2	4	1	3	4	1	2	3	1	4	3	1	4	2	4	3	1
	24	1		2	2	1	3	2	4	1	3	4	4	4	4	2	1	1	3	1	4	4	3	1	1	2	1	2	2	3	3	4	3	3	3	4	2	4	2	3	1	3	4	3	2	1	4	3	1
	25	1		4	2	1	2	4	4	4	4	4	3	3	2	3	1	4	4	4	3	1	3	4	1	1	3	4	3	4	3	3	2	3	2	3	1	4	4	3	3	1	4	3	2	3	4	3	1
	26	1		4	2	2	3	3	3	3	2	4	1	4	4	3	3	3	1	1	4	1	1	4	2	1	1	1	3	3	2	1	1	3	2	3	2	3	1	4	3	3	4	1	4	4	3	1	2
	27	1		4	2	1	4	3	3	2	4	3	1	1	2	1	1	3	4	3	2	2	1	4	3	4	1	3	1	2	3	4	1	2	3	2	1	4	3	1	4	2	4	4	3	2	3	2	2
	28	1		3	2	3	4	1	1	1	4	3	1	4	3	4	2	1	3	3	1	1	1	1	1	4	4	4	3	1	2	1	3	1	3	3	2	3	4	3	3	4	3	1	2	4	1	3	4
	29	1		1	4	4	1	4	2	4	1	4	4	1	4	3	1	1	1	4	3	4	1	1	1	1	1	3	2	3	1	1	2	1	1	3	2	1	3	2	2	1	4	4	1	1	3	3	1
	30	1		2	3	2	3	2	4	2	2	2	3	1	1	4	1	1	1	1	3	4	1	4	1	4	3	4	3	3	4	3	3	3	1	4	2	1	4	3	4	2	2	3	1	1	2	2	3
	31	1		4	4	3	2	4	3	3	4	1	4	2	2	1	3	1	3	2	3	1	2	4	2	4	4	3	3	4	1	1	1	2	3	3	1	3	3	2	1	3	4	4	3	3	1	2	3
	32	1		3	1	2	4	4	4	1	3	3	4	1	1	1	4	2	1	3	4	3	3	2	3	3	1	2	4	1	2	1	1	3	1	1	1	3	4	2	1	1	4	1	1	2	1	1	1
	33	1		1	4	2	4	1	3	1	2	4	2	2	3	3	4	3	1	1	2	1	1	4	4	2	4	2	3	3	1	4	1	4	1	3	1	3	2	3	3	3	4	4	4	1	4	1	2
	34	1		1	3	1	1	1	1	1	1	1	4	3	4	3	1	3	1	2	3	4	2	1	3	2	3	1	2	1	4	2	4	4	4	4	4	1	3	2	3	2	1	3	1	2	2	2	3
	35	1		3	2	4	1	2	3	2	3	3	4	3	2	2	4	3	1	2	2	2	2	4	4	2	4	1	2	1	4	2	2	4	1	4	3	3	1	4	3	4	1	2	2	3	3	4	1
	36	1		3	1	1	4	1	3	3	1	1	4	3	1	4	4	1	3	4	4	3	3	2	4	3	2	3	1	1	1	2	3	1	1	2	2	3	2	4	2	1	2	3	4	1	4	1	4
	37	1		3	4	2	1	4	3	3	3	3	1	3	2	1	4	2	4	2	4	1	1	4	1	3	2	1	2	4	4	1	3	3	2	3	2	1	2	3	3	2	2	3	2	1	4	4	4
	38	1		3	4	1	4	3	3	3	2	2	1	3	2	4	3	1	4	2	3	3	2	2	2	1	1	3	1	1	4	1	4	2	2	1	4	1	3	3	4	3	3	4	1	2	3	3	2
	39	1		2	1	4	4	2	1	4	4	3	3	4	3	2	2	1	2	4	2	3	4	1	3	4	3	1	3	2	4	1	1	4	3	4	3	3	1	1	1	1	2	1	1	4	4	3	4
	40	1		4	1	4	4	4	3	4	3	3	1	3	2	1	1	3	4	4	1	1	4	3	4	4	2	1	1	4	4	4	4	1	3	4	1	2	3	3	1	1	3	4	1	4	4	1	4
	41	1		3	2	3	3	3	4	2	2	1	3	1	4	4	1	4	4	1	1	2	2	4	4	3	3	4	1	1	1	4	4	1	2	4	1	4	3	4	4	4	3	4	1	1	4	4	2
	42	1		4	1	4	2	3	3	4	2	4	1	1	1	1	4	4	3	1	1	1	3	3	1	2	4	1	2	4	2	2	2	4	3	1	1	1	1	2	2	3	2	1	1	2	3	4	3
	43	1		4	4	3	3	1	2	4	1	3	4	3	3	3	1	3	1	1	3	1	2	4	4	4	2	4	4	1	3	3	3	4	2	3	3	1	3	3	2	4	4	4	4	3	3	3	1
	44	1		3	4	1	1	2	3	1	1	1	2	3	3	1	4	3	1	3	3	2	3	4	1	1	1	3	2	1	1	3	2	1	2	1	4	2	4	3	4	3	1	1	1	4	1	3	1
	45	1		4	2	4	3	1	4	4	3	1	4	1	1	3	1	3	1	2	3	3	4	3	2	4	3	4	1	2	1	1	4	4	4	1	4	1	1	3	3	3	3	1	2	3	4	4	4
	46	1		4	1	4	3	4	2	1	1	4	3	1	4	3	3	3	3	4	3	2	4	1	4	1	2	3	2	2	3	3	1	4	3	3	3	2	2	4	4	1	4	4	2	3	2	3	2
	47	1		4	1	1	3	2	3	4	4	1	3	1	3	3	4	3	1	1	1	1	1	3	4	1	4	4	4	2	3	2	4	4	4	1	1	4	4	4	1	3	2	1	1	3	2	1	1
	48	2		1	4	3	1	1	2	2	3	2	3	2	4	2	1	4	3	4	2	1	3	2	4	4	1	4	1	1	4	3	1	1	1	3	2	4	1	4	3	4	1	4	4	4	4	1	1
	49	2		3	3	3	3	2	1	4	1	1	1	2	1	1	1	1	2	3	1	1	4	3	1	4	4	2	1	2	4	2	4	3	4	3	2	3	4	4	1	4	1	4	3	2	4	1	1
	50	2		3	4	4	4	3	4	1	1	4	1	3	4	3	4	2	3	3	2	2	2	4	1	3	4	1	4	2	3	4	4	1	1	1	2	1	3	4	1	2	3	4	1	4	4	4	4
	51	2		3	1	4	2	3	2	2	4	3	3	1	1	4	3	2	2	4	4	1	4	4	4	4	2	3	4	1	4	3	1	4	2	1	2	4	1	2	3	2	3	4	4	2	4	1	2
	52	2		3	4	4	3	1	4	3	4	3	4	3	1	2	2	3	1	4	1	2	4	3	2	2	4	1	2	3	2	3	1	4	2	1	4	1	3	3	2	3	1	1	3	3	4	2	4
	53	2		1	1	4	2	1	4	3	1	4	2	4	1	3	1	1	4	3	4	3	1	1	1	4	2	4	1	1	1	1	2	1	2	1	3	4	2	1	1	2	4	2	3	2	3	2	4
	54	2		2	1	2	1	4	3	4	1	3	1	4	3	4	3	1	2	1	4	4	1	1	1	3	4	4	2	3	3	4	1	4	4	3	2	1	1	4	4	3	1	4	1	3	1	4	1
	55	2		3	2	4	1	1	4	3	1	2	2	3	1	1	4	2	2	4	3	3	2	3	4	2	3	4	4	3	1	3	4	2	3	3	2	4	2	2	1	4	1	4	1	2	3	3	4
	56	2		4	1	2	4	2	1	3	3	1	3	3	3	1	4	3	1	3	3	1	1	1	4	4	4	2	2	2	1	3	1	2	3	3	1	4	3	4	4	2	1	4	4	3	3	2	1
	57	2		4	4	4	3	4	4	2	3	3	4	1	2	1	1	2	3	3	2	1	4	1	3	4	3	3	4	2	2	4	1	1	4	3	1	3	3	4	3	3	1	1	4	1	1	4	4
	58	2		3	2	1	4	3	3	3	3	2	4	2	1	1	3	4	2	2	3	4	1	4	1	3	1	4	4	4	2	4	2	1	3	1	4	3	3	4	3	1	1	4	1	4	3	2	2
	59	2		3	2	3	3	1	4	3	1	2	4	1	4	2	4	3	1	4	1	4	1	3	2	3	3	4	4	1	4	2	1	3	4	1	4	4	4	3	4	2	1	3	2	1	2	4	2
	60	2		4	1	1	1	4	1	1	4	3	4	2	4	2	4	4	4	4	2	1	1	3	3	1	3	1	1	2	1	4	3	3	1	1	3	2	3	4	2	3	3	1	2	3	4	4	4
	61	2		4	1	3	1	4	3	3	2	4	3	2	1	1	3	1	1	4	1	3	2	4	1	3	4	3	3	4	1	4	3	4	4	4	2	3	1	1	1	4	4	1	2	4	4	3	1
	62	3		2	4	4	2	3	2	2	1	3	2	3	3	1	3	4	2	2	4	2	4	1	4	1	3	4	2	1	4	1	1	2	1	1	4	1	1	2	1	1	1	4	4	1	1	2	3
	63	3		3	3	3	1	4	3	1	4	1	3	3	3	1	4	3	4	3	4	1	4	1	2	3	2	4	2	4	1	1	4	2	3	1	3	4	3	1	4	3	4	1	2	3	3	1	1
	64	3		2	1	1	1	4	1	2	1	1	1	4	1	1	1	1	1	3	1	4	2	3	1	2	4	3	1	3	3	4	1	3	3	2	3	2	1	3	1	3	1	1	1	4	3	1	2
	65	3		2	4	2	4	3	4	4	4	2	1	1	1	1	3	2	1	4	1	4	1	1	1	3	3	1	2	3	3	1	4	2	4	4	4	2	2	2	3	4	1	2	4	4	3	2	4
	66	3		4	1	1	3	1	1	3	3	1	1	3	3	4	2	3	3	1	1	4	2	1	2	3	4	3	1	4	4	1	3	4	2	1	4	4	3	4	2	1	1	1	4	4	3	1	4
	67	3		1	4	4	4	2	3	3	1	1	1	2	4	3	3	4	4	1	4	2	4	3	4	2	4	1	4	4	4	3	2	4	4	2	3	4	2	1	3	3	1	1	4	1	1	4	4
	68	3		1	1	3	2	2	1	3	1	3	4	3	3	4	3	1	1	4	1	4	2	2	3	3	2	4	3	4	4	3	1	4	4	3	1	2	3	4	2	2	3	1	4	4	1	4	1
	69	3		1	3	2	4	3	4	3	3	1	1	4	4	1	1	1	1	4	3	1	4	4	4	4	1	2	3	4	4	3	2	4	4	4	4	4	1	4	1	3	2	3	2	4	3	4	2
	70	3		3	4	1	4	1	4	4	1	1	3	3	2	2	2	2	1	4	1	4	3	1	2	4	3	4	1	2	2	2	2	1	3	4	4	3	2	4	3	1	3	2	1	1	2	1	1
	71	3		1	1	2	2	1	4	4	3	1	4	3	1	3	2	3	1	3	4	1	1	2	1	4	3	3	1	1	3	1	1	4	4	3	3	4	1	4	4	3	1	4	2	1	1	3	1
	72	3		3	2	3	3	4	4	1	4	3	3	4	1	3	3	2	4	1	2	1	1	2	1	1	1	3	3	1	2	3	3	1	2	2	2	4	3	3	3	4	1	4	2	1	1	4	4
	73	3		4	3	4	3	1	3	1	1	2	3	4	2	2	4	4	4	1	3	2	4	2	4	4	2	1	3	4	4	1	1	2	3	2	2	1	1	1	1	1	3	3	4	4	2	4	3
	74	3		3	3	1	4	1	3	4	3	3	2	3	1	1	4	3	1	3	4	4	1	4	1	1	2	3	1	3	1	4	2	4	4	4	1	4	4	2	3	4	2	2	2	4	4	1	4
	75	3		1	2	1	3	3	3	3	2	4	2	4	3	3	4	4	1	3	4	4	3	3	2	4	1	4	3	2	1	3	1	4	2	3	1	1	3	4	3	2	4	1	3	4	1	4	1
	76	3		1	2	2	4	4	1	4	4	3	2	3	4	4	2	4	2	3	4	1	3	1	4	1	1	4	4	3	1	4	1	2	4	2	1	1	2	2	2	1	2	4	2	1	1	4	1
	77	3		3	1	3	3	1	2	4	3	1	4	3	1	3	2	2	4	3	4	4	3	4	3	2	3	4	1	3	4	1	4	3	4	3	4	3	3	4	4	3	3	2	4	3	2	4	3
	78	3		3	3	3	2	2	2	1	1	3	2	1	4	3	1	3	4	4	1	4	1	4	4	1	1	3	2	1	4	2	4	3	3	3	1	1	4	1	1	2	4	4	3	4	4	3	4
	79	3		2	1	4	2	1	1	4	3	4	4	2	4	4	1	1	2	2	3	2	2	1	3	1	1	1	3	3	4	1	4	4	3	4	1	1	4	4	4	4	4	4	3	2	1	1	4
	80	3		1	1	1	2	1	2	1	2	3	3	1	4	4	4	1	1	4	3	4	3	4	4	4	2	1	3	1	4	4	2	3	1	1	1	2	3	4	3	1	1	3	4	4	4	1	2
	81	3		3	4	4	3	4	3	4	4	1	1	4	4	2	4	1	2	4	4	4	3	4	1	3	1	3	1	4	2	4	1	3	3	4	1	1	4	4	2	1	3	1	2	4	3	3	2
	82	3		3	3	1	1	3	4	1	2	1	4	1	3	3	1	1	1	3	4	3	4	1	1	1	3	3	1	2	4	4	1	4	4	1	1	1	2	1	2	3	4	3	1	4	2	3	3
	83	3		2	1	4	4	3	2	2	3	3	4	4	3	1	3	3	2	3	2	1	2	2	1	3	3	1	3	1	1	3	4	4	1	4	1	1	3	1	4	4	1	4	2	2	1	1	1
	84	3		3	2	2	3	3	1	1	1	3	4	1	4	1	3	2	4	4	2	3	4	3	2	1	1	3	2	1	4	1	4	3	3	2	4	1	4	1	1	4	4	4	2	1	4	4	1
	85	3		4	3	1	3	4	2	1	4	1	3	3	1	4	4	2	1	4	3	2	4	1	2	2	1	1	1	3	4	4	4	1	1	1	4	1	3	2	4	3	4	1	1	3	1	1	3
	86	3		2	3	1	4	4	2	3	4	1	1	1	1	1	3	1	1	4	1	2	4	3	1	4	3	1	2	3	3	3	4	1	3	1	2	1	4	3	2	1	2	3	3	3	3	4	4
	87	3		1	2	1	1	2	2	1	4	1	1	1	4	1	1	3	4	4	1	2	2	1	1	3	1	1	1	1	4	3	2	1	4	2	1	1	2	3	1	1	1	1	3	3	1	2	1
	88	3		2	4	3	3	1	4	1	2	2	2	4	4	4	1	4	2	1	2	3	3	1	4	3	3	4	4	3	4	3	1	4	3	3	1	1	1	3	4	4	4	4	1	2	3	4	4
	89	3		1	1	2	3	4	1	4	1	4	1	3	3	1	1	4	4	4	4	4	1	2	3	1	1	4	1	1	4	4	4	4	1	3	3	2	1	2	3	1	3	4	3	3	3	3	2
	90	3		1	1	1	3	3	4	3	1	4	1	4	2	3	1	1	2	3	1	1	1	3	1	4	4	3	2	4	1	2	1	3	2	1	3	1	4	2	1	1	1	3	1	4	3	3	2
	91	3		1	1	2	1	4	3	4	4	1	4	3	3	4	1	4	4	1	4	3	2	1	1	2	1	4	3	2	3	1	4	4	1	4	4	4	1	4	1	2	3	4	1	4	2	1	1
	92	3		4	1	4	4	3	3	1	4	4	2	4	4	1	3	4	3	3	4	1	1	4	4	3	1	4	3	4	1	4	3	3	2	1	3	2	3	1	4	3	3	4	3	1	3	2	3
	93	3		1	4	2	4	3	4	3	3	3	1	3	4	1	1	3	4	1	3	2	3	1	4	1	1	3	1	4	1	2	4	4	3	3	4	1	4	3	2	4	1	1	3	2	1	2	1
	94	3		3	1	1	2	1	1	1	4	1	2	4	2	1	1	3	2	4	2	4	1	3	1	1	2	3	4	4	4	1	4	2	3	4	3	2	4	3	3	4	1	1	1	1	3	3	1
	95	3		2	2	3	4	4	4	1	4	2	4	4	1	2	1	3	3	1	4	4	3	3	2	2	3	4	1	3	4	1	4	3	1	1	2	1	4	4	2	2	1	3	1	3	3	2	4
	96	3		3	1	4	4	4	3	4	4	4	1	4	1	2	4	4	2	1	3	4	1	2	1	2	2	1	1	4	1	4	3	4	4	3	4	1	2	1	3	3	3	3	4	1	4	4	3
	97	3		1	4	4	1	3	3	1	1	4	1	3	4	4	1	4	2	2	2	1	4	3	1	4	3	3	2	1	4	3	3	4	4	4	2	2	1	1	3	1	1	3	3	1	3	1	2
	98	3		3	1	4	3	1	1	4	3	4	4	4	3	1	4	1	3	1	1	4	2	2	1	3	3	1	4	4	3	2	3	4	3	3	1	4	3	1	3	2	1	1	3	2	4	3	2
	99	3		1	1	4	4	1	4	4	1	3	3	2	2	3	4	4	1	4	2	1	1	4	1	1	2	1	4	3	4	1	1	3	4	1	2	3	1	2	2	3	4	1	4	2	1	1	2
	100	3		4	1	3	4	2	2	3	4	4	4	2	1	4	2	1	3	1	4	1	4	4	1	3	1	3	2	1	3	4	4	1	3	3	2	3	4	3	4	2	4	3	1	2	3	1	1
	101	3		2	4	3	1	4	3	1	1	1	1	1	4	3	3	4	3	1	4	2	4	1	3	4	3	4	2	3	1	3	1	4	3	1	1	4	3	3	3	1	1	3	4	4	2	2	1
	102	3		3	4	4	3	3	3	3	2	3	3	3	2	2	3	1	2	3	4	2	1	1	4	4	1	1	1	1	2	1	2	3	1	2	3	4	3	3	4	1	1	4	4	1	4	4	1
	103	3		2	4	1	4	4	2	3	1	2	1	2	2	4	4	1	1	1	4	2	1	1	3	1	1	1	4	3	3	3	4	3	1	3	4	3	2	4	1	2	1	4	3	1	1	3	1
	104	3		2	1	1	4	1	1	2	2	1	3	4	1	1	3	1	3	4	1	4	4	1	2	1	1	2	1	2	1	3	1	3	4	2	1	1	4	2	2	4	4	2	1	1	1	1	4
	105	3		4	1	2	3	2	4	3	3	4	4	3	3	2	1	4	2	4	2	1	4	1	4	1	4	1	2	1	1	3	3	3	4	1	1	1	4	3	3	4	3	1	3	4	4	3	3
	106	3		4	4	2	3	4	1	4	1	3	1	4	4	2	3	1	1	2	3	3	1	3	4	4	3	4	1	1	1	1	1	3	2	4	1	3	3	4	4	1	4	3	1	3	1	2	2
	107	3		4	2	3	2	1	4	1	4	4	1	4	2	1	1	3	3	1	4	4	4	4	3	1	4	4	2	4	3	3	3	3	3	1	2	3	4	4	1	1	3	3	4	4	2	4	3
	108	3		1	4	4	2	1	4	4	4	4	1	3	1	1	4	3	3	4	4	1	2	4	3	1	2	4	4	4	1	1	4	4	3	4	1	4	2	1	1	3	3	4	3	3	1	1	3
	109	3		4	1	2	1	4	4	2	2	4	3	2	3	3	1	1	3	4	4	3	4	1	2	4	3	3	1	3	4	1	1	1	3	1	4	4	1	1	4	4	1	2	3	4	2	1	4
	110	3		4	3	1	3	1	2	1	4	3	3	1	2	1	2	4	1	4	1	4	4	4	4	1	2	1	4	1	3	4	3	2	4	3	1	4	3	4	3	1	1	3	3	2	4	3	3
	111	3		4	3	4	4	3	4	2	3	1	1	3	2	3	4	4	1	3	3	1	1	1	4	4	2	1	1	1	1	3	3	3	3	1	1	3	1	1	2	4	3	3	3	4	1	2	3
	112	3		4	2	3	3	3	1	4	3	4	4	4	1	4	4	2	4	1	3	1	1	1	3	1	3	1	1	1	1	1	4	2	4	4	3	4	4	3	1	4	3	3	3	1	1	1	3
	113	3		1	1	4	3	2	1	3	1	2	1	1	2	4	2	3	3	2	1	2	2	1	3	1	4	1	1	4	4	3	3	4	1	1	1	1	1	1	3	4	1	3	4	2	1	2	2
	114	3		1	4	2	4	1	4	3	2	3	4	3	2	1	1	3	4	1	1	4	1	1	3	3	1	1	1	1	4	2	3	2	1	3	2	4	4	1	2	2	3	1	1	1	2	3	1
	115	3		1	2	4	1	1	1	2	1	4	2	1	4	3	1	1	3	4	4	2	2	1	3	1	4	4	4	1	3	3	4	4	4	4	2	1	4	1	4	2	2	4	2	4	3	1	1
	116	3		4	2	3	3	1	4	4	1	1	1	3	2	1	3	2	3	3	2	3	1	4	4	3	3	1	2	1	3	1	4	2	3	4	1	3	1	4	1	4	4	2	4	4	3	2	1
	117	3		4	1	3	3	2	1	3	4	2	1	3	4	2	4	3	1	2	3	1	1	4	1	1	1	1	1	2	3	4	3	3	1	3	2	1	2	4	4	4	4	3	3	4	3	1	2
	118	3		2	4	1	3	1	3	1	4	3	2	4	1	1	1	4	3	1	4	3	1	1	2	2	3	4	1	2	1	4	1	1	1	1	4	3	1	2	3	4	3	4	2	4	1	2	1
	119	3		1	3	3	3	2	2	1	1	2	1	4	3	3	2	3	4	2	1	3	3	2	1	3	4	1	3	4	1	1	2	1	3	2	1	3	4	3	1	1	1	4	3	1	4	3	1
	120	3		4	2	2	1	4	1	2	4	4	1	4	2	3	4	4	2	1	1	2	3	1	1	4	1	2	2	4	3	1	1	3	2	1	4	3	4	4	2	4	3	4	4	3	4	3	2
	121	3		4	1	1	3	1	3	2	3	4	4	3	4	1	2	3	1	1	2	3	3	3	2	3	1	2	3	1	4	4	2	3	3	3	1	1	3	4	1	2	1	2	2	2	4	4	1
	122	3		2	1	3	1	3	2	4	1	1	3	3	2	1	4	3	4	4	2	2	2	1	4	2	4	1	3	3	4	1	3	1	3	2	4	4	2	2	4	3	4	4	2	3	4	2	1
	123	4		2	2	3	1	2	1	1	1	3	1	1	1	1	4	2	4	4	4	1	2	1	1	1	1	4	1	3	1	4	1	4	2	1	3	3	1	1	2	2	4	1	3	4	1	2	2
	124	4		1	1	4	1	3	4	1	4	3	1	2	3	1	3	3	3	4	1	1	1	3	4	3	4	1	3	3	4	3	4	1	4	3	1	3	1	3	1	2	4	4	2	1	3	1	2
	125	4		1	3	1	3	3	3	1	3	3	4	1	1	3	3	3	3	4	2	1	3	4	2	3	2	2	4	4	4	1	4	2	3	4	4	2	4	3	1	4	1	1	4	2	1	1	2
	126	4		4	2	4	4	2	3	1	1	3	1	1	1	2	4	4	3	2	1	1	3	1	4	1	2	4	3	1	1	3	1	3	4	3	2	1	3	4	3	4	4	3	2	1	3	4	3
	127	4		1	4	1	4	1	1	4	1	1	2	1	1	1	4	4	1	2	1	1	3	4	1	2	3	4	2	2	1	4	1	4	3	4	4	4	3	4	4	3	1	3	3	2	3	4	3
	128	4		4	4	1	2	1	4	3	3	1	3	3	1	1	1	3	1	4	3	1	1	1	3	4	3	3	1	4	2	4	1	1	2	2	1	1	1	4	1	3	1	3	4	4	2	3	2
	129	4		1	4	1	3	1	3	1	4	1	2	4	4	4	4	4	3	1	1	3	3	2	4	3	1	1	1	1	2	4	2	4	1	4	4	2	1	2	1	3	2	3	1	3	2	1	1
	130	4		1	3	4	1	4	1	4	3	4	1	2	4	3	1	4	4	4	4	3	1	4	1	1	4	4	2	2	4	4	3	4	1	4	1	3	2	2	1	3	1	1	3	2	2	4	3
	131	4		2	3	1	1	1	4	1	1	1	1	3	2	3	1	4	4	4	2	2	2	2	4	1	4	1	1	2	4	3	3	4	1	2	1	3	1	1	1	1	4	1	3	2	3	2	4
	132	4		1	1	3	3	4	3	3	1	2	1	1	2	3	4	1	3	4	4	2	1	2	1	4	4	2	1	3	4	1	2	2	3	1	1	4	4	2	2	1	4	4	2	4	1	4	4
	133	4		3	1	2	4	1	3	2	1	4	4	3	2	3	3	3	2	1	2	1	2	1	4	1	1	3	3	3	4	2	4	2	2	4	2	1	4	4	1	1	2	4	3	3	1	4	4
	134	4		4	4	3	2	2	2	1	4	4	3	1	3	4	4	4	3	1	1	3	2	1	3	3	4	3	3	1	4	1	2	1	2	1	3	3	3	4	3	4	4	2	4	1	1	2	3
	135	4		1	4	3	4	3	2	2	1	1	1	3	2	1	3	4	3	4	3	2	2	1	3	4	4	1	4	4	4	1	1	2	3	4	3	1	3	2	4	2	4	3	4	1	4	3	2
	136	4		3	1	3	1	3	1	3	2	4	4	3	4	3	3	2	4	3	3	2	4	4	4	3	2	4	4	2	1	4	4	4	1	1	1	1	3	3	2	1	4	3	1	2	1	4	4
	137	4		2	2	2	4	4	4	2	1	2	3	3	4	3	1	1	1	1	3	1	3	3	2	2	3	3	3	3	4	1	3	3	3	1	1	1	1	3	4	4	2	1	1	4	1	1	4
	138	4		2	3	4	3	4	3	4	1	2	1	1	4	1	4	3	1	3	1	1	1	4	3	4	3	3	2	4	4	1	4	3	2	1	1	3	4	3	3	4	4	3	2	3	3	4	3
	139	4		3	2	1	4	3	2	1	2	1	4	1	4	2	1	2	4	1	2	1	1	4	1	2	4	2	3	1	4	4	3	3	3	3	4	4	4	3	3	1	4	1	3	4	4	1	1
	140	4		1	3	1	3	1	3	1	4	2	3	1	1	4	1	2	3	4	3	3	4	3	3	2	3	3	4	3	4	1	3	4	3	2	1	1	4	1	4	1	3	4	4	2	4	4	1
	141	4		4	2	2	1	3	1	4	3	3	4	3	4	4	2	4	3	4	3	1	3	4	4	2	4	1	1	3	2	3	2	1	1	4	4	1	4	4	1	4	1	3	3	1	1	4	1
	142	4		1	4	3	2	1	2	2	2	3	3	4	4	4	4	4	1	2	4	4	4	4	1	4	2	3	1	3	3	1	1	4	4	4	3	3	1	4	3	1	1	3	3	4	4	4	4
	143	4		3	3	1	1	4	2	4	3	2	1	3	1	2	4	2	4	3	4	2	2	4	1	3	4	1	2	1	4	1	2	3	3	1	1	1	2	3	1	1	4	1	2	3	4	2	3
	144	4		1	1	1	3	4	1	1	3	1	1	1	4	4	3	2	3	1	4	3	3	1	2	4	2	4	3	3	1	1	3	1	2	4	4	1	4	4	2	1	2	4	2	3	4	2	3
	145	4		1	1	2	4	4	4	2	4	1	3	1	3	4	1	4	2	4	2	1	2	2	4	1	3	2	4	3	2	1	3	2	3	2	4	2	4	1	2	2	4	3	2	4	2	3	1
	146	4		3	2	1	1	4	4	1	3	1	1	1	4	3	4	4	4	2	1	3	4	3	2	3	4	3	3	2	2	1	4	3	3	2	1	3	2	2	1	2	4	2	2	2	2	2	3
	147	4		1	3	3	1	1	2	2	3	1	1	2	4	1	3	3	3	2	2	1	4	1	1	4	4	3	1	2	2	3	1	2	4	4	1	3	1	4	4	3	3	1	4	4	3	1	4
	148	4		3	1	4	4	3	3	4	3	1	1	1	2	1	3	1	4	3	2	1	4	1	4	1	3	4	1	4	2	3	3	1	1	4	1	3	3	4	2	4	2	1	3	4	4	3	4
	149	4		1	4	1	4	1	4	3	2	2	2	1	3	4	4	4	2	2	3	1	3	2	3	3	1	3	2	3	1	3	4	3	2	1	1	2	3	4	3	4	1	2	1	4	1	2	4
	150	4		3	1	1	1	2	4	1	1	2	3	1	2	4	1	4	3	4	4	1	1	2	4	4	3	4	1	3	1	1	3	4	2	1	1	4	3	1	2	2	2	3	3	2	3	1	4
	151	4		3	4	1	3	1	4	2	4	4	1	1	2	4	2	2	1	2	2	4	1	1	3	3	1	2	1	1	1	2	4	1	3	1	1	4	1	4	2	3	3	4	2	1	1	1	1
	152	4		1	3	1	2	4	1	1	4	3	3	4	4	1	2	3	2	3	1	4	4	1	1	2	3	3	3	2	1	4	4	1	3	3	1	2	1	1	1	4	1	1	2	2	1	1	4
	153	4		2	3	2	4	3	3	3	1	4	2	3	4	3	3	4	3	3	4	4	2	4	4	1	3	4	4	1	1	4	3	3	4	3	4	2	1	1	4	1	1	3	3	2	4	3	1
	154	4		2	1	1	1	1	4	3	4	1	2	3	1	4	3	4	4	2	2	3	2	1	4	3	4	1	1	3	3	3	4	1	4	3	3	3	1	3	1	1	3	3	4	4	3	2	1
	155	4		1	2	1	4	4	4	4	1	4	4	3	1	3	3	3	3	3	2	2	1	4	2	2	4	3	4	2	1	4	1	3	1	3	3	3	4	2	3	3	3	4	1	2	4	3	4
Toiyama	1	1		4	1	4	1	2	1	2	4	3	3	2	3	4	4	1	1	2	2	1	3	2	3	4	2	4	1	2	1	3	4	2	2	4	1	3	1	1	4	4	4	2	1	1	4	4	1
	2	1		4	4	4	4	1	1	4	3	2	1	1	3	1	2	3	3	1	1	2	3	2	3	4	1	3	1	2	2	4	1	4	3	4	1	3	1	1	4	4	4	4	1	3	2	4	1
	3	1		4	1	1	1	3	4	1	2	1	3	3	4	1	3	4	3	3	3	3	4	3	4	1	1	1	2	4	2	1	3	3	3	3	1	4	1	3	2	1	4	1	4	4	1	3	2
	4	1		1	1	1	4	2	4	3	3	2	1	4	3	4	4	4	4	2	1	2	1	2	4	3	3	1	1	1	3	2	4	1	4	4	1	3	3	2	3	4	4	1	4	1	4	4	1
	5	1		4	1	2	1	1	1	2	1	2	3	3	1	3	3	1	1	1	1	1	3	1	3	3	3	3	4	2	3	4	1	1	4	3	3	2	1	2	2	1	2	4	4	2	3	4	1
	6	1		1	4	1	4	3	1	3	3	4	1	1	4	2	4	2	2	3	2	4	1	4	2	3	3	4	1	1	3	1	2	3	2	2	4	2	3	2	3	1	1	1	3	1	2	1	1
	7	1		1	2	3	2	2	3	3	3	2	4	1	3	1	3	3	1	3	3	4	2	2	4	3	1	1	3	3	4	3	2	3	4	4	1	3	3	2	4	2	1	4	4	3	3	1	4
	8	1		4	3	3	4	2	1	4	4	4	2	4	4	4	3	3	3	4	1	3	3	1	1	4	3	1	2	2	1	1	3	4	4	4	1	1	2	3	3	4	2	4	1	3	4	3	2
	9	1		1	1	1	4	2	1	3	1	3	1	2	1	4	2	1	1	1	4	1	1	3	4	4	2	2	1	4	3	1	3	1	3	1	3	3	1	4	2	4	4	1	3	4	4	1	1
	10	1		3	3	3	4	4	3	2	2	4	3	4	1	3	4	4	1	1	1	1	3	1	1	3	3	1	3	3	4	4	3	4	4	3	4	3	1	4	4	1	1	1	1	1	4	1	1
	11	1		4	3	3	2	3	4	1	4	4	2	3	3	4	1	1	4	1	1	4	3	1	3	2	4	3	1	4	4	3	2	3	2	1	1	3	1	1	4	4	2	2	3	1	1	4	1
	12	1		1	4	1	1	3	3	1	1	2	4	4	1	2	1	4	2	1	3	1	3	1	2	1	3	4	1	4	1	3	2	2	1	4	3	3	3	3	4	1	2	3	3	4	4	2	3
	13	1		3	1	3	1	4	3	3	2	1	2	4	3	1	3	2	1	2	3	4	2	2	4	2	4	2	1	2	4	3	2	3	2	1	3	3	1	2	4	2	2	1	3	4	1	1	2
	14	1		4	3	1	4	1	3	3	1	2	2	1	3	3	4	4	1	1	3	3	4	3	1	1	3	1	1	4	1	4	1	3	4	3	4	2	4	4	2	4	4	3	4	3	2	1	1
	15	1		2	1	1	1	3	4	4	2	3	3	3	4	1	4	3	4	4	3	4	3	1	1	3	1	1	2	3	4	2	1	4	1	4	4	1	4	3	4	1	4	3	2	4	3	4	3
	16	1		3	4	1	4	1	4	3	1	1	2	4	3	3	1	1	3	4	1	2	2	2	1	2	2	3	1	4	4	1	1	4	1	3	4	2	3	1	4	3	1	1	4	1	4	3	4
	17	1		3	1	3	1	3	3	4	1	4	3	4	2	1	1	1	2	4	4	3	4	3	2	4	4	3	4	1	3	1	2	2	3	1	4	4	1	2	3	1	3	2	3	4	4	4	1
	18	1		2	4	4	4	2	2	4	3	4	1	1	2	1	4	1	2	4	1	1	3	3	2	4	1	4	3	3	1	2	2	4	2	1	3	1	1	1	4	3	4	4	2	2	2	1	4
	19	1		2	1	3	4	1	4	1	1	1	3	1	4	4	1	2	3	3	4	1	3	1	1	3	1	3	2	2	2	1	2	2	1	2	1	3	1	4	4	2	1	2	3	2	1	3	3
	20	1		3	4	3	1	4	2	2	2	2	4	2	4	1	2	3	2	4	4	1	3	1	3	1	1	4	1	4	4	2	1	4	4	3	4	3	3	4	3	1	4	3	3	1	1	4	1
	21	1		1	2	1	1	4	4	4	2	4	1	2	3	3	1	4	2	3	4	2	4	1	4	1	4	1	4	4	4	3	3	3	4	4	3	1	4	4	2	1	2	4	1	1	4	1	3
	22	1		1	1	4	2	1	3	1	4	3	3	3	1	3	2	4	1	1	4	4	2	1	1	4	3	4	4	1	4	3	3	2	3	4	4	2	4	1	3	2	3	1	2	3	2	1	3
	23	1		3	3	1	3	3	1	1	4	2	3	1	1	4	1	4	3	4	2	4	4	2	3	2	4	1	2	1	3	2	3	4	1	2	1	4	2	3	4	1	1	3	4	2	2	3	2
	24	1		1	3	1	4	2	2	4	3	1	3	2	4	1	4	3	4	3	1	4	1	1	1	1	1	1	4	2	1	3	1	4	3	2	3	2	1	4	1	2	2	1	2	1	3	4	4
	25	1		2	1	1	4	1	3	4	1	2	1	1	4	4	3	1	1	1	1	3	1	3	1	4	3	4	2	2	3	2	3	3	3	2	1	1	4	2	3	1	3	3	4	1	4	4	3
	26	1		3	2	2	4	1	1	1	3	2	4	4	1	3	2	1	4	2	1	4	1	2	4	1	4	3	2	2	4	4	1	1	4	4	2	4	1	2	1	3	4	3	1	1	2	1	3
	27	1		2	4	4	1	4	2	2	3	4	1	1	2	3	1	4	1	4	1	4	3	2	4	3	4	3	4	3	1	1	3	3	1	1	3	1	1	3	2	3	3	3	4	4	3	3	4
	28	1		4	2	2	4	3	1	1	3	2	4	3	1	2	2	3	3	1	4	2	4	2	4	4	2	2	1	4	3	4	2	3	3	4	1	1	4	3	3	3	2	1	4	2	1	3	3
	29	1		1	4	1	4	4	1	2	1	2	3	1	2	2	3	4	4	2	3	4	1	3	3	1	1	2	3	1	1	4	1	3	4	3	2	1	4	3	2	1	4	3	2	4	2	4	4
	30	1		4	1	3	4	3	3	2	4	4	3	3	1	4	1	2	1	4	1	4	3	2	1	3	3	3	3	2	1	2	3	3	1	2	4	1	4	4	4	3	1	4	3	1	2	3	4
	31	1		2	2	1	4	4	2	1	1	3	4	1	4	3	4	4	3	2	2	4	1	4	2	2	2	2	2	3	2	4	4	4	4	3	1	1	1	2	4	1	2	3	3	2	3	4	2
	32	1		3	1	1	2	4	4	3	3	3	2	4	2	3	3	3	1	4	4	1	3	1	4	4	4	2	4	4	1	4	1	2	1	4	4	4	1	2	1	4	3	3	3	2	3	1	4
	33	1		4	1	2	1	1	4	3	4	4	1	4	3	1	2	2	2	2	4	2	1	2	1	1	1	1	1	4	4	4	4	2	1	2	3	4	1	4	4	3	1	3	4	4	4	1	2
	34	1		3	3	3	4	4	4	1	3	4	3	1	2	4	4	4	3	2	1	1	3	3	1	2	3	4	4	4	4	4	3	2	2	3	4	4	1	2	4	4	4	1	1	1	1	3	3
	35	1		3	1	3	2	2	1	3	1	4	2	1	2	3	3	3	2	1	2	4	3	4	2	4	3	4	1	3	4	1	2	4	4	1	3	4	4	1	2	3	4	4	1	2	1	2	2
	36	1		1	2	1	3	2	2	1	3	1	3	3	1	4	2	4	4	3	3	4	3	1	1	4	1	1	1	1	4	1	4	4	3	4	1	3	4	4	4	3	1	3	1	4	4	1	3
	37	1		3	3	4	1	3	4	1	1	1	4	1	2	4	2	3	3	4	4	3	1	3	1	1	4	3	3	2	3	4	3	2	4	4	1	2	3	2	3	2	1	4	1	3	3	2	1
	38	1		2	2	2	3	1	4	4	1	1	3	4	1	1	1	2	1	1	1	1	2	3	4	3	4	3	3	1	1	1	1	1	4	3	3	2	4	4	4	1	2	1	4	1	4	1	2
	39	1		2	1	1	3	2	4	3	3	4	1	4	4	1	4	4	4	1	1	1	3	4	2	1	4	3	4	4	4	1	3	4	1	4	3	4	1	1	2	3	1	3	2	4	3	3	4
	40	1		3	1	2	2	2	1	1	4	2	2	2	4	3	4	2	3	1	2	1	1	1	1	1	1	1	3	4	4	4	4	4	4	3	4	4	4	4	1	2	4	4	2	2	3	2	2
	41	1		3	2	4	1	2	4	1	4	2	1	3	1	4	4	3	2	1	3	1	2	2	3	2	3	4	1	1	4	4	1	4	3	2	4	4	1	4	4	4	1	1	2	3	1	4	4
	42	1		3	2	4	2	3	4	4	3	3	1	4	1	4	4	4	4	1	4	1	3	3	3	1	3	4	4	3	1	1	1	1	4	4	1	1	4	3	1	4	3	1	1	4	3	4	2
	43	1		1	1	1	4	1	3	1	2	4	4	3	3	1	2	2	3	2	1	1	4	1	3	4	3	1	4	2	4	3	2	4	4	3	1	2	1	3	4	3	4	2	1	1	1	1	4
	44	1		1	1	1	1	3	3	1	4	2	1	3	2	4	1	4	1	1	1	2	4	4	1	4	1	2	3	2	3	1	1	3	3	1	4	2	1	1	2	1	2	1	4	4	1	2	3
	45	1		2	2	2	1	4	1	4	4	3	3	1	3	3	4	3	2	3	4	2	1	1	4	4	4	3	4	4	1	3	2	1	1	2	1	3	3	3	1	4	4	2	3	3	3	4	1
	46	1		2	1	4	3	3	3	1	3	2	1	1	1	1	3	4	3	2	1	1	1	2	4	4	1	3	3	3	4	4	1	1	1	4	3	3	3	3	1	4	1	2	1	4	2	4	4
	47	1		1	1	2	2	2	1	3	1	4	4	1	4	1	3	4	3	1	1	2	1	4	2	4	1	4	3	1	1	1	1	3	3	3	3	2	4	3	3	3	1	2	3	1	2	4	4
	48	1		4	3	3	1	4	4	4	3	3	4	4	3	1	1	3	4	1	2	3	4	4	4	1	2	3	4	1	3	4	4	4	1	2	4	1	3	3	4	1	3	3	4	1	1	4	3
	49	1		2	2	3	3	4	4	2	4	4	3	1	4	4	4	4	1	2	1	4	3	4	2	1	1	1	2	1	4	4	3	3	3	1	3	4	4	1	4	3	1	2	1	1	1	1	1
	50	1		2	2	3	1	4	2	1	4	4	1	4	4	2	1	3	4	2	4	1	1	1	1	1	1	3	4	3	2	4	3	2	3	4	3	2	1	4	4	3	4	1	3	1	2	3	3
	51	2		1	4	2	1	2	4	1	3	1	1	2	2	3	3	1	3	1	1	2	2	2	3	4	2	2	3	4	3	1	4	2	1	1	4	4	2	1	1	1	2	4	3	3	4	2	4
	52	2		3	3	4	2	1	1	1	4	1	1	1	1	4	1	3	1	3	1	4	3	1	1	2	1	1	2	2	1	3	2	4	1	2	1	1	2	1	3	4	1	1	4	2	2	3	3
	53	2		3	4	1	3	4	2	2	4	3	2	2	4	4	1	3	1	1	2	3	4	1	4	2	1	4	2	1	4	2	2	1	4	2	3	1	2	2	1	3	1	3	3	4	3	2	3
	54	2		4	1	4	1	1	4	1	1	4	4	3	3	4	2	4	3	3	3	4	4	1	2	4	1	1	4	3	2	4	2	1	3	1	3	4	4	4	3	3	4	2	2	1	1	4	1
	55	2		3	3	4	2	3	1	3	1	2	4	1	1	2	3	1	2	2	2	2	3	2	4	2	4	2	3	3	3	4	3	1	4	3	2	1	3	4	3	3	3	4	3	2	4	4	1
	56	2		3	2	4	3	3	1	4	4	1	1	1	2	4	2	1	4	1	3	2	1	2	4	1	4	3	1	1	3	4	2	1	1	2	4	3	3	1	3	4	3	1	3	1	1	1	3
	57	2		2	4	4	2	1	1	1	3	2	2	2	1	1	1	1	1	4	3	3	2	4	4	3	3	2	3	1	4	1	4	1	4	1	1	2	2	2	4	2	3	4	1	4	1	4	4
	58	2		3	1	2	1	2	3	3	3	2	4	1	1	4	4	1	2	2	4	4	4	4	4	4	4	1	3	4	1	3	2	4	2	4	1	2	2	3	3	1	2	1	2	1	4	4	3
	59	2		1	1	3	3	3	3	1	3	4	3	4	1	1	2	1	2	1	3	3	1	2	3	1	1	3	4	3	3	1	4	1	4	3	4	3	1	3	4	3	3	4	2	1	1	2	4
	60	2		4	4	2	4	3	4	1	1	2	3	1	4	1	2	2	4	3	1	2	3	3	3	4	3	2	2	4	2	4	3	4	2	1	3	2	2	3	4	3	2	1	3	1	3	4	4
	61	2		3	1	3	3	3	1	1	2	2	3	3	3	4	2	4	2	3	4	3	1	3	3	2	1	4	4	3	4	1	4	3	3	3	2	4	1	3	1	1	3	3	1	4	2	1	4
	62	2		4	4	1	2	3	1	3	3	3	1	3	2	3	3	3	3	2	1	1	3	4	4	3	1	1	1	3	3	4	1	3	4	4	3	4	1	3	2	1	1	3	4	2	3	4	4
	63	2		2	4	4	4	1	3	3	4	1	3	1	1	3	2	4	3	2	1	3	3	4	2	3	3	4	2	3	3	1	1	3	4	3	4	2	1	4	1	1	4	2	4	4	4	4	3
	64	2		1	1	3	3	3	3	2	3	3	1	4	2	1	1	3	4	4	2	4	1	2	1	2	4	3	3	4	4	3	3	1	2	1	4	3	3	2	2	3	1	2	3	4	2	4	1
	65	2		2	2	3	3	3	3	4	3	1	3	2	1	4	2	1	3	3	1	3	2	3	3	2	2	2	4	1	1	3	2	3	1	2	4	4	1	4	3	4	3	1	3	4	1	1	4
	66	2		1	3	1	1	3	1	1	4	1	2	4	1	4	3	2	4	1	3	3	2	2	2	2	3	4	3	4	1	1	2	1	1	1	2	4	1	2	1	3	1	4	2	2	1	4	3
	67	2		2	2	2	2	3	4	3	4	2	4	4	3	3	1	4	3	2	3	4	1	1	4	3	1	1	2	4	2	2	1	1	3	1	3	4	3	1	3	1	1	4	4	3	1	3	1
	68	2		4	2	4	4	1	3	4	1	1	1	2	4	3	3	4	4	1	3	2	3	2	1	1	3	3	4	3	4	1	2	3	4	3	3	4	2	1	4	1	3	1	2	3	4	1	3
	69	2		1	1	1	3	4	1	4	2	4	2	4	2	4	2	1	4	4	1	3	4	4	2	4	3	3	4	3	1	4	3	1	1	1	2	1	4	3	1	3	2	1	4	3	2	2	2
	70	2		3	4	2	2	3	1	1	1	4	4	4	1	1	3	4	2	4	3	1	3	4	4	1	4	1	3	1	3	4	1	1	1	3	4	4	3	3	3	4	4	3	1	3	4	2	4
	71	2		4	1	3	2	2	3	3	3	4	3	3	3	3	1	2	3	4	3	3	1	1	3	2	4	1	4	4	3	4	2	1	1	3	1	3	1	1	3	1	1	1	4	4	2	4	1
	72	2		3	1	1	1	4	1	1	3	3	1	1	4	1	1	1	3	3	2	4	3	3	1	3	4	1	1	2	4	1	4	3	4	4	1	2	4	2	1	1	1	4	3	4	3	4	2
	73	2		3	3	3	1	1	2	2	4	4	3	1	1	2	1	3	1	1	1	1	4	4	3	4	1	1	3	2	1	2	1	4	1	3	3	3	1	4	4	4	4	3	1	4	1	3	2
	74	2		4	4	1	3	4	3	1	3	4	3	2	3	4	4	3	1	1	4	2	4	3	3	4	2	1	4	4	4	1	3	1	3	2	4	1	4	4	4	2	1	1	2	1	3	3	3
	75	2		4	3	2	3	2	1	2	4	1	3	2	4	3	1	3	2	4	2	2	4	1	3	4	3	3	4	4	3	3	4	1	3	3	1	1	3	1	1	4	1	2	1	3	4	1	3
	76	2		2	4	3	1	4	2	4	2	1	3	2	4	4	2	4	1	2	4	4	2	2	3	4	4	1	1	1	2	1	3	4	4	3	4	1	1	2	2	1	4	1	1	1	1	3	4
	77	2		4	1	2	1	1	1	4	1	2	1	3	4	1	1	2	1	4	1	4	1	3	2	4	1	2	3	4	4	1	1	1	3	1	4	1	1	1	2	2	3	4	2	4	1	2	2
	78	2		3	3	3	2	1	3	4	2	3	1	3	1	3	4	3	4	4	3	1	1	1	4	3	2	1	3	4	3	1	4	1	3	1	1	3	1	4	4	2	1	2	4	4	3	1	4
	79	2		4	4	1	4	2	4	3	4	3	1	1	2	2	1	4	3	3	1	3	3	2	4	1	2	2	3	2	4	3	1	4	4	3	1	4	4	1	4	4	3	3	3	3	1	1	4
	80	3		3	4	1	3	1	2	4	1	1	2	4	2	3	1	4	1	2	1	1	1	1	3	1	2	1	3	1	4	3	2	4	2	3	2	2	1	3	3	3	3	4	2	4	4	4	1
	81	3		4	3	4	3	2	3	2	4	4	1	4	3	3	1	4	2	3	1	4	1	1	3	1	3	1	3	1	2	3	2	1	1	1	2	3	1	1	2	3	3	2	4	1	2	1	3
	82	3		1	1	2	1	3	3	3	1	1	3	3	1	1	4	2	1	3	1	3	3	3	4	4	4	1	4	3	1	1	4	4	3	4	4	3	2	1	4	3	1	2	4	4	4	4	1
	83	3		1	1	4	3	4	2	4	1	4	4	1	1	2	1	3	4	1	3	1	3	4	4	2	4	4	1	2	1	1	1	3	4	2	1	4	4	2	1	2	2	4	3	4	4	2	4
	84	3		3	3	3	4	1	2	2	3	4	3	1	1	2	1	2	4	1	1	3	3	3	2	4	1	1	1	1	1	1	2	1	2	1	1	3	4	4	4	1	3	1	3	1	3	1	3
	85	3		1	4	3	4	1	1	1	3	4	4	4	3	2	3	1	1	4	1	4	3	2	4	4	4	3	3	3	1	3	1	1	3	1	1	2	1	1	1	4	1	4	3	4	4	2	2
	86	3		1	2	1	3	1	4	1	3	4	4	4	1	3	2	3	4	3	4	3	2	2	3	3	4	4	2	4	4	1	3	3	3	4	2	2	1	4	4	2	1	3	3	1	2	3	3
	87	3		1	4	3	1	3	4	2	4	1	1	4	2	3	1	3	1	4	1	1	4	1	2	4	1	1	3	1	4	4	4	1	4	2	4	1	3	1	3	1	3	2	1	4	3	2	4
	88	3		1	4	3	3	3	1	3	1	4	1	3	1	3	4	1	4	1	2	4	4	4	4	4	3	3	1	2	4	1	4	1	3	1	4	4	1	3	1	2	3	3	2	1	4	4	3
	89	3		3	3	1	3	2	1	1	3	4	1	3	3	1	2	4	1	2	1	1	4	4	3	3	3	3	4	4	1	2	3	4	2	3	2	4	1	1	1	4	4	1	3	2	1	3	1
	90	3		1	2	3	1	3	4	3	1	1	4	1	2	3	3	4	3	2	3	1	4	3	4	3	1	4	3	4	4	1	4	4	4	3	1	1	4	2	3	2	2	4	2	2	4	1	2
	91	3		1	3	2	2	2	1	3	3	3	1	1	3	3	4	1	3	3	1	1	4	1	1	3	1	4	3	2	4	4	1	3	4	4	2	1	4	4	1	2	1	1	1	4	2	4	2
	92	3		4	1	1	4	1	2	3	3	1	4	1	4	1	4	4	1	4	3	1	3	1	4	4	4	4	2	3	3	1	1	4	3	1	4	1	3	4	3	4	1	4	2	1	1	4	1
	93	3		4	1	3	3	2	1	3	3	4	2	3	4	2	4	1	4	2	1	4	1	3	1	1	4	1	1	1	3	4	3	2	4	2	4	1	1	1	3	1	2	3	2	4	1	2	2
	94	3		1	3	3	4	1	3	1	2	4	4	4	4	2	1	1	4	4	3	2	1	2	4	3	1	4	3	3	3	4	3	3	1	1	3	4	4	1	4	1	3	2	4	2	4	1	4
	95	3		3	2	1	1	4	4	4	4	1	1	3	2	1	1	1	2	1	4	3	2	4	1	3	3	1	1	3	1	1	4	3	4	4	4	2	4	4	3	1	1	4	3	3	2	4	1
	96	3		3	1	3	2	3	3	4	2	1	3	4	3	3	3	3	4	3	3	1	2	1	4	3	1	2	3	3	4	4	1	1	3	3	4	1	1	1	1	2	4	4	1	3	3	3	3
	97	3		3	4	2	4	2	4	1	1	3	1	3	4	1	3	4	4	2	2	3	1	4	2	3	1	2	1	3	4	3	1	4	2	1	2	1	3	4	1	1	1	1	4	1	3	1	4
	98	3		1	4	1	2	2	1	1	4	1	3	4	4	2	2	3	2	4	2	4	3	1	1	3	4	3	1	1	1	4	3	1	2	4	4	2	1	3	3	2	4	3	3	3	4	1	1
	99	3		4	1	2	1	4	4	3	2	1	2	4	4	3	3	1	4	3	3	1	1	4	2	3	1	3	2	2	4	4	4	1	1	4	4	1	3	3	1	3	1	3	1	4	4	1	1
	100	3		4	1	3	4	3	4	2	2	3	4	1	3	3	1	3	2	3	4	4	4	1	1	3	1	2	3	4	3	1	3	1	1	3	2	2	2	1	1	4	2	3	3	3	1	2	1
	101	3		4	3	4	4	4	2	3	1	3	1	1	3	4	4	1	3	4	4	4	1	4	1	4	1	1	1	1	1	1	3	1	1	1	4	3	1	4	2	4	1	4	1	1	1	4	1
	102	3		4	1	3	3	4	1	2	4	1	1	3	4	3	3	2	1	4	1	1	3	1	3	1	4	4	2	4	3	1	2	4	1	4	3	3	3	4	1	1	4	4	4	2	1	3	4
	103	3		3	3	2	2	2	4	4	3	3	3	2	1	3	2	3	1	3	2	3	4	4	2	3	1	1	4	3	3	2	1	2	3	1	1	3	4	2	1	2	4	4	4	2	3	1	4
	104	3		1	4	3	2	4	3	2	3	2	4	4	1	1	2	4	3	2	4	2	4	3	4	3	4	3	3	4	4	4	1	4	3	4	4	1	4	4	3	3	4	3	3	2	3	1	4
	105	3		2	2	2	2	1	1	1	2	1	3	3	1	3	2	4	2	4	1	3	1	2	2	4	4	1	2	2	4	1	2	3	4	4	4	2	1	3	4	3	1	4	1	3	4	4	4
	106	3		3	2	3	4	4	4	4	3	4	1	1	2	3	1	3	1	1	4	3	3	4	3	4	3	4	1	1	3	3	3	4	4	1	1	4	4	2	3	3	3	1	4	2	2	4	1
	107	3		1	4	4	1	3	1	2	1	1	4	2	4	1	1	4	2	4	4	3	3	4	4	3	2	3	1	3	1	1	1	2	3	1	1	2	3	4	3	1	3	3	1	1	3	1	1
	108	3		2	1	1	1	4	1	3	2	2	4	3	1	4	2	4	3	2	4	4	2	2	2	3	2	1	1	2	3	1	1	4	1	1	2	1	4	3	2	2	3	3	4	4	1	2	2
	109	3		4	4	2	4	3	2	1	4	4	4	2	1	4	2	4	3	1	4	3	1	2	3	3	1	4	3	4	3	4	3	1	4	3	3	3	4	4	1	3	3	4	2	4	1	3	1
	110	3		2	4	3	1	1	1	2	1	2	1	3	2	3	1	1	1	4	2	3	2	3	4	3	3	4	4	4	4	4	3	1	2	3	4	2	1	1	2	4	4	1	3	4	1	4	4
	111	3		2	1	4	4	1	3	3	1	3	1	3	1	1	1	4	2	3	1	1	1	2	4	4	4	2	3	4	2	1	1	4	1	3	1	2	4	4	4	2	2	1	1	2	4	1	1
	112	3		3	1	4	4	2	4	4	1	1	3	1	3	3	1	4	1	2	3	3	1	4	3	1	3	1	1	1	1	1	1	2	4	4	3	1	3	3	2	3	3	1	3	4	3	4	3
	113	3		3	1	4	1	4	3	4	4	4	2	3	1	3	4	1	4	3	1	1	2	2	4	2	2	4	4	4	4	1	3	4	3	1	1	2	2	4	4	3	4	3	2	4	2	3	1
	114	3		4	1	4	1	1	1	4	2	1	4	4	1	4	1	4	4	1	3	1	3	1	2	1	4	4	3	3	1	1	4	1	2	1	4	2	4	3	1	4	1	4	4	1	4	2	4
	115	3		4	1	4	1	2	1	1	1	3	1	1	4	1	4	3	3	1	2	3	4	2	3	3	4	1	2	4	2	3	4	1	1	4	2	3	1	4	1	2	3	2	4	1	3	3	4
	116	3		4	1	4	4	3	4	4	3	4	1	4	3	3	2	3	1	3	3	1	3	1	2	3	1	4	2	4	4	1	4	3	3	3	2	1	3	2	1	1	3	3	2	4	4	4	3
	117	3		2	4	2	1	3	2	3	3	1	4	4	4	1	4	1	1	1	2	3	1	3	3	3	2	1	1	3	3	2	4	3	1	4	3	3	3	4	4	2	3	2	1	3	1	1	3
	118	3		1	3	4	4	2	4	4	4	1	1	3	1	4	4	4	2	1	3	3	4	2	1	1	2	1	1	4	2	3	1	4	3	3	4	4	3	3	1	3	4	3	3	3	1	1	2
	119	3		4	2	3	4	3	1	3	4	3	4	4	4	1	3	4	4	1	3	4	1	1	4	1	1	1	2	1	2	3	1	3	3	2	3	1	1	3	2	1	2	1	1	3	4	4	4
	120	3		4	2	2	4	2	4	2	1	1	3	1	2	3	2	4	1	4	1	2	4	1	4	2	3	1	3	1	4	2	1	4	3	2	4	1	4	3	3	4	1	3	4	1	4	2	4
	121	4		1	1	4	4	1	1	4	1	4	4	1	3	4	3	3	1	1	3	4	2	1	4	2	2	1	1	4	3	4	4	1	1	4	4	3	3	1	4	4	2	1	3	4	4	4	4
	122	4		2	3	4	3	2	1	2	2	4	4	2	2	1	1	1	3	3	3	2	4	4	4	4	2	2	1	3	4	3	2	1	3	2	1	4	4	3	3	4	1	3	4	2	2	1	1
	123	4		2	2	1	3	2	3	3	1	4	1	1	1	3	3	1	4	3	2	2	2	2	4	2	1	4	1	4	3	3	4	2	4	3	3	4	4	4	1	4	1	4	3	3	4	1	4
	124	4		3	3	1	2	4	4	3	1	4	2	2	3	1	2	1	2	3	4	2	1	1	2	4	2	2	3	2	4	1	3	3	2	2	1	1	2	2	1	2	1	3	4	3	3	1	4
	125	4		1	3	2	3	4	1	1	2	4	1	2	2	3	3	1	4	1	1	4	1	2	3	4	1	1	2	3	3	3	3	4	1	1	4	3	4	4	2	1	4	4	1	3	4	3	4
	126	4		1	4	4	4	2	2	3	1	3	3	3	4	1	4	1	4	1	1	3	3	4	1	2	3	4	4	4	3	1	1	1	4	4	1	4	1	1	1	1	3	1	1	1	1	4	4
	127	4		3	3	3	3	1	3	1	3	1	4	4	4	2	4	3	4	1	1	4	4	1	3	4	3	1	3	1	1	1	1	2	2	4	3	4	4	1	1	2	1	3	2	4	2	1	1
	128	4		2	1	4	2	4	4	3	3	1	3	1	1	3	4	1	1	3	4	1	4	1	4	3	4	1	4	1	3	1	4	4	2	1	4	4	3	1	3	1	2	3	4	4	1	1	3
	129	4		1	2	1	1	3	4	1	1	3	1	2	4	4	3	3	4	2	2	2	1	3	3	3	4	3	1	3	2	2	1	1	4	2	2	4	4	4	4	2	2	3	2	4	4	4	1
	130	4		1	4	4	1	2	1	3	4	3	1	2	1	3	1	3	3	4	3	4	4	3	4	2	1	4	4	4	3	3	3	1	2	1	1	3	2	1	4	4	1	3	2	4	2	4	4
	131	4		1	4	2	1	1	1	1	4	3	3	2	4	1	4	4	1	3	1	1	3	1	4	3	2	3	1	4	4	4	1	4	1	3	2	4	1	3	2	1	4	2	2	1	2	4	2
	132	4		3	1	3	3	1	3	1	4	2	2	2	3	4	1	4	3	3	2	4	1	4	4	4	1	1	1	3	3	4	4	3	3	2	4	1	3	2	2	3	3	4	1	1	3	4	3
	133	4		4	1	4	2	3	4	2	3	3	3	1	4	4	3	2	4	3	3	1	4	4	3	4	2	4	4	1	3	1	1	2	4	4	1	4	3	4	2	3	3	4	4	1	1	1	3
	134	4		4	4	4	2	4	1	1	1	3	1	1	4	3	3	4	1	3	2	1	4	3	3	1	4	1	3	1	3	3	4	3	1	3	1	4	1	3	4	1	1	3	3	1	2	1	1
	135	4		3	3	1	1	1	2	1	3	1	1	2	4	1	3	1	1	1	3	3	3	3	1	2	2	1	1	3	3	4	3	4	1	3	2	3	2	4	3	1	1	1	2	3	1	3	4
	136	4		1	1	4	1	2	3	2	1	2	3	4	1	3	3	4	1	3	3	1	4	2	3	3	3	4	2	3	3	3	4	2	3	4	4	3	1	4	3	2	1	4	2	4	1	4	3
	137	4		3	1	2	2	4	4	2	1	1	1	4	3	3	2	1	3	3	3	3	2	2	4	2	3	3	1	2	1	4	4	2	1	2	1	1	4	4	4	4	3	1	3	3	4	3	4
	138	4		1	1	4	1	2	4	3	4	4	1	2	2	3	2	3	3	3	1	4	1	1	3	1	4	1	1	2	3	1	2	4	2	1	4	3	3	4	4	4	4	3	4	2	4	1	1
	139	4		3	3	3	3	4	1	3	2	2	3	4	1	2	4	1	1	1	1	1	4	3	1	2	1	2	1	1	1	2	3	4	3	2	1	4	4	3	2	2	1	4	4	1	3	4	1
	140	4		1	1	3	1	3	1	2	4	4	4	1	2	3	4	4	3	3	1	4	4	4	4	2	4	1	2	1	4	4	1	1	3	3	3	3	1	2	4	3	3	2	1	2	4	1	4
	141	4		4	4	3	1	1	3	3	3	3	3	1	2	2	1	1	1	1	3	4	3	1	1	4	4	3	4	4	2	1	1	1	4	3	2	1	1	3	1	1	4	4	3	3	2	4	2
	142	4		4	1	1	1	1	4	4	3	1	4	4	2	1	2	3	4	3	3	3	1	3	1	3	3	3	1	4	1	1	4	1	4	4	1	3	3	3	1	2	2	4	1	2	2	3	1
	143	4		4	1	3	4	3	1	4	2	2	1	1	1	4	1	3	4	1	3	3	4	4	1	3	2	4	1	1	3	1	4	3	1	4	1	2	3	4	3	1	2	4	4	3	2	4	3
	144	4		1	1	1	1	2	3	1	3	4	1	1	2	1	1	1	2	4	3	3	4	3	2	2	1	3	3	3	1	4	3	3	3	3	3	4	2	4	4	1	3	3	1	1	4	2	3
	145	4		3	2	1	4	3	2	3	1	4	4	1	1	3	1	3	1	3	1	1	1	2	1	4	4	3	4	1	3	3	3	3	4	4	1	1	4	1	1	3	3	2	4	4	3	1	3
	146	4		3	1	2	1	2	3	4	1	4	1	1	2	1	1	3	1	3	1	4	4	3	1	1	3	2	4	2	3	2	4	4	3	1	2	4	1	1	4	3	4	3	4	4	2	4	3
	147	4		3	2	1	4	3	2	4	4	1	1	4	1	1	1	3	4	3	1	2	3	3	2	1	4	2	2	4	3	1	2	1	2	1	2	4	3	1	2	2	1	4	3	3	2	3	2
	148	4		1	3	4	4	3	3	2	3	4	3	2	2	4	1	4	2	2	3	3	4	2	3	1	3	3	2	3	2	1	3	4	1	1	3	2	3	1	2	3	1	1	4	4	4	1	3
	149	4		1	1	2	3	3	1	4	4	1	1	4	2	4	4	2	1	3	3	4	4	3	1	3	4	2	3	3	1	3	3	1	4	3	2	2	4	1	4	1	2	4	3	3	3	4	4
	150	4		1	3	4	1	3	1	1	1	4	3	3	4	3	1	3	1	3	1	1	4	2	3	4	3	1	4	4	4	3	1	4	2	1	3	3	4	3	4	1	4	4	1	1	4	1	1
	151	4		1	1	4	3	3	4	2	3	3	4	3	1	2	1	4	3	4	4	1	3	2	1	4	3	1	1	4	4	1	2	4	3	1	1	1	1	4	1	2	3	4	4	4	4	1	4
	152	4		1	2	4	4	4	1	1	1	4	1	2	1	3	3	4	4	3	1	1	2	1	1	1	1	3	3	4	3	4	4	1	1	3	3	3	1	1	4	3	2	4	1	3	1	2	4
	153	4		1	1	3	3	3	4	3	1	3	3	1	2	4	4	3	1	4	3	4	4	3	2	2	1	1	4	1	4	4	3	1	2	1	1	3	1	1	4	1	3	2	1	4	1	4	4
	154	4		3	3	3	4	1	1	2	3	4	2	1	1	1	3	2	4	1	3	1	2	4	3	4	4	3	2	1	1	2	3	1	1	3	4	4	4	4	1	2	1	2	4	1	4	3	1
	155	4		4	2	3	3	1	4	2	1	4	1	2	2	4	1	4	1	1	2	2	1	2	4	1	1	4	4	4	4	4	4	2	3	4	1	4	3	1	2	1	1	3	3	4	4	1	4
	156	4		1	4	3	3	3	1	4	3	4	3	2	1	3	3	2	4	1	4	2	2	1	2	3	2	4	4	1	1	1	2	1	3	2	1	1	2	1	3	2	4	1	4	1	4	4	4
	157	4		1	4	2	3	2	4	2	2	3	1	4	1	1	4	4	1	3	1	4	3	1	2	4	4	1	1	1	3	1	4	1	3	3	3	2	1	3	2	1	1	1	4	1	3	3	4
	158	4		2	4	1	3	1	3	1	2	2	3	3	1	4	1	2	4	3	4	4	3	3	2	2	1	1	4	2	1	4	2	4	3	1	4	1	2	2	2	4	3	4	4	4	1	1	3
	159	4		4	1	4	3	2	2	1	4	4	2	4	4	3	1	2	4	3	4	1	4	4	1	4	3	3	1	4	1	3	3	2	2	3	1	2	4	4	4	4	3	4	4	4	1	4	2
	160	4		4	2	4	2	4	2	1	4	3	4	1	3	1	2	1	3	4	1	4	2	2	1	3	2	3	1	1	4	2	3	4	1	1	3	1	3	1	2	4	2	3	4	2	1	1	1
	161	4		1	1	1	2	2	1	4	4	1	4	1	2	1	4	2	4	4	3	1	3	3	3	4	3	3	1	2	1	1	1	3	4	1	3	1	4	4	2	3	1	2	4	4	1	1	2
	162	4		3	4	3	1	4	4	3	2	3	1	1	3	1	4	3	1	1	1	2	4	1	4	2	4	3	4	3	3	4	4	3	1	1	4	4	4	4	2	1	1	4	4	2	3	3	1
	163	4		1	1	4	2	3	4	3	1	4	2	4	3	4	3	2	1	4	3	1	1	4	4	1	2	4	3	1	1	1	4	4	4	2	1	3	3	1	2	1	4	3	3	3	3	3	3
	164	4		4	1	1	1	1	2	1	2	1	4	1	2	1	3	3	4	1	3	2	1	3	4	1	1	3	1	4	3	4	3	2	1	1	2	1	4	4	2	1	3	4	1	4	3	4	4
	165	4		3	4	1	4	2	2	1	4	4	4	3	4	2	4	3	3	4	1	1	3	2	2	1	1	2	1	1	3	4	3	1	3	3	4	2	1	1	3	4	2	2	1	2	1	2	4
	166	4		1	4	3	1	3	4	3	4	1	4	1	1	1	4	2	4	2	1	4	1	2	4	1	4	2	4	4	1	3	2	4	1	4	1	3	2	1	2	3	2	1	1	4	4	1	4
	167	4		4	3	4	1	4	4	3	3	4	1	3	4	4	2	4	1	4	1	1	1	2	3	4	3	3	3	2	1	3	2	1	4	3	1	1	4	3	3	1	1	4	2	3	3	1	4
	168	4		1	3	3	2	3	2	1	4	1	3	3	1	1	4	3	2	4	4	3	1	4	2	2	3	4	1	4	2	1	3	2	4	2	3	2	4	2	2	2	4	3	4	1	3	1	4
	169	4		3	1	4	3	3	2	4	2	4	1	3	4	3	4	4	2	4	2	2	2	3	4	4	1	1	1	2	1	3	4	1	4	3	3	1	4	3	1	1	1	2	3	3	3	1	3
	170	4		4	4	3	4	4	1	3	4	2	1	1	4	1	1	3	1	3	3	1	1	4	3	4	2	4	1	1	4	3	4	4	2	4	1	4	1	1	3	2	3	4	2	1	4	3	4
	171	4		3	1	1	3	3	3	1	4	1	1	4	4	3	3	4	4	3	1	2	1	3	1	3	1	4	1	4	2	1	1	1	4	3	4	4	2	1	1	4	3	4	4	4	3	1	2
	172	4		3	3	3	4	2	4	3	1	4	2	4	3	4	3	1	4	1	2	1	4	3	4	3	2	3	1	1	4	4	3	4	3	4	3	4	3	2	4	3	1	4	1	3	1	2	3
	173	4		1	3	3	4	2	1	3	2	4	4	4	4	4	3	4	3	3	1	1	1	4	1	3	4	1	3	3	3	1	3	2	3	3	3	1	3	4	2	2	4	1	1	3	1	1	4
	174	4		1	1	1	2	1	4	1	4	2	3	1	3	3	1	3	1	3	1	4	4	2	3	1	1	1	3	4	4	4	4	4	4	2	1	3	3	1	4	4	1	3	1	1	1	2	3
	175	4		1	4	3	4	3	2	3	4	1	4	3	3	4	4	4	1	2	1	4	3	3	2	2	4	4	4	2	1	1	1	2	4	3	2	1	2	4	4	4	3	4	4	2	4	3	3
	176	4		3	3	1	3	4	4	1	2	3	1	1	1	3	1	2	1	3	1	4	4	3	3	3	2	4	4	1	4	4	3	4	2	4	3	2	3	1	2	2	1	4	1	1	1	3	4
	177	4		3	2	1	2	1	3	4	2	4	1	4	4	3	1	3	1	4	4	4	3	4	4	4	1	1	4	1	2	3	4	4	4	2	4	2	3	3	4	1	2	2	2	3	3	4	3
	178	4		1	1	4	3	4	1	1	2	1	4	1	2	1	4	2	2	1	1	3	1	3	3	2	3	1	3	1	4	3	4	2	4	1	3	4	1	3	1	3	1	3	4	3	1	4	4
	179	4		1	3	2	4	3	2	1	1	3	2	3	4	1	4	1	1	3	1	2	4	2	2	4	4	4	3	4	1	2	4	3	4	1	1	1	4	4	2	1	2	4	3	3	1	4	1
	180	4		2	3	2	4	1	1	1	1	4	1	3	2	4	4	2	4	4	2	1	3	3	4	3	2	2	2	4	2	1	4	2	2	4	4	1	1	3	1	1	3	1	3	1	4	4	1
	181	4		3	4	1	2	2	4	4	1	4	1	4	2	3	4	3	3	1	4	4	1	1	4	1	3	1	1	2	4	3	1	1	3	2	3	4	4	4	4	4	2	4	1	1	3	4	2
	182	4		3	3	3	4	2	4	2	4	1	4	1	4	4	1	1	4	4	2	3	3	3	2	3	3	3	2	1	1	1	1	3	1	4	1	1	1	1	4	2	4	4	3	2	2	1	4
Yu 2014	1	1		3	1	1	2	4	3	1	3	3	2	3	1	1	4	4	3	1	3	4	2	3	4	4	3	4	2	1	1	4	4	1	4	4	4	4	1	1	4	4	2	4	4	1	3	1	3
	2	1		4	1	3	4	1	4	3	2	4	2	2	4	1	4	1	1	3	1	4	3	4	1	3	1	1	4	1	2	2	4	1	4	3	4	3	4	4	1	1	4	4	3	2	4	1	3
	3	1		3	1	2	1	2	1	4	2	3	2	1	4	4	1	3	3	4	4	1	1	1	4	2	3	1	4	4	2	1	4	2	3	3	3	3	1	3	3	3	2	2	2	3	3	1	3
	4	1		4	2	3	4	4	2	1	2	1	4	3	2	4	4	2	2	3	1	3	4	3	4	4	1	3	3	3	3	1	3	4	4	1	1	1	3	1	1	1	1	2	4	1	3	3	3
	5	1		4	3	3	1	1	3	4	4	4	1	3	4	1	3	1	3	2	4	2	3	3	4	4	4	3	4	4	1	1	1	2	4	1	1	3	2	1	4	3	3	3	1	2	3	4	4
	6	1		4	1	3	4	2	2	4	3	3	1	4	2	4	2	2	3	4	2	2	2	3	1	3	1	4	2	4	1	1	1	2	4	4	4	1	4	2	3	3	4	1	3	3	4	2	1
	7	1		3	1	2	2	2	3	3	1	4	1	1	4	4	2	1	2	2	1	4	3	1	1	1	1	4	1	3	2	1	4	4	4	3	4	4	3	4	2	1	1	3	4	3	4	1	4
	8	1		1	4	4	1	1	4	2	3	1	1	4	3	2	2	4	3	1	2	3	3	4	3	1	2	3	1	4	4	1	3	4	3	1	2	1	3	1	2	2	2	3	1	1	4	2	4
	9	1		2	2	1	1	3	4	1	3	3	1	1	4	1	4	3	4	1	4	2	2	1	1	3	4	4	4	4	4	4	1	4	1	1	3	1	1	1	2	4	3	2	3	4	2	4	3
	10	1		1	3	3	4	3	4	4	2	2	1	2	3	3	1	3	2	1	1	1	3	4	3	3	3	4	4	3	1	4	1	3	3	2	3	4	2	4	2	1	1	2	3	4	4	1	2
	11	1		3	1	3	2	4	1	3	1	3	2	2	4	3	2	3	3	3	2	4	1	3	4	4	1	4	1	1	2	2	1	1	4	1	4	3	4	4	4	2	4	3	2	3	4	2	4
	12	1		2	3	4	1	1	1	3	1	1	3	4	4	4	4	3	1	2	3	1	1	1	4	4	1	1	3	3	4	2	1	2	4	1	1	2	3	4	4	1	2	4	3	3	4	4	4
	13	1		1	3	4	1	1	4	2	3	1	3	4	1	1	1	4	3	1	1	3	1	1	4	3	1	1	1	1	2	3	4	1	2	4	2	1	4	3	1	4	2	1	2	4	1	2	4
	14	1		3	1	1	3	3	1	2	1	1	2	1	1	1	4	3	2	3	3	2	1	4	1	3	3	1	4	4	4	1	3	4	4	2	1	3	2	4	3	1	1	3	3	1	4	3	1
	15	1		1	4	3	4	3	4	3	3	1	2	3	1	3	1	4	2	3	3	1	2	1	3	1	1	1	1	4	3	1	2	4	1	3	1	1	2	3	4	4	4	3	1	1	3	4	4
	16	1		4	3	3	3	3	1	1	4	1	1	3	3	4	3	4	1	3	2	3	3	4	4	4	2	4	3	2	1	1	3	4	3	1	1	4	2	1	3	4	4	4	4	1	1	4	1
	17	1		3	4	1	1	4	2	2	2	4	2	3	1	4	3	3	4	1	1	2	4	4	2	4	1	3	3	2	3	3	4	4	2	3	4	2	4	4	3	4	4	3	3	4	2	4	2
	18	1		3	4	4	4	3	4	3	4	4	1	4	1	2	4	4	4	1	1	3	1	3	4	3	3	4	1	1	1	4	1	4	1	1	1	4	2	4	1	4	4	3	1	2	1	4	4
	19	1		4	1	4	1	4	4	3	3	1	1	1	1	3	4	2	3	4	3	4	2	4	2	3	1	1	2	3	2	4	3	3	4	2	2	1	4	4	3	1	3	4	3	4	1	4	2
	20	1		1	3	1	4	1	3	1	3	3	4	4	4	4	4	2	4	4	2	4	1	1	4	1	1	4	1	3	4	1	2	3	1	1	1	2	4	3	4	3	1	1	2	4	4	1	1
	21	1		2	4	3	3	4	1	4	1	3	3	1	4	4	2	2	1	4	3	2	2	3	3	4	3	4	1	3	1	4	4	1	1	1	1	1	2	3	2	2	3	3	4	2	3	4	3
	22	1		1	1	3	3	4	1	3	1	1	1	3	4	3	3	4	2	1	4	1	1	2	4	1	3	4	4	3	4	1	4	4	1	3	1	2	4	4	1	4	3	4	3	2	4	1	1
	23	1		4	1	1	1	2	1	4	1	2	2	1	4	1	3	3	4	1	4	4	4	4	4	4	1	1	3	1	4	4	4	3	3	1	1	1	2	4	2	1	4	2	1	4	2	2	3
	24	1		4	4	2	4	1	3	3	3	3	2	1	1	4	2	4	1	1	4	3	2	1	1	1	1	4	3	4	1	1	2	1	3	1	2	2	4	3	1	1	2	1	1	1	3	1	3
	25	1		2	1	4	2	4	1	2	1	4	2	2	1	1	4	1	4	2	1	1	3	1	1	1	4	2	4	4	3	3	4	3	2	3	3	1	4	1	3	4	2	3	2	1	3	1	3
	26	1		1	1	1	3	1	4	3	3	4	1	4	2	4	4	3	1	4	2	4	4	1	1	1	3	3	2	1	3	3	4	3	4	4	1	4	1	4	4	3	1	1	1	1	3	1	4
	27	1		3	1	4	4	2	1	1	1	1	3	4	3	4	3	3	4	4	3	4	2	3	4	4	3	2	1	1	2	3	1	4	3	3	4	4	2	2	4	2	4	3	3	1	1	4	4
	28	1		4	4	3	4	4	1	3	4	3	3	4	3	3	3	4	2	1	1	2	3	3	4	4	1	3	4	3	2	2	3	1	1	1	4	4	3	4	3	1	4	2	3	1	4	1	4
	29	1		3	4	1	4	2	1	1	2	4	3	2	4	4	4	3	1	1	1	1	1	4	3	3	3	1	1	2	1	2	4	3	2	3	1	3	2	4	3	4	2	3	1	1	1	4	2
	30	1		3	4	1	1	1	4	3	1	1	3	1	1	1	4	2	2	3	1	4	4	4	4	2	4	4	4	1	1	4	2	2	1	2	1	4	1	1	1	1	3	4	4	2	4	3	4
	31	1		1	1	3	4	4	1	3	4	2	2	3	4	3	1	2	1	3	4	4	2	2	4	4	2	4	4	3	3	4	1	1	1	1	4	4	1	3	4	1	4	4	4	1	3	3	1
	32	1		3	3	2	4	1	3	4	4	3	4	1	1	2	3	4	2	4	1	4	4	3	1	3	3	2	3	4	1	4	2	3	3	1	4	4	4	3	1	1	2	3	1	1	4	1	3
	33	1		1	3	4	4	4	2	2	1	3	2	3	4	3	2	1	1	1	1	4	1	1	2	2	4	2	4	4	3	2	1	3	1	3	3	4	1	4	2	1	1	2	2	2	3	4	2
	34	1		3	1	3	1	1	4	1	4	4	1	1	1	3	3	3	1	4	2	4	3	4	4	1	4	4	3	4	2	2	3	4	3	3	3	1	4	1	1	4	4	3	1	2	4	2	4
	35	1		4	3	2	4	4	1	1	4	1	3	4	4	1	4	4	3	2	3	4	4	4	3	3	3	1	1	2	1	2	3	2	3	3	1	4	3	1	2	4	4	3	1	4	3	3	4
	36	1		4	4	1	1	4	2	4	3	1	2	1	2	4	4	1	2	3	4	1	3	3	4	3	3	3	1	3	1	4	3	3	3	3	2	4	1	2	3	4	3	2	1	1	1	1	3
	37	1		3	4	3	2	2	1	4	4	3	4	1	3	3	3	2	1	3	3	4	3	2	3	1	4	2	1	1	2	1	4	3	3	1	3	3	1	1	1	4	4	1	3	2	4	4	1
	38	1		4	4	3	4	4	2	2	4	4	2	4	1	2	3	1	1	4	3	1	3	1	3	3	4	3	4	3	4	1	1	2	4	1	3	3	4	3	1	2	1	3	4	1	1	2	1
	39	1		1	4	4	4	3	2	4	3	1	1	4	2	2	2	1	2	4	2	1	3	2	1	3	1	1	2	4	2	3	3	4	3	1	1	1	3	3	4	3	3	1	4	3	1	4	4
	40	1		1	3	1	2	2	1	1	3	4	1	1	4	4	1	3	2	2	1	1	3	4	1	1	4	1	3	4	2	4	4	2	3	1	1	1	4	3	2	4	3	1	4	3	2	2	3
	41	1		1	1	3	1	3	2	4	1	4	4	4	1	3	3	4	2	4	4	1	4	2	1	2	3	2	1	3	3	1	3	1	1	1	1	3	2	4	4	1	1	2	3	4	1	1	2
	42	1		4	3	1	1	3	3	2	3	3	3	2	1	4	3	2	4	1	3	1	1	3	2	2	1	4	4	1	4	3	2	4	3	4	4	2	2	3	4	3	4	1	3	4	1	4	2
	43	2		1	4	4	3	3	3	1	3	2	3	1	3	4	3	1	1	1	1	3	3	4	4	1	3	2	2	1	4	4	1	3	3	1	3	3	2	3	2	1	4	3	2	2	1	1	1
	44	2		2	2	4	3	4	2	4	3	2	4	2	3	1	4	2	4	2	3	2	4	3	1	1	1	2	2	2	1	3	4	3	2	4	3	4	1	4	2	3	3	3	3	4	4	2	2
	45	2		3	3	1	2	4	3	2	4	3	1	4	1	1	1	1	4	4	4	3	1	1	3	2	4	3	1	4	1	2	4	1	1	4	1	3	4	1	1	4	1	4	3	3	1	4	4
	46	2		1	4	3	1	1	1	1	2	1	1	3	1	4	4	1	3	4	3	3	3	1	2	2	4	4	4	4	2	2	1	2	1	2	3	2	3	4	3	2	4	4	3	3	4	4	3
	47	2		1	4	4	3	1	4	4	4	1	1	4	4	2	3	3	3	3	1	4	3	2	3	4	4	3	2	1	4	4	4	3	2	1	1	2	3	3	3	2	4	4	2	4	2	2	1
	48	2		1	2	1	4	3	1	4	1	4	4	4	1	4	1	1	3	1	3	4	4	3	1	1	3	4	1	1	1	3	1	4	1	4	4	2	4	1	4	1	1	3	3	3	4	3	1
	49	2		2	3	3	3	4	4	3	4	2	4	3	1	1	3	4	1	2	4	4	2	4	4	3	1	4	4	4	1	3	4	3	2	1	3	1	3	4	4	1	3	3	2	1	3	3	4
	50	2		1	3	3	4	3	4	1	2	3	2	2	2	1	4	2	4	4	4	1	3	3	4	1	1	2	3	2	3	3	3	1	3	4	4	4	1	4	1	2	1	4	2	4	4	3	3
	51	2		2	2	3	1	1	3	1	3	3	1	1	2	3	2	1	2	4	1	2	1	4	2	3	4	4	3	3	1	2	1	2	3	1	1	3	2	4	2	3	4	4	3	3	3	4	2
	52	2		1	3	1	4	2	2	3	3	1	2	1	3	1	3	1	4	2	1	1	4	1	2	3	3	3	3	2	3	4	4	4	1	4	1	3	1	2	1	1	4	2	1	4	3	3	4
	53	2		4	4	4	1	3	2	3	1	2	4	3	1	4	2	2	1	1	3	4	4	4	4	4	1	3	1	1	2	2	2	4	1	4	2	2	4	3	3	2	1	4	3	1	1	3	4
	54	2		1	2	3	4	1	1	3	1	4	4	3	3	1	3	2	1	4	1	4	4	3	4	2	3	4	2	1	1	4	4	4	1	4	2	3	2	2	2	1	1	1	1	3	1	3	3
	55	2		1	4	4	2	4	3	1	1	3	4	1	3	3	1	1	4	3	1	3	3	1	1	2	4	1	1	4	4	2	4	4	4	2	1	2	4	3	2	3	3	4	3	1	3	1	4
	56	2		1	2	1	3	1	4	2	1	3	1	3	1	1	1	4	3	2	3	1	4	1	4	3	3	3	1	1	2	4	3	4	4	1	4	1	4	3	1	4	1	4	1	3	1	1	3
	57	2		2	2	4	1	2	4	4	1	2	2	4	1	3	4	3	4	2	2	1	1	3	4	2	4	4	1	4	2	3	4	4	3	4	2	3	3	3	4	1	3	4	2	1	3	4	4
	58	2		4	4	2	4	3	3	1	2	3	1	1	2	4	2	3	1	2	4	1	2	1	2	4	2	1	1	4	2	3	1	3	1	3	4	3	2	3	1	3	3	4	3	4	3	4	2
	59	2		4	3	4	2	4	1	1	3	1	4	1	4	2	4	3	4	4	4	3	3	1	3	3	2	4	4	3	3	3	1	1	3	3	4	4	2	1	2	3	3	4	4	4	3	2	1
	60	2		1	3	4	2	4	1	1	3	2	2	4	1	4	1	3	3	1	2	4	4	3	3	3	1	4	4	4	4	3	2	1	2	2	4	4	3	1	2	4	1	4	3	4	1	1	1
	61	2		1	4	1	3	2	2	4	1	4	4	2	3	3	1	2	4	2	2	4	2	2	1	4	1	1	3	1	1	3	1	1	1	1	4	3	1	1	4	3	1	1	4	3	4	1	3
	62	2		4	4	1	3	3	4	4	1	1	2	4	3	1	2	4	4	4	3	2	4	2	1	3	2	4	1	1	3	3	4	2	4	3	2	4	1	2	1	4	3	2	3	3	3	3	3
	63	2		3	2	3	1	1	2	4	4	1	3	1	4	4	3	4	4	2	2	3	4	2	2	1	3	1	1	4	1	3	3	1	1	2	1	1	2	4	3	1	4	4	4	1	3	2	3
	64	2		1	3	4	1	4	4	1	4	1	3	2	3	1	2	3	1	1	4	2	3	3	1	2	1	4	1	1	3	4	4	1	2	2	2	2	3	2	1	2	2	3	4	4	3	1	1
	65	2		4	1	1	2	2	3	4	2	3	1	4	4	3	2	4	1	1	2	3	3	1	2	4	4	3	3	3	2	1	1	4	4	1	4	4	1	2	2	1	4	4	1	1	1	4	1
	66	2		3	4	1	3	4	1	1	3	1	3	2	2	3	1	2	4	3	3	1	4	2	4	1	4	4	4	1	1	1	1	4	3	3	4	2	2	1	3	4	1	1	3	1	1	1	4
	67	2		4	2	1	3	3	4	4	1	1	4	3	4	4	2	4	4	3	1	4	3	4	3	2	3	3	4	1	2	1	3	2	3	3	4	3	4	1	2	1	4	3	3	1	4	3	2
	68	2		1	4	2	1	3	3	1	1	3	1	3	1	3	3	4	2	4	2	1	1	3	1	3	1	4	4	1	4	3	4	2	2	4	4	2	3	3	1	2	1	2	3	3	1	3	3
	69	2		1	3	3	3	4	2	1	2	4	1	4	3	4	2	1	4	3	3	4	1	4	4	4	4	4	1	1	3	1	1	1	2	2	1	3	2	4	4	3	1	1	1	1	2	3	1
	70	2		4	4	1	4	1	1	3	3	1	4	4	2	3	2	4	4	3	3	3	1	2	1	3	3	3	1	1	4	1	3	2	1	3	3	4	1	1	2	3	1	2	1	2	4	3	4
	71	2		4	3	2	1	4	3	1	1	3	3	3	3	1	4	1	4	3	2	1	1	1	4	3	3	3	1	1	1	3	4	1	4	1	1	4	4	1	4	4	4	4	2	1	4	4	3
	72	3		4	4	3	1	3	1	4	3	2	2	2	4	2	1	1	4	4	4	3	3	3	4	2	4	3	4	1	1	1	3	2	4	2	1	4	4	3	4	3	2	4	3	4	4	4	2
	73	3		4	1	2	4	1	4	4	3	4	4	3	3	3	1	1	1	4	3	3	3	3	2	3	2	1	1	3	1	3	4	1	4	1	4	4	1	1	3	1	4	1	2	1	2	2	1
	74	3		4	1	3	1	4	1	3	4	3	3	1	3	1	3	1	2	1	4	3	1	1	1	4	1	3	4	4	4	3	3	2	1	1	3	4	1	4	3	1	4	1	2	3	3	4	3
	75	3		4	2	4	4	1	4	2	4	1	1	1	1	2	4	4	3	1	1	3	4	1	1	1	1	1	4	3	3	3	1	2	4	4	1	1	3	4	1	4	3	2	1	3	1	3	2
	76	3		4	2	1	1	1	3	3	1	4	1	3	1	4	4	1	1	1	4	4	1	3	1	4	4	1	4	2	1	3	4	1	1	2	4	3	3	1	1	2	2	4	1	1	1	1	1
	77	3		3	4	1	1	4	4	2	2	4	2	1	3	3	1	3	1	4	4	3	1	1	2	3	3	2	4	4	1	1	2	2	4	3	4	4	1	1	1	3	1	3	2	2	1	4	2
	78	3		1	3	3	2	3	1	3	4	4	4	1	3	1	2	1	3	4	3	1	2	1	4	1	4	2	4	1	4	4	1	4	3	3	3	2	1	1	2	2	1	4	2	3	4	3	1
	79	3		3	3	1	4	2	1	1	1	3	1	1	1	1	4	4	1	2	1	4	4	1	4	4	1	1	3	3	4	4	3	1	4	4	4	2	1	2	3	1	1	3	1	4	1	3	3
	80	3		1	4	4	2	2	1	4	4	1	3	3	2	3	1	1	3	4	2	3	1	3	1	1	1	3	1	4	1	4	2	4	3	2	2	2	4	1	3	4	3	4	4	2	4	1	2
	81	3		4	4	3	1	1	4	3	1	3	3	1	3	1	4	3	3	1	4	2	3	1	3	1	2	1	4	3	4	4	3	4	3	1	2	1	3	1	4	1	3	1	3	2	1	1	3
	82	3		4	1	1	4	4	3	4	1	1	1	1	2	3	3	1	4	3	2	1	1	1	1	3	3	3	2	1	3	2	1	3	3	4	2	1	4	2	4	1	3	4	1	3	1	1	4
	83	3		1	2	2	4	3	1	4	3	3	3	4	3	3	2	2	1	2	3	4	3	1	4	3	2	2	1	1	1	3	4	2	3	1	1	1	3	3	1	3	2	3	4	2	4	1	4
	84	3		3	2	4	1	3	2	3	4	4	1	1	4	4	3	3	4	3	1	1	4	4	3	2	3	3	4	4	4	1	4	3	2	2	3	1	4	3	4	4	2	4	1	1	4	2	1
	85	3		4	4	2	4	4	3	4	3	2	1	4	4	4	2	4	2	3	3	1	1	4	1	1	2	1	3	1	3	3	1	2	1	1	4	2	1	2	4	4	3	2	1	4	4	2	3
	86	3		3	3	3	4	1	4	1	1	4	1	3	1	1	2	1	1	1	3	4	1	1	1	4	4	1	1	4	4	1	3	1	2	3	1	1	1	4	1	1	4	1	3	2	1	1	1
	87	3		1	1	3	4	4	1	4	3	4	3	1	1	1	4	1	4	3	2	4	1	1	2	4	3	3	4	1	2	2	2	4	1	3	2	3	1	4	2	2	2	1	4	3	3	4	1
	88	3		3	3	4	3	4	3	4	3	1	3	4	1	3	4	4	3	1	4	3	1	3	4	4	2	1	4	2	1	3	1	4	1	2	1	4	1	1	1	3	4	4	3	4	3	1	3
	89	3		4	1	3	1	4	4	1	3	4	3	4	1	4	1	4	3	3	3	4	1	1	4	3	1	3	1	4	3	1	4	1	4	1	1	1	1	4	1	4	3	4	4	2	3	4	2
	90	3		4	4	2	1	2	4	2	4	1	3	2	2	4	3	1	2	1	1	2	4	1	1	4	2	2	1	3	2	4	3	1	1	4	1	1	3	3	1	4	4	1	4	2	4	4	2
	91	3		3	1	2	4	4	2	1	1	2	2	4	4	1	2	1	4	3	1	1	1	3	4	1	4	3	3	2	2	3	3	3	4	4	1	2	1	1	1	3	1	1	3	2	4	2	4
	92	3		1	3	1	3	2	4	4	3	2	1	3	2	1	2	2	3	2	4	1	3	1	3	1	4	1	1	3	4	3	4	2	3	4	4	4	3	2	2	4	4	4	1	3	4	1	3
	93	3		2	4	3	2	1	1	3	1	2	1	1	4	3	3	3	3	2	3	2	3	2	3	4	4	3	1	1	3	2	3	2	2	1	1	1	1	4	2	2	1	2	4	3	4	4	4
	94	3		1	3	1	3	1	4	4	1	1	1	1	3	4	3	3	1	1	3	3	2	1	1	3	3	1	2	3	1	2	4	3	1	2	1	4	1	1	1	3	2	4	4	4	3	2	1
	95	3		4	4	2	1	2	2	1	4	4	2	3	1	3	4	3	2	4	1	3	2	3	2	1	2	1	2	3	3	3	2	3	1	4	3	4	3	4	1	2	2	3	1	1	1	1	2
	96	3		2	3	1	4	4	4	2	3	1	1	4	4	2	4	4	3	3	2	1	4	4	4	4	2	3	1	2	2	1	4	2	3	2	3	4	2	1	4	4	3	1	4	1	2	3	2
	97	3		3	2	3	1	2	3	3	2	4	3	3	3	3	3	1	2	4	4	1	4	3	4	1	3	1	2	1	1	3	2	1	3	4	3	2	3	3	4	2	3	4	4	3	2	1	4
	98	3		2	3	3	1	4	2	3	1	3	4	3	3	1	1	4	4	4	3	3	4	2	3	1	1	3	2	1	3	4	4	2	3	4	4	4	4	4	1	3	4	4	4	1	1	3	2
	99	3		2	3	1	1	3	2	4	1	1	2	4	3	1	4	3	3	2	1	1	3	4	3	4	4	2	1	4	3	3	2	2	1	3	3	2	2	3	1	4	1	4	4	3	2	3	4
	100	3		2	4	3	3	1	4	4	1	3	1	2	3	1	3	2	2	1	3	3	3	1	1	1	2	1	4	1	4	3	1	4	3	3	3	1	2	3	2	1	4	1	1	2	4	4	4
	101	3		2	2	4	3	3	1	2	1	4	3	4	3	4	2	1	4	1	4	3	2	1	1	4	3	4	1	2	4	2	3	3	3	3	4	3	4	4	1	4	1	4	2	1	2	1	1
	102	3		2	4	1	4	4	2	1	1	1	3	2	3	1	1	2	1	3	4	1	2	4	3	1	3	2	2	1	4	1	2	1	1	4	3	2	4	2	3	4	2	1	2	1	4	3	1
	103	3		1	4	4	3	4	4	1	4	4	2	4	2	1	4	3	4	1	4	2	4	2	4	4	4	1	1	1	1	1	3	1	2	2	3	4	1	4	1	3	3	2	1	1	3	1	2
	104	3		2	3	4	1	4	3	1	3	3	1	3	3	3	4	1	1	4	2	4	1	2	4	1	3	1	3	1	1	2	3	4	1	1	1	3	1	2	2	4	2	1	3	1	2	3	1
	105	3		1	2	4	4	4	2	3	2	4	3	1	3	3	2	3	4	1	1	3	1	2	3	1	3	4	2	1	3	4	2	1	3	4	1	2	4	2	1	2	4	1	3	1	3	4	3
	106	3		2	2	1	1	1	4	1	4	3	3	4	4	4	3	4	3	1	1	1	1	1	4	3	1	2	3	1	4	4	4	4	3	2	3	3	2	2	4	1	4	3	2	2	1	1	1
	107	3		4	2	4	4	4	3	4	1	4	2	4	1	1	3	2	3	3	3	3	1	3	2	4	2	4	3	1	1	1	3	4	1	3	4	4	3	3	2	1	4	1	4	4	2	1	1
	108	4		4	4	3	4	3	2	4	4	4	4	4	1	3	2	4	1	4	4	4	2	1	1	4	1	3	3	3	3	4	4	2	2	3	4	4	2	4	1	1	1	3	1	2	3	4	4
	109	4		4	1	1	4	4	4	1	2	4	4	4	2	4	1	1	1	4	4	3	2	4	3	1	3	3	3	4	3	4	4	1	4	2	4	3	2	4	2	4	1	1	2	4	4	4	2
	110	4		2	1	2	3	2	3	4	2	2	1	3	3	3	1	3	1	4	3	4	3	2	1	1	3	2	4	4	1	4	2	3	1	2	2	4	1	2	1	3	1	1	1	4	1	1	1
	111	4		4	2	2	1	3	3	1	4	3	3	4	2	1	3	3	4	3	1	3	3	4	4	2	3	1	4	4	1	2	2	4	1	4	2	1	1	2	3	2	4	3	4	4	1	3	1
	112	4		3	3	3	1	4	3	3	2	3	3	1	4	4	1	3	4	1	1	3	2	1	1	1	2	3	1	3	3	2	4	3	3	4	4	1	2	4	1	2	3	4	1	1	1	4	4
	113	4		4	1	2	4	1	3	1	4	4	1	1	4	1	3	1	3	4	3	1	4	4	2	4	1	2	1	3	1	3	1	4	4	1	3	3	3	1	4	1	3	2	4	4	1	4	1
	114	4		3	1	2	4	4	1	1	4	2	4	2	4	4	4	1	3	1	1	3	3	2	1	1	1	1	1	4	4	3	3	3	4	4	1	2	2	3	3	3	3	3	1	1	1	1	4
	115	4		1	2	3	4	1	3	2	3	4	4	3	2	4	1	1	4	4	3	2	1	1	3	4	3	2	2	4	2	4	1	3	1	3	2	4	3	4	3	4	2	2	3	3	4	4	4
	116	4		3	3	3	1	2	4	3	2	1	3	2	2	3	1	3	1	2	1	2	3	4	3	4	1	1	4	4	1	1	4	3	2	3	4	3	1	1	2	1	4	3	3	2	3	3	2
	117	4		3	3	1	3	2	2	4	4	4	3	1	3	1	1	4	1	1	4	1	1	4	1	2	3	1	4	3	1	3	2	4	4	4	1	3	3	4	1	4	1	3	2	2	1	3	1
	118	4		1	2	3	3	1	3	2	4	1	2	1	2	4	1	3	4	4	3	3	4	4	1	3	1	4	4	1	2	4	3	1	4	3	4	1	1	3	2	3	1	1	1	3	1	3	4
	119	4		4	2	3	1	3	4	1	4	2	1	1	4	2	2	4	1	1	3	1	4	4	3	3	4	3	4	4	2	4	1	4	4	1	4	1	3	3	4	3	2	1	1	1	1	4	1
	120	4		1	4	2	1	1	2	4	4	3	4	4	1	1	3	3	4	2	4	4	1	4	3	3	1	1	2	3	1	3	4	2	1	3	2	3	4	1	3	3	2	4	2	1	3	2	3
	121	4		4	3	3	1	2	1	3	1	3	2	3	2	2	1	3	1	4	1	4	4	3	3	4	1	2	4	1	1	1	4	3	3	1	4	2	4	1	1	1	1	1	2	4	2	3	1
	122	4		1	4	2	4	1	1	1	3	4	4	3	3	2	1	1	3	4	4	4	1	3	3	4	1	1	4	1	2	3	1	3	1	4	1	2	3	4	1	2	4	1	3	3	3	4	3
	123	4		3	3	4	4	4	1	3	4	3	4	2	2	2	1	2	3	2	4	1	1	1	4	4	3	4	1	4	3	4	1	3	3	1	1	3	3	1	3	4	1	1	2	3	4	4	4
	124	4		2	2	4	1	2	4	1	1	3	1	4	3	4	2	1	1	1	4	4	3	4	3	3	4	4	4	3	3	3	3	4	1	3	4	3	3	3	1	4	3	1	3	1	3	4	1
	125	4		3	2	3	2	2	1	4	1	4	4	2	4	1	4	1	2	3	1	2	1	1	1	1	3	3	1	3	4	4	3	1	3	1	4	4	2	3	1	3	1	3	4	2	2	4	4
	126	4		2	2	4	4	4	4	4	4	3	4	3	4	1	4	3	3	2	3	4	3	1	3	1	4	1	1	1	4	2	1	3	4	2	3	4	2	3	1	4	4	4	4	2	2	1	2
	127	4		3	2	4	2	2	3	3	1	1	4	3	1	1	3	1	3	1	1	3	2	4	4	2	4	3	4	2	4	4	1	1	3	1	3	1	2	4	1	4	2	2	3	4	1	3	4
	128	4		3	3	3	1	3	4	2	3	4	4	1	3	4	2	4	4	3	1	4	4	1	4	4	4	1	2	3	4	4	4	2	1	1	3	3	3	3	3	3	3	3	3	3	1	2	4
	129	4		1	4	1	1	1	4	3	3	2	2	1	4	3	3	2	4	3	4	3	4	3	2	2	2	2	1	4	3	1	4	4	3	3	1	3	3	1	3	3	3	1	3	1	3	1	1
	130	4		4	4	1	4	3	4	3	3	2	1	1	2	4	4	3	4	4	3	3	1	4	3	1	4	1	2	1	4	2	1	4	4	1	1	2	3	4	3	3	4	4	1	1	2	1	1
	131	4		2	1	3	1	4	4	2	1	1	3	1	4	4	1	4	4	4	2	3	1	4	1	4	4	1	4	3	3	4	3	4	3	3	1	4	1	3	2	4	4	3	4	4	4	3	2
	132	4		3	4	2	1	1	3	1	1	1	1	3	3	4	4	1	1	1	1	3	4	2	1	1	3	1	2	1	4	4	1	4	2	4	4	4	4	4	3	2	3	1	1	1	4	2	4
	133	4		3	1	4	4	1	3	1	2	4	1	3	1	4	1	1	4	2	2	1	4	1	1	4	1	4	4	4	4	3	4	1	4	1	2	2	1	3	3	1	2	4	4	3	3	3	1
	134	4		2	3	2	4	1	1	3	1	1	1	4	3	2	2	2	4	4	4	3	3	3	3	4	1	3	4	1	2	3	1	1	3	1	1	1	1	1	1	1	4	2	3	1	2	3	2
	135	4		1	3	2	4	1	3	2	2	3	2	1	1	3	1	2	1	1	3	4	4	4	1	1	1	3	1	1	1	1	1	4	3	1	3	3	3	3	1	2	2	1	3	3	4	4	4
	136	4		4	2	3	2	3	1	1	4	1	4	2	4	1	4	2	1	4	3	1	3	4	4	4	4	1	2	4	3	3	4	3	2	3	1	4	4	4	2	3	3	1	1	2	2	1	3
	137	4		1	2	3	3	2	1	4	1	1	4	1	4	3	4	3	3	2	1	1	4	4	1	1	4	4	1	3	4	4	4	1	2	3	1	1	4	2	1	1	1	3	1	1	1	3	2
	138	4		1	3	3	1	1	3	4	1	4	2	1	2	4	3	3	1	3	1	4	4	2	1	3	3	3	2	4	4	2	3	3	1	1	4	3	2	3	3	4	4	3	1	3	2	2	2
	139	4		3	3	1	4	1	3	4	3	1	2	1	4	1	3	1	4	4	2	2	2	3	4	4	4	4	3	1	3	2	2	4	1	2	4	4	2	4	3	3	3	2	1	1	4	4	4
	140	4		2	2	3	3	1	1	1	2	1	3	4	1	3	1	2	1	1	1	1	4	1	3	2	4	4	3	3	1	3	1	1	3	3	4	4	1	2	3	3	3	1	2	2	1	1	4
	141	4		3	4	1	1	3	1	1	1	3	3	1	4	2	1	4	1	2	1	1	3	4	3	3	3	3	4	3	4	3	3	3	4	4	3	1	4	2	3	4	3	3	3	1	4	4	1
	142	4		1	3	4	4	1	1	1	4	1	3	3	3	1	4	2	2	4	1	4	3	1	4	3	3	2	1	3	1	4	4	4	3	4	4	3	2	2	3	1	4	1	4	4	4	1	3
	143	4		3	1	3	1	4	2	4	4	3	4	3	4	2	1	3	1	4	2	1	1	2	1	4	3	1	3	1	2	4	1	1	2	1	3	3	2	2	3	4	1	3	1	3	2	4	4
	144	4		1	3	4	4	2	3	4	3	1	1	3	2	1	3	2	4	2	3	4	3	2	1	3	2	1	3	3	1	2	3	1	1	3	3	2	2	2	3	4	3	1	1	1	4	1	4
	145	4		2	4	3	3	4	4	1	2	3	4	1	4	4	4	3	2	1	1	3	3	3	2	2	4	2	1	1	1	1	4	2	4	2	3	1	1	4	3	1	3	1	3	3	1	3	4
	146	4		1	1	2	1	3	2	3	1	2	3	2	4	4	1	2	2	4	4	4	1	3	1	1	1	1	4	3	3	1	1	2	3	2	4	1	1	4	1	3	2	2	2	4	3	1	4
	147	4		4	1	1	1	1	4	1	4	3	1	3	3	1	3	4	4	3	3	1	4	2	4	2	3	4	3	3	1	4	1	2	1	2	3	1	2	1	3	1	3	2	1	3	1	3	1
	148	4		3	1	3	3	1	4	2	1	4	4	3	2	4	1	2	2	2	3	1	4	3	3	1	2	3	4	2	3	4	3	4	4	3	4	4	4	4	4	4	1	4	1	1	1	3	4
	149	4		1	1	1	1	4	3	4	4	3	1	1	1	2	3	2	4	1	3	2	3	2	3	3	1	2	4	1	4	2	3	3	1	4	3	3	4	1	1	1	2	1	2	3	4	4	4
	150	4		1	2	2	4	1	4	3	4	4	1	1	2	1	1	2	2	1	4	2	1	1	4	4	3	1	3	4	1	1	1	2	3	3	1	1	2	2	1	2	1	1	1	1	4	3	2
	151	4		3	1	1	4	1	3	1	4	4	1	1	1	3	1	4	3	3	4	4	1	1	3	1	3	1	2	1	1	1	1	3	4	3	2	1	1	4	3	2	1	4	3	3	1	4	3
	152	4		2	4	4	1	2	3	4	1	1	1	3	4	3	3	4	2	1	4	4	2	4	3	3	1	4	1	2	3	2	3	2	2	1	1	2	4	4	3	4	2	3	3	1	4	2	2
	153	4		2	2	1	3	4	4	1	1	3	1	1	4	1	4	1	3	4	4	4	3	1	1	3	2	3	1	3	4	3	3	3	2	1	4	1	4	4	2	1	3	4	3	3	1	4	4
	154	4		4	3	3	1	4	4	4	1	3	4	4	3	4	1	3	4	3	4	3	4	4	4	4	1	4	3	4	2	3	3	3	1	1	3	1	4	3	4	2	2	2	1	1	1	4	2
	155	4		1	4	1	2	1	4	3	1	4	4	3	4	1	1	3	3	1	1	3	3	4	4	1	3	1	3	2	1	2	1	2	4	3	1	1	4	3	4	3	2	2	1	4	4	4	1
	156	4		4	3	1	4	4	4	4	3	3	3	4	2	4	2	4	4	4	3	4	4	2	4	1	2	1	4	2	1	1	4	1	1	1	1	4	4	4	4	3	3	4	3	2	4	3	4
	157	4		1	1	4	2	2	1	4	1	3	4	4	2	4	3	3	2	3	3	1	4	1	2	2	1	4	2	1	4	4	2	1	1	4	3	1	1	1	3	4	3	1	4	1	2	3	1
Zhang 2013	1	1		3	4	4	4	3	3	1	3	3	4	3	2	1	1	3	3	2	4	4	3	1	4	3	4	1	3	4	1	4	2	3	1	4	4	2	1	3	1	4	1	4	2	3	4	2	3
	2	1		1	2	1	1	3	1	1	4	2	2	2	4	1	4	2	1	2	1	1	1	4	3	3	4	1	1	2	4	4	4	4	4	3	4	4	3	3	4	3	3	2	1	4	1	3	4
	3	1		1	4	2	4	3	3	1	1	4	1	1	2	1	3	3	2	4	4	4	2	4	1	3	3	4	3	4	3	4	1	1	2	3	1	3	1	1	2	3	4	3	3	1	4	1	2
	4	1		3	3	1	4	4	2	4	4	1	2	3	1	3	2	4	4	1	2	4	2	4	2	2	4	3	1	2	1	1	3	4	4	1	1	3	3	3	2	4	4	3	4	4	3	4	1
	5	1		1	1	4	1	3	2	3	1	1	4	2	4	3	4	3	3	3	3	1	2	2	1	4	2	3	4	4	1	2	1	3	1	1	4	2	1	3	3	3	3	4	1	4	3	3	4
	6	1		2	3	1	2	1	1	2	3	1	1	3	1	3	3	4	3	1	2	3	3	3	1	3	1	2	2	3	3	4	3	3	3	1	4	4	2	3	1	1	3	4	3	4	2	2	3
	7	1		3	4	2	3	1	3	3	4	2	3	4	1	1	2	2	1	4	1	3	4	4	3	3	4	3	4	4	4	1	2	3	3	3	1	4	4	4	3	3	2	3	3	4	1	1	1
	8	1		3	3	1	1	4	1	1	3	4	4	4	1	1	4	4	1	2	4	4	3	4	4	2	1	4	4	1	2	2	3	3	4	1	4	2	2	2	3	3	3	2	3	1	1	3	2
	9	1		3	3	4	1	3	4	1	3	1	2	4	4	3	1	4	3	4	1	1	4	3	4	4	4	3	3	1	3	3	2	2	2	4	1	1	3	4	3	4	4	2	4	2	3	3	3
	10	1		3	2	3	4	3	2	2	3	3	2	1	3	3	2	1	4	4	3	4	3	4	3	2	1	4	3	2	1	3	4	1	2	2	2	4	3	3	4	1	4	2	3	1	3	4	3
	11	1		4	1	2	1	4	4	4	1	1	3	3	3	4	3	1	1	4	3	3	1	3	2	4	3	4	2	3	1	3	1	2	2	3	3	3	1	1	4	4	2	3	3	4	1	4	1
	12	1		4	1	3	1	1	4	2	3	3	4	1	3	3	3	1	1	4	2	3	1	4	4	3	4	1	2	2	2	4	1	2	1	2	1	4	3	3	1	1	1	1	3	1	1	2	4
	13	1		3	2	2	2	2	4	2	1	2	3	1	1	3	3	1	4	1	1	1	3	2	3	2	2	4	4	2	4	1	1	4	4	3	4	1	4	4	1	2	3	1	1	1	3	1	3
	14	1		4	3	3	1	3	3	1	1	1	3	1	4	2	3	3	1	1	1	1	2	2	1	4	2	1	4	1	1	2	1	1	4	4	4	2	4	4	3	4	3	1	1	3	4	2	1
	15	1		3	1	4	4	3	3	1	1	3	3	1	1	3	4	1	1	1	2	2	1	1	3	4	2	4	4	3	1	3	4	1	2	1	3	2	1	2	4	3	3	1	1	3	3	4	3
	16	1		4	4	4	4	3	1	1	3	2	3	2	4	1	4	2	1	3	1	4	1	3	4	4	2	1	2	4	2	3	4	1	3	1	2	1	4	4	1	1	2	3	4	1	1	4	2
	17	1		2	2	4	4	2	4	3	3	4	4	4	1	2	3	4	3	3	1	1	4	1	2	1	1	2	2	2	1	4	3	2	1	1	3	1	4	1	1	2	1	3	3	2	3	3	3
	18	1		2	1	3	3	1	2	2	4	1	4	3	3	4	3	1	1	4	2	4	4	1	1	3	1	4	1	3	1	1	2	4	2	2	3	3	3	3	1	3	3	1	3	4	1	2	4
	19	1		3	3	1	4	1	2	4	1	1	1	4	1	1	3	1	1	3	1	2	4	4	3	3	4	3	1	1	1	4	4	3	1	1	1	1	1	2	3	4	4	1	4	3	2	3	1
	20	1		1	2	2	3	2	1	3	3	2	3	3	4	3	3	3	3	1	2	4	4	4	3	1	3	1	4	3	3	1	3	1	3	4	4	3	1	1	4	2	3	1	4	4	4	4	3
	21	1		1	3	1	3	1	2	4	1	1	3	1	3	1	1	1	3	2	3	2	1	1	1	3	4	1	2	4	4	3	3	3	3	2	1	4	1	1	1	2	2	2	3	1	3	3	2
	22	1		3	4	3	3	3	2	1	3	2	1	3	1	1	1	4	3	4	2	1	3	3	1	2	2	1	4	1	3	4	3	4	2	4	3	3	3	4	4	3	3	1	1	4	3	3	4
	23	1		1	3	4	1	3	1	1	4	2	4	3	3	3	4	2	2	3	3	1	4	1	1	4	3	3	1	4	1	3	1	4	4	2	1	4	4	3	2	2	4	3	3	4	2	4	3
	24	2		1	4	3	2	1	1	3	1	3	2	3	1	2	4	2	3	3	2	1	3	1	3	3	1	3	4	3	2	3	3	3	4	3	2	4	4	1	2	3	1	4	3	1	1	4	2
	25	2		3	3	1	1	2	1	4	3	2	4	4	2	3	1	3	4	4	1	1	3	1	4	3	4	2	2	4	1	4	2	1	2	4	4	4	1	3	1	2	3	4	2	3	4	2	3
	26	2		1	1	4	1	3	3	1	1	1	1	4	1	1	4	4	1	1	2	2	3	3	2	1	2	4	2	1	3	1	3	4	4	1	2	1	1	3	3	3	2	1	1	1	3	3	1
	27	2		1	1	2	3	3	3	1	1	3	3	2	2	4	4	3	1	3	3	1	4	3	3	2	2	1	4	3	3	4	4	1	1	4	2	3	1	1	1	1	3	1	1	4	2	3	1
	28	2		3	3	3	4	4	3	2	2	1	1	3	1	2	3	4	4	1	1	2	1	2	3	3	3	3	4	2	3	2	1	4	4	4	1	1	3	3	4	3	4	1	4	4	3	4	2
	29	2		3	1	1	1	1	3	2	1	1	3	2	1	1	3	1	2	1	3	4	4	1	4	3	4	1	2	1	4	2	4	4	1	3	1	3	3	4	3	1	1	4	4	3	3	4	1
	30	2		1	3	4	3	4	3	1	4	2	3	3	1	3	3	1	1	3	2	3	3	3	3	3	3	3	3	3	3	3	1	1	3	4	3	2	4	1	1	3	4	2	3	1	1	1	2
	31	2		3	1	4	2	3	1	3	4	2	2	3	1	1	4	2	2	1	2	2	1	2	4	2	1	4	4	1	3	4	4	2	4	1	1	2	4	2	1	2	4	4	2	4	4	4	1
	32	2		1	1	3	4	1	1	2	3	1	3	3	4	3	3	1	4	3	1	4	3	4	3	3	1	3	1	1	1	1	4	4	4	4	4	3	1	4	3	1	4	2	2	1	2	3	4
	33	2		2	1	2	3	3	2	3	2	3	3	3	2	2	1	4	3	3	4	4	4	4	4	4	3	1	1	1	1	4	1	1	3	3	3	4	3	1	2	2	1	3	2	3	3	4	4
	34	2		4	2	1	3	3	4	4	2	1	4	1	4	4	1	2	3	3	1	2	1	2	1	3	2	2	2	1	4	1	4	1	1	4	2	3	3	1	4	3	2	1	1	3	1	4	3
	35	2		1	1	1	1	4	1	3	4	3	1	1	1	3	2	1	4	1	3	2	3	4	1	4	2	3	4	4	4	3	1	1	3	4	4	4	4	1	3	1	3	4	4	4	3	3	1
	36	2		4	4	3	4	1	1	1	1	1	1	1	1	4	4	1	2	4	4	3	1	1	2	4	1	1	4	4	2	1	1	1	2	4	4	2	1	3	4	4	1	4	1	4	1	1	2
	37	2		2	3	4	3	4	4	1	1	1	2	4	2	1	2	1	1	2	3	2	1	2	1	4	3	3	4	1	1	2	3	1	2	3	1	4	1	4	1	3	4	3	1	2	2	1	1
	38	2		1	3	2	1	2	3	4	3	4	2	1	4	4	3	4	3	2	3	2	4	2	1	2	3	3	1	4	3	3	2	3	3	2	3	1	3	4	4	1	4	1	2	1	1	2	1
	39	2		3	1	3	4	4	4	3	2	2	1	4	1	3	3	2	3	1	1	2	3	3	1	3	1	3	4	2	3	4	4	4	2	4	3	3	1	4	2	3	3	4	2	1	4	2	3
	40	2		1	4	2	2	4	1	2	4	4	2	3	4	1	1	3	2	4	4	3	2	3	1	4	3	1	1	1	1	3	4	1	2	3	2	4	4	1	1	2	1	4	1	1	2	4	1
	41	2		1	1	3	4	2	1	4	2	3	3	3	2	4	4	2	4	4	3	3	4	1	3	1	1	3	2	4	4	1	1	4	4	4	2	3	4	2	1	4	2	4	4	1	3	1	1
	42	2		1	3	2	3	4	3	3	4	1	1	2	2	3	1	3	2	1	4	2	3	3	1	3	4	2	3	3	1	3	4	3	4	3	4	4	1	4	2	3	3	3	4	3	1	3	4
	43	3		3	4	1	2	4	1	4	2	2	3	4	4	1	3	3	3	1	3	1	4	1	3	4	4	4	3	4	4	3	3	1	3	2	1	1	4	2	3	1	1	4	3	1	3	2	2
	44	3		3	2	3	3	3	3	4	2	1	2	4	3	3	2	4	4	4	1	1	3	3	4	3	3	1	4	2	1	1	3	2	4	2	1	4	2	3	3	3	1	1	4	3	4	3	3
	45	3		2	4	4	4	4	2	4	1	1	3	2	1	1	4	3	3	4	1	4	4	1	2	1	2	2	4	3	1	1	2	4	4	4	1	3	1	3	1	2	4	4	4	2	3	4	3
	46	3		3	1	1	2	4	4	1	4	1	1	2	4	2	1	1	2	3	2	4	4	1	1	4	3	1	4	3	4	3	2	2	3	1	2	2	4	1	3	1	1	3	1	1	4	3	4
	47	3		4	4	4	3	1	3	1	3	3	3	2	4	4	1	1	2	4	1	1	4	4	2	4	4	3	3	4	4	4	1	4	3	4	3	1	2	2	4	1	1	1	2	3	1	3	3
	48	3		1	4	4	3	2	1	3	1	1	1	4	1	4	1	4	3	1	1	3	3	3	1	4	2	1	3	1	3	4	4	3	3	4	1	3	3	1	4	2	1	4	1	3	1	1	2
	49	3		2	4	1	1	1	3	4	4	2	1	3	4	3	4	1	2	1	2	3	4	4	1	1	1	2	2	4	4	1	3	2	3	4	1	4	2	1	4	2	4	1	2	4	2	1	4
	50	3		4	1	3	1	1	2	2	3	2	1	3	3	4	1	3	1	4	1	4	1	2	1	4	1	3	3	4	3	1	1	3	2	3	1	4	4	2	2	3	4	1	1	1	2	1	2
	51	3		2	4	2	4	4	2	3	4	2	3	3	1	2	2	1	4	4	2	2	4	2	4	3	1	1	3	4	2	3	3	3	1	1	3	1	4	2	2	1	4	4	3	1	2	3	1
	52	3		1	3	1	3	1	1	1	1	1	3	1	4	4	3	3	3	4	4	2	3	4	1	4	1	3	4	1	2	2	3	2	4	3	2	3	4	3	2	3	1	3	4	4	2	4	2
	53	3		4	3	4	3	4	3	2	1	1	3	3	3	3	3	1	2	3	3	3	1	2	1	3	4	2	4	1	3	2	3	2	1	2	1	3	1	3	3	2	1	3	3	2	1	4	3
	54	3		1	4	3	4	4	2	2	4	4	4	1	4	4	4	4	2	1	3	2	4	1	4	1	2	4	1	4	4	1	2	2	4	3	4	4	4	4	1	2	4	4	1	2	4	4	3
	55	3		3	2	1	1	2	3	4	3	3	3	1	3	2	3	1	2	4	1	4	4	1	1	4	4	4	3	3	4	3	4	2	2	1	4	3	1	1	4	1	4	3	3	1	4	2	3
	56	3		1	4	1	3	1	4	4	3	3	3	2	3	4	1	4	3	1	1	4	3	3	1	4	2	3	2	1	1	3	1	1	1	3	3	4	4	3	2	1	1	4	4	1	3	4	4
	57	3		2	4	4	3	2	3	4	1	3	1	3	4	4	1	3	3	1	4	1	2	4	3	2	1	2	4	4	4	4	4	1	3	4	2	4	1	4	2	4	2	1	2	1	1	3	3
	58	3		1	3	4	4	1	1	1	3	4	2	1	4	1	1	4	3	3	4	3	1	4	1	2	2	1	1	4	4	3	3	1	2	1	3	3	4	2	1	4	1	3	1	4	1	4	3
	59	4		3	1	2	3	1	2	3	1	4	1	3	4	4	3	4	3	1	2	2	2	4	2	4	4	3	1	3	4	3	4	3	4	3	4	3	1	2	1	3	1	4	2	4	2	1	4
	60	4		2	3	4	3	2	1	4	2	3	1	1	1	4	2	4	1	2	4	3	2	4	1	1	2	1	4	1	4	3	4	1	2	4	1	3	3	2	4	1	3	1	3	3	4	3	2
	61	4		2	2	1	3	3	3	2	3	4	3	1	4	4	2	1	4	4	3	4	4	3	4	4	1	1	3	1	1	2	1	3	1	4	1	2	3	2	1	1	4	4	2	4	3	3	4
	62	4		4	2	3	3	4	4	3	1	2	1	4	3	1	1	1	3	4	1	4	4	3	1	4	4	4	1	1	1	4	1	4	4	1	3	3	4	1	1	3	1	4	4	2	4	4	1
	63	4		1	1	2	1	4	1	4	3	1	2	4	4	1	1	1	4	4	3	1	1	3	1	1	3	3	2	4	3	1	2	3	4	3	3	3	2	3	4	4	3	1	4	3	4	2	4
	64	4		3	4	4	3	1	1	1	2	3	1	1	1	1	4	4	3	1	2	1	2	3	2	1	1	1	3	3	2	1	2	1	4	1	4	1	2	2	4	1	4	3	3	4	3	3	1
	65	4		1	4	1	4	1	1	2	4	3	3	1	4	3	3	3	2	2	3	3	4	4	3	1	2	2	1	3	2	1	4	2	1	4	4	4	4	2	4	4	2	3	4	2	1	1	2
	66	4		4	1	2	3	3	1	1	4	4	1	4	3	4	3	1	3	4	3	4	1	1	3	3	2	1	3	2	4	4	4	4	4	3	2	3	4	3	3	4	4	2	1	2	2	3	2
	67	4		3	1	1	1	4	4	1	1	1	3	2	1	2	1	4	1	3	1	1	3	2	1	1	1	1	3	1	2	4	3	4	4	3	2	1	1	3	4	3	1	1	2	4	3	1	1
	68	4		4	1	3	4	1	4	4	3	2	2	2	4	2	1	1	1	4	4	1	2	4	4	3	4	1	4	1	4	3	3	2	3	4	3	1	4	3	1	3	4	2	4	3	3	4	4
	69	4		3	2	4	2	3	4	2	3	3	3	1	1	1	4	1	1	2	3	3	3	3	3	3	3	4	1	1	3	3	1	3	3	4	4	2	3	1	1	3	1	4	3	3	1	3	4
	70	4		4	3	4	3	3	4	1	2	1	1	1	3	1	4	3	4	2	2	2	2	4	4	3	1	1	2	3	2	1	1	3	1	1	1	3	3	1	4	3	3	1	4	3	3	1	1
	71	4		3	2	2	4	3	1	4	4	4	4	2	4	1	2	4	4	4	3	1	1	3	1	4	3	3	2	2	4	3	3	3	1	4	1	4	3	1	1	4	3	2	2	1	4	4	4
	72	4		1	2	1	4	2	4	3	1	1	3	1	1	1	2	4	2	2	1	1	2	4	3	1	3	4	2	3	3	1	1	1	2	2	4	1	3	1	3	2	3	4	1	3	4	1	2
	73	4		4	4	1	2	1	2	2	3	4	3	4	4	4	2	1	2	3	3	4	1	4	2	2	4	4	2	2	3	3	1	3	3	2	2	2	3	3	1	4	3	2	1	1	3	1	2
	74	4		2	4	2	4	4	3	3	2	4	1	3	4	2	2	2	3	2	2	4	1	4	2	1	1	1	1	4	4	2	2	4	3	4	4	1	2	4	4	3	4	3	1	3	1	2	3
	75	4		4	3	4	1	1	2	3	4	1	2	3	2	4	2	2	1	4	3	3	3	4	1	1	4	1	3	1	3	4	4	1	1	2	1	1	3	1	3	2	2	3	1	1	4	4	4
	76	4		2	1	4	2	3	4	1	3	3	1	1	1	2	3	1	3	1	1	2	4	1	1	3	4	1	2	1	4	2	3	2	4	4	4	2	1	1	2	1	4	1	4	2	3	3	4
	77	4		1	4	3	4	3	4	2	4	4	1	1	4	1	1	2	4	2	4	1	2	2	1	4	4	4	1	4	1	2	4	4	3	2	1	4	1	3	4	1	4	1	3	3	4	4	4
	78	4		3	1	1	3	4	2	1	4	4	2	1	4	4	3	2	2	4	4	2	1	4	4	4	1	3	4	3	2	4	3	3	3	4	1	1	3	4	3	4	2	1	4	1	1	3	1
				1	4	4	3	1	4	3	1	1	1	2	3	1	3	4	4	4	2	1	4	3	2	4	3	1	1	2	4	1	1	2	3	1	2	1	4	3	1	1	3	4	2	3	1	4	1
				2	3	3	3	1	3	3	4	2	3	1	4	4	2	3	4	1	2	4	4	1	3	1	3	2	1	3	2	3	1	4	2	3	2	1	4	4	3	3	1	3	3	2	1	3	1
				4	4	1	4	3	3	4	1	1	1	2	4	1	1	4	3	1	3	3	1	4	1	1	4	2	3	4	2	2	4	2	4	3	1	1	1	3	4	2	4	2	3	3	3	4	2
				4	4	4	3	2	4	1	4	3	1	3	3	4	4	3	4	2	3	4	1	4	1	1	4	3	3	3	2	4	1	1	3	3	2	2	4	4	2	3	1	2	1	4	4	4	4
				1	2	3	4	3	1	2	4	2	4	4	3	3	4	4	1	4	4	1	1	2	1	3	1	1	3	2	4	3	3	2	1	1	1	3	4	3	3	1	2	3	3	2	4	4	1
				2	4	1	2	3	4	1	1	4	3	3	2	1	3	1	3	3	2	4	1	4	3	4	4	2	2	2	3	4	2	1	1	4	1	1	2	4	2	3	1	1	2	3	3	1	1
				2	4	4	1	1	1	2	4	1	1	1	4	2	1	2	3	4	1	3	2	4	1	4	1	1	1	2	2	2	2	2	4	2	2	4	1	4	4	1	2	4	4	1	1	1	2
				1	4	1	3	3	1	1	2	4	1	4	1	3	2	1	4	4	1	1	2	4	3	3	1	1	3	2	3	2	1	4	2	2	2	3	3	4	4	3	1	1	1	3	3	3	1
				1	2	2	4	4	3	2	3	4	2	3	4	4	1	4	1	3	4	1	1	4	3	2	4	1	2	1	3	4	4	3	4	2	2	1	4	2	1	4	3	2	1	1	4	2	1
				3	1	4	1	3	3	4	3	2	3	4	1	3	4	3	4	2	3	1	2	4	4	1	1	1	4	2	4	3	4	2	3	4	3	2	3	1	4	1	3	4	3	4	1	2	4
				1	3	1	3	2	3	3	4	1	1	1	2	3	1	3	3	3	1	4	1	1	4	2	1	4	1	4	2	3	4	1	4	3	4	4	2	1	3	1	2	2	1	3	3	4	3
				4	1	4	1	2	1	3	4	4	3	1	2	3	2	1	4	3	1	1	2	2	2	1	4	4	2	1	3	1	1	1	4	1	3	1	3	3	3	3	2	3	1	1	4	2	2
				3	4	2	1	2	1	1	1	3	2	1	4	1	1	3	1	2	4	4	3	1	2	4	2	1	4	1	3	3	1	4	3	3	3	4	3	3	1	1	2	2	4	4	1	3	1
				3	1	4	1	3	3	2	1	2	4	3	3	2	1	4	2	1	4	3	4	3	1	2	2	1	2	1	1	3	3	3	4	3	3	1	4	4	4	1	1	4	1	3	2	3	4
				4	4	4	2	1	2	3	1	4	2	1	3	1	1	1	2	2	1	4	1	4	1	4	1	2	4	2	2	1	4	1	3	4	3	3	4	1	4	3	1	2	1	2	1	4	4
				1	2	1	4	4	1	1	1	3	1	1	3	3	4	4	1	1	1	3	1	3	3	4	1	4	1	4	4	3	3	4	4	1	1	4	1	3	1	4	3	1	4	1	2	3	4
				1	1	2	3	2	1	2	3	1	4	2	2	1	1	1	2	4	2	1	4	4	4	2	4	3	2	4	3	1	2	1	1	3	3	3	4	1	1	1	4	3	4	2	1	2	4
				2	3	4	3	4	4	4	4	2	3	2	2	3	4	4	3	4	1	3	4	3	1	2	1	4	2	1	4	4	2	1	2	3	3	4	3	2	1	1	3	1	1	2	3	1	3
				3	1	3	3	4	4	2	1	1	1	2	4	4	3	2	1	4	1	2	4	1	4	1	2	3	4	1	4	3	4	4	3	4	4	1	3	2	1	3	4	4	1	3	2	1	3
				3	3	4	4	4	2	1	3	3	2	3	4	4	1	4	1	2	4	3	1	4	3	3	1	3	4	4	2	4	4	4	3	3	4	1	4	4	4	1	3	1	4	1	3	3	4
				2	1	2	4	2	4	4	4	3	1	1	1	1	2	3	4	4	4	1	4	3	4	2	1	4	1	3	4	1	4	1	3	1	4	3	1	4	3	3	1	2	1	3	4	3	1
				4	4	2	1	3	4	1	3	1	4	1	1	4	1	1	2	3	4	1	1	1	3	2	3	1	3	1	4	1	4	3	1	3	3	4	3	3	2	4	1	3	4	3	4	4	3
				4	3	1	1	3	3	3	2	4	4	4	1	3	2	3	3	2	2	2	4	4	1	4	2	2	3	1	1	3	2	1	3	3	3	1	1	1	2	4	2	4	1	1	2	4	4
				1	4	1	4	4	4	4	4	3	1	4	2	4	1	2	2	4	3	3	1	4	4	3	3	3	1	1	1	4	1	3	1	2	4	4	2	2	1	3	3	3	3	2	1	2	3
				4	2	4	1	4	4	2	1	2	4	3	4	1	4	4	2	4	3	1	1	2	3	4	1	1	2	4	3	1	4	3	3	1	1	3	1	4	4	4	3	1	1	1	2	1	1
				1	2	2	2	1	1	2	4	2	2	4	1	2	2	1	2	4	2	3	3	3	3	1	1	1	4	1	1	2	1	1	3	3	4	4	4	4	1	2	4	2	1	4	4	2	1
				1	4	1	1	3	1	2	4	3	3	2	2	4	4	4	1	4	4	1	4	1	1	1	4	1	1	4	4	4	4	1	3	2	4	3	4	2	1	2	4	2	1	2	4	4	3
				1	2	4	3	1	3	4	4	3	4	1	2	4	1	1	4	4	2	4	2	1	2	3	2	4	4	1	3	4	4	4	3	4	1	1	1	1	1	3	3	2	1	4	1	1	1
				4	4	1	1	1	4	3	2	2	4	2	3	1	3	3	1	1	1	4	1	1	4	2	1	4	3	1	3	1	3	4	4	1	4	3	1	3	1	3	4	1	1	2	3	2	3
				2	3	4	3	4	3	3	2	1	2	4	4	1	3	1	4	3	4	3	3	1	3	3	2	1	1	3	4	4	3	1	3	3	4	4	3	1	4	4	1	3	3	4	1	1	4
				4	4	2	4	4	1	4	1	4	3	1	3	4	2	1	4	3	2	4	3	4	4	1	1	4	3	1	4	3	1	1	4	4	4	2	4	1	3	4	1	4	1	4	4	4	4
				4	1	3	4	1	1	1	4	1	3	1	3	2	3	2	3	3	4	3	1	3	4	1	4	2	4	3	4	4	4	3	3	4	1	1	4	4	3	2	4	4	4	4	4	3	1
				4	3	4	4	2	3	1	4	4	3	4	1	1	1	2	2	1	3	4	3	4	1	4	4	1	1	3	1	2	2	4	3	1	2	1	3	3	1	3	3	1	4	1	4	4	3
				4	3	1	4	4	4	4	2	1	1	1	1	3	2	1	4	1	1	4	2	2	1	1	3	4	3	2	4	2	4	4	1	1	1	1	4	4	2	1	1	4	3	1	4	3	3
				1	3	3	3	3	2	1	2	4	4	4	2	1	3	2	2	3	3	4	1	2	2	4	2	2	2	3	2	4	3	3	4	4	1	4	2	1	4	1	3	1	3	2	2	1	1
				2	3	4	4	3	1	1	4	4	4	3	4	4	4	3	3	4	4	2	2	1	2	1	1	2	4	2	4	2	2	1	1	4	3	1	3	4	4	4	2	2	3	1	1	4	1
				4	4	4	1	1	1	2	3	4	4	2	4	1	3	1	3	1	1	1	2	1	3	2	4	2	4	4	3	3	4	2	4	4	4	3	4	3	4	1	3	4	4	3	3	3	1
				2	3	1	1	1	4	3	2	4	1	4	1	1	4	2	4	4	1	4	2	4	1	2	4	3	3	1	4	3	2	1	4	1	1	4	4	3	2	4	3	4	2	3	1	1	1
				1	1	2	1	2	1	3	4	4	1	1	2	1	3	3	2	2	3	3	2	4	1	3	3	2	3	3	4	3	4	4	4	4	4	3	4	4	2	4	3	4	1	1	1	3	4
				1	1	1	1	4	4	1	3	2	2	4	1	2	2	2	3	1	3	3	4	2	1	1	2	1	2	2	4	3	4	1	3	1	1	4	4	1	4	4	4	1	2	4	3	4	1
				3	4	1	1	1	3	1	4	2	1	4	3	1	2	3	3	2	4	2	1	4	3	1	4	1	4	4	3	4	2	2	2	4	2	1	4	2	3	3	3	1	4	4	1	3	2
				4	4	3	1	3	2	1	4	4	1	4	1	2	1	4	4	4	1	4	1	2	1	3	2	1	3	4	1	1	3	3	3	1	2	4	1	1	3	2	4	4	1	4	4	1	2
				1	1	1	4	4	1	2	4	3	1	3	4	1	1	1	4	1	1	3	4	1	4	4	1	1	1	1	4	1	3	3	3	1	2	3	4	1	1	3	1	4	1	4	4	1	1
				2	2	4	2	4	4	3	3	4	1	3	3	3	3	4	2	2	1	1	3	3	3	3	1	1	4	4	1	2	3	2	1	4	1	3	4	4	4	1	1	3	2	1	1	1	4
				1	4	1	2	1	4	2	3	2	3	1	2	4	2	4	1	1	4	1	2	4	4	3	3	3	2	1	4	1	3	4	4	4	3	4	3	1	4	4	3	4	3	4	1	4	2
				3	1	3	4	4	4	2	1	4	2	2	1	3	3	1	2	3	1	3	3	3	1	1	4	3	1	1	1	3	2	1	3	1	1	1	4	4	1	1	4	1	1	4	3	3	4
				4	1	1	4	2	1	4	4	2	3	3	2	1	3	2	1	1	3	2	2	4	2	4	1	1	4	3	1	1	4	3	2	2	3	2	2	2	4	4	2	1	3	2	4	3	1
				3	1	3	1	2	1	1	3	3	2	4	4	3	1	4	2	2	4	4	2	2	4	3	4	2	1	4	3	4	1	4	1	1	2	2	1	4	1	1	1	4	4	1	4	2	1
				1	1	4	4	2	3	1	1	3	3	3	1	1	2	1	4	1	4	1	3	4	1	3	3	3	2	3	4	4	3	1	3	2	3	3	1	3	4	2	3	4	1	3	3	1	3
				2	1	1	1	3	1	4	3	4	3	3	4	3	3	4	4	4	2	1	2	4	1	1	2	2	4	4	2	1	4	1	4	3	4	1	3	2	2	2	1	4	3	4	1	4	3
				3	4	4	3	1	2	1	1	3	1	4	2	4	1	4	3	1	1	2	3	4	4	1	1	4	2	1	1	4	2	4	4	2	3	4	3	1	2	1	4	2	3	2	3	4	1
				1	3	4	1	3	1	4	4	1	4	3	4	3	4	3	2	3	1	3	4	4	1	4	1	4	1	4	3	2	4	4	2	3	2	3	1	1	1	4	1	4	4	1	1	2	4
				3	3	3	4	1	3	4	1	2	4	1	2	3	3	3	1	1	1	4	2	4	4	2	3	2	1	3	3	3	4	3	4	3	3	4	4	4	3	3	3	1	4	3	1	4	1
				2	4	3	1	3	3	3	4	4	2	1	4	4	1	4	3	4	4	4	1	1	2	3	3	4	1	4	4	4	3	4	3	3	4	3	1	1	3	3	4	4	2	1	3	4	3
				2	2	3	1	4	4	2	3	4	1	4	4	1	1	4	1	1	1	4	1	3	4	4	1	1	1	3	2	4	3	3	3	2	2	1	1	2	3	1	1	1	4	3	2	2	1
				2	4	2	3	3	4	4	1	4	1	1	1	1	4	1	1	2	1	1	2	1	4	1	2	3	2	1	4	1	4	3	2	1	1	4	2	4	1	1	3	4	4	4	4	3	4
				3	4	1	4	1	2	1	1	1	1	1	4	3	1	1	3	4	2	4	4	3	1	3	4	4	4	1	4	4	4	1	4	3	1	4	2	3	1	4	4	1	1	1	4	4	2
				1	3	1	3	3	4	1	1	1	1	3	3	4	3	4	2	2	4	2	2	3	4	3	2	4	1	4	1	1	4	2	3	1	2	3	2	3	3	4	1	1	2	4	4	4	3
				1	3	2	1	4	4	4	1	4	3	4	3	1	3	2	3	4	1	1	1	1	2	2	4	4	4	1	3	1	1	3	4	4	3	4	3	2	4	1	3	3	1	2	3	4	2
				3	3	4	4	2	3	3	1	4	1	3	1	4	4	4	1	3	2	1	1	1	4	2	4	3	1	4	1	1	1	2	3	1	3	1	1	4	2	4	4	4	1	1	4	2	2
				4	1	3	1	4	2	4	3	1	4	3	1	3	1	2	1	1	1	3	4	3	1	2	3	4	4	2	1	1	4	3	4	2	4	1	1	4	3	1	1	3	3	1	1	2	3
				1	2	2	1	2	4	2	1	3	3	4	1	2	1	4	4	3	4	4	4	1	2	1	1	1	2	3	4	2	3	3	2	4	4	1	3	3	1	4	2	2	1	1	4	4	4
				1	3	3	4	4	3	4	4	4	3	1	2	3	3	3	1	2	2	3	4	4	1	2	3	4	4	1	1	1	1	3	3	4	1	1	3	1	1	4	1	1	1	1	4	4	4
				1	2	3	4	4	4	4	4	1	3	1	1	4	1	1	1	4	4	1	1	1	2	4	3	4	1	4	3	3	2	3	1	2	4	2	3	4	1	3	3	2	1	1	2	4	4
				1	1	1	4	4	3	1	3	1	3	1	1	4	3	1	4	1	1	3	4	1	4	1	2	1	1	2	2	1	3	4	3	2	4	4	1	3	4	4	1	1	2	1	2	4	1
				3	1	4	4	1	1	1	2	1	3	1	1	4	1	2	1	3	3	4	3	1	2	4	4	1	1	3	2	3	1	3	4	3	2	4	1	2	4	4	1	4	3	4	2	1	1
				4	1	3	2	3	3	1	3	2	1	3	2	1	3	3	1	1	2	1	4	1	1	4	3	1	3	4	4	2	4	1	3	1	2	2	2	2	1	1	4	2	4	1	3	2	2
				4	1	2	1	3	2	3	2	4	1	4	4	1	3	2	2	1	3	1	2	3	4	2	1	4	4	2	3	1	1	3	4	2	3	1	3	1	4	2	2	3	1	4	3	4	4
				4	3	1	1	1	4	1	4	1	3	3	4	3	1	2	1	4	4	3	1	3	1	4	1	4	3	1	2	1	1	1	2	3	1	1	4	3	4	1	2	4	2	3	1	4	3
				1	1	2	4	2	3	1	4	4	1	1	4	2	3	1	1	3	1	3	3	3	1	1	2	4	1	1	1	2	1	1	4	1	2	1	3	3	3	4	3	3	2	3	4	4	2
				1	4	2	1	2	1	3	2	4	2	1	1	4	4	1	3	1	4	2	4	3	1	1	1	1	2	3	2	1	2	4	4	4	2	4	3	1	1	3	3	4	4	4	2	4	3
				3	4	3	2	3	1	1	4	1	1	1	1	2	3	1	4	3	2	1	3	1	1	4	2	1	2	3	3	3	4	3	2	4	4	3	2	1	1	1	1	3	1	4	3	1	4
				1	3	4	3	4	4	3	1	1	1	4	1	4	4	3	1	2	3	3	1	2	1	3	1	1	4	3	1	3	3	2	4	2	4	4	1	4	3	4	3	4	4	4	4	1	3
				3	4	3	1	1	2	3	1	1	2	1	4	1	2	4	3	3	2	4	4	3	4	1	2	2	1	1	1	2	3	1	4	4	3	3	1	3	3	1	3	2	1	1	1	4	1
				2	3	3	3	1	3	1	3	4	2	4	4	3	1	3	4	2	1	2	2	1	2	1	1	3	3	1	1	1	3	4	3	1	4	3	2	1	1	2	4	3	4	1	1	2	4
				4	1	4	3	2	3	3	3	1	2	4	2	4	3	4	2	1	1	4	3	1	3	1	1	3	2	1	4	1	1	3	1	2	2	4	4	4	1	1	3	1	3	1	4	3	1
				2	2	1	2	3	3	1	3	4	1	4	1	1	4	1	4	3	4	2	2	3	4	4	2	4	2	3	1	3	2	1	2	2	3	3	1	2	1	4	1	3	4	4	3	3	1
				1	3	1	3	3	3	4	1	1	4	1	3	2	3	4	4	3	3	1	3	3	1	1	4	3	4	3	1	1	4	1	4	3	3	1	1	1	3	1	3	4	4	4	3	1	4
				1	3	4	1	1	2	4	1	1	2	2	3	3	3	4	4	4	1	3	3	1	4	4	2	2	1	4	1	1	1	2	3	2	1	1	3	4	3	4	4	3	4	1	2	2	3
				4	4	4	3	1	4	1	3	1	4	2	2	1	1	3	2	4	4	2	2	3	4	3	4	1	4	3	4	3	3	3	4	3	2	1	3	1	4	4	4	2	4	1	1	4	2
				2	1	1	4	4	2	3	3	1	2	4	2	4	2	2	4	3	1	1	4	1	1	3	4	1	2	4	1	1	3	2	4	4	1	3	3	4	1	3	4	2	1	3	3	2	2
				4	4	2	3	4	4	1	3	1	4	4	2	4	2	4	1	1	3	2	4	1	1	1	3	4	4	4	1	4	2	2	1	3	1	3	4	3	3	4	1	3	1	1	3	3	3
				4	3	1	3	1	1	2	2	3	3	3	3	2	1	1	1	4	4	3	2	1	3	1	4	1	3	1	4	2	1	2	1	3	3	2	1	1	4	1	2	4	4	1	3	3	1
				1	1	1	4	3	1	4	1	3	3	1	4	1	3	4	3	3	2	1	1	2	1	1	1	4	3	4	3	2	4	3	3	1	4	3	1	3	4	1	4	3	3	3	3	3	3
				2	4	2	1	2	3	3	1	2	1	3	1	2	1	3	4	1	3	3	3	1	3	1	2	3	4	3	4	1	1	3	3	4	3	1	2	3	4	1	1	4	3	3	3	2	2
				2	2	2	4	3	4	3	3	3	3	1	1	4	4	4	1	2	3	3	4	4	1	1	3	4	4	3	1	4	3	3	4	2	1	3	4	1	4	1	4	1	4	4	4	1	4
				3	1	2	3	3	1	3	4	4	3	2	3	3	2	3	4	3	1	4	3	1	1	4	4	3	4	3	1	4	4	2	3	4	4	3	3	2	2	1	1	1	1	4	2	1	1
				3	4	3	1	3	3	1	3	2	3	1	4	3	2	4	1	3	2	1	1	1	1	1	4	3	3	1	1	3	1	1	3	2	1	1	1	4	1	3	1	1	1	2	4	3	1
				3	1	4	4	4	4	3	1	2	2	1	3	3	4	3	2	4	2	1	3	4	1	2	1	4	4	1	3	2	1	2	1	3	1	3	4	1	4	3	3	1	1	1	1	4	2
				4	1	4	4	3	4	2	2	1	4	3	4	4	1	2	3	3	4	4	4	2	3	2	1	4	1	4	1	3	4	3	3	3	1	2	4	3	4	4	1	3	1	1	1	3	4
				1	2	1	3	4	2	3	1	1	3	1	1	4	4	2	3	4	3	3	4	4	1	3	1	4	4	1	3	3	4	1	1	3	3	4	3	4	2	1	3	4	3	4	3	3	1
				2	4	4	4	1	1	1	4	3	4	3	3	2	3	2	3	3	3	2	1	2	2	3	2	3	3	4	4	3	3	4	4	3	4	1	4	2	3	4	3	4	1	2	4	2	4
				2	1	4	3	4	3	3	3	3	3	1	2	3	4	3	3	1	1	1	4	4	4	1	4	4	3	1	3	1	4	4	3	1	1	4	4	3	3	1	3	1	4	1	3	4	3
				1	3	1	1	4	3	4	4	1	1	1	3	2	4	1	3	2	4	4	4	4	2	3	2	1	4	1	2	2	2	3	1	3	3	2	1	1	1	1	4	1	4	3	3	1	2
				3	1	1	4	2	2	2	2	1	1	1	1	3	3	4	4	3	3	2	4	2	4	1	4	4	1	1	2	1	1	1	1	1	2	2	3	3	4	4	3	1	1	4	3	4	1
				2	4	4	4	2	4	2	3	2	4	1	1	4	3	1	3	4	4	1	4	4	1	4	1	3	4	1	1	3	3	4	2	4	3	3	3	2	1	1	3	1	1	1	3	4	2
				4	2	3	4	1	2	2	4	3	3	3	3	4	3	1	1	2	2	4	4	2	1	1	4	1	1	1	1	4	4	4	2	4	1	3	1	2	1	1	2	1	2	4	2	1	4
				3	3	2	3	3	2	4	1	3	3	3	4	3	1	3	1	4	3	4	2	3	2	1	4	4	1	3	1	2	1	3	3	3	4	3	4	4	2	2	3	3	2	3	3	3	1
				3	1	1	4	2	4	4	1	4	4	1	3	3	3	2	1	4	2	3	3	1	3	3	1	3	2	3	1	1	1	1	4	1	4	1	3	3	1	1	3	1	3	2	3	3	1
				2	3	2	1	1	4	4	1	2	2	3	1	1	4	4	1	2	3	3	2	1	2	3	4	3	3	2	1	2	4	1	3	4	2	3	2	2	1	1	2	3	3	3	4	1	1
				2	4	4	1	3	4	1	3	2	2	1	4	3	4	3	2	3	2	2	1	4	4	2	1	2	3	4	3	1	1	4	1	4	4	4	2	4	3	1	3	1	4	1	2	4	1
				1	3	3	4	1	1	1	1	3	4	4	1	1	3	3	2	3	4	3	2	4	2	1	4	4	2	4	1	4	4	1	4	1	1	1	1	1	2	1	4	3	3	2	3	2	4
				3	2	4	1	1	2	1	1	4	3	4	2	2	1	3	4	4	2	2	1	1	1	1	1	2	1	2	1	4	3	3	3	3	4	1	4	3	2	2	4	4	1	2	1	4	1
				4	3	2	4	2	1	1	2	3	2	1	1	3	1	1	3	2	2	2	2	3	2	2	4	2	3	1	1	4	3	4	4	1	4	2	1	1	1	1	4	2	2	4	1	4	2
				4	2	3	4	4	3	3	3	4	4	3	2	4	3	3	3	3	4	1	3	1	1	1	4	4	1	1	4	2	4	4	1	1	4	2	3	3	1	2	1	4	3	3	1	2	3
				3	1	1	4	3	1	4	4	2	1	1	2	4	3	4	1	4	4	2	4	3	3	3	2	4	4	1	1	4	1	1	4	1	3	1	4	4	1	1	1	4	4	4	4	1	2
				4	3	3	3	1	2	4	3	2	3	2	1	3	2	1	3	3	2	1	3	3	3	1	2	1	4	3	3	4	4	1	2	1	2	2	4	1	4	2	3	4	2	4	2	3	3
				1	1	1	1	1	4	4	1	3	2	3	4	3	4	3	1	3	1	3	4	1	1	4	3	4	1	4	3	3	1	2	3	3	3	2	4	3	3	1	1	4	4	2	1	2	3
				4	1	2	2	3	1	2	1	2	1	3	2	4	1	1	2	2	3	1	3	3	1	2	4	4	4	4	1	1	4	2	3	3	4	1	2	4	1	1	4	2	1	2	4	1	4
				1	2	1	4	1	1	1	4	1	1	1	3	1	4	1	2	1	2	3	1	1	3	2	1	1	4	4	2	2	4	2	2	3	1	1	2	3	4	4	2	1	2	2	1	3	3
				4	2	3	3	1	4	3	1	1	1	1	1	4	1	3	1	3	1	1	2	1	4	4	1	2	4	4	4	3	4	4	4	4	3	4	4	1	3	3	1	2	4	4	1	2	4
				2	4	2	4	1	3	3	1	3	3	3	4	3	4	1	2	4	4	3	4	4	1	4	2	4	4	4	4	4	3	1	4	1	1	4	1	1	3	1	2	1	4	1	1	4	3
				2	4	3	3	2	4	1	1	4	4	4	2	2	4	3	4	4	1	3	4	1	1	2	3	3	3	3	4	4	1	1	1	2	1	3	3	4	2	2	4	4	2	1	3	4	3
				4	4	1	4	3	4	1	2	4	3	3	1	4	4	2	1	2	1	1	3	4	4	3	3	1	1	1	3	4	2	1	4	4	4	1	2	1	4	2	2	1	4	1	4	4	4
				4	4	1	1	1	4	1	1	4	3	1	3	4	2	4	4	3	2	2	4	3	4	4	2	3	4	2	4	1	1	4	2	4	3	2	3	3	4	4	3	4	1	1	1	2	3
				1	2	2	2	4	2	1	1	1	1	1	3	4	3	4	4	3	2	3	1	3	2	4	1	4	4	1	3	3	4	1	1	4	1	4	1	1	3	4	2	1	2	3	4	1	2
				3	1	2	1	4	3	2	1	3	4	3	2	3	2	1	2	3	1	3	2	4	3	4	3	2	2	4	3	2	1	3	3	4	1	4	1	1	4	4	4	1	2	3	3	1	1
				3	4	1	3	4	4	1	4	1	1	3	1	4	3	3	2	2	3	3	2	2	4	4	1	1	4	3	1	1	4	4	4	1	2	4	1	3	4	3	3	1	4	2	1	1	1
				4	2	2	1	3	4	4	4	2	4	4	3	1	2	4	1	3	4	4	3	4	1	4	3	2	3	1	4	1	3	3	1	4	1	2	3	4	3	1	3	2	1	1	3	4	2
				1	3	1	4	2	2	3	2	1	4	1	1	1	1	2	4	1	4	1	1	4	1	1	3	2	1	3	4	1	4	1	1	1	3	2	1	1	3	1	4	3	1	4	1	1	4
				2	4	2	1	3	4	2	4	3	4	1	2	2	3	1	1	1	4	1	4	3	3	1	3	1	4	1	4	4	2	2	4	2	1	1	3	3	1	1	4	4	4	2	4	4	1
				1	3	2	2	3	3	3	2	3	3	4	3	3	3	2	4	4	4	1	1	1	1	3	2	3	1	4	4	4	4	1	4	2	2	4	4	1	3	4	4	2	1	4	2	2	2
				4	1	3	1	1	1	4	1	3	1	4	4	4	3	2	4	4	4	4	1	1	3	1	2	1	3	3	4	4	1	4	4	4	2	1	3	4	3	4	1	2	1	1	4	1	1
				2	1	2	4	1	1	4	4	2	3	3	4	4	2	3	1	2	4	1	3	3	4	1	4	4	1	3	4	3	1	4	1	4	1	2	4	2	1	1	3	3	4	4	3	4	4
				2	1	1	4	1	4	1	4	2	4	2	1	1	3	4	1	4	3	3	3	1	2	3	1	4	1	3	3	3	3	3	3	2	2	3	1	2	1	3	3	2	3	1	3	4	4
				2	2	1	3	1	4	3	3	1	1	4	3	3	2	4	1	1	2	3	1	1	1	3	1	1	1	1	1	3	2	3	1	3	1	1	3	4	4	3	3	2	4	1	4	2	2
				3	4	3	2	4	3	1	2	1	2	2	3	4	3	3	4	1	1	4	3	2	3	4	1	1	3	2	4	1	3	1	4	4	1	1	1	1	3	1	1	1	4	4	4	2	4
				2	1	4	2	1	3	1	4	4	4	1	3	1	3	3	3	1	2	3	3	1	1	4	2	1	4	1	2	3	1	2	1	2	2	4	2	1	1	2	3	1	2	1	1	3	4
				3	4	3	2	4	4	4	2	4	1	4	3	4	4	1	1	1	3	3	1	1	4	2	2	2	1	4	1	3	4	1	4	3	1	1	1	3	4	4	1	4	3	4	4	1	4
				3	4	1	4	4	1	3	3	2	2	1	4	4	2	3	4	4	3	1	4	3	1	4	1	3	4	4	1	2	2	4	4	3	3	4	4	4	3	4	2	3	2	1	1	3	1
				1	3	3	2	4	3	4	3	1	1	3	2	3	1	3	3	2	2	3	4	4	4	1	2	4	3	1	2	3	1	1	3	3	4	2	2	3	4	4	3	3	1	3	2	4	3
				4	1	3	4	3	4	3	4	2	3	1	4	4	1	3	3	4	2	3	1	2	1	2	4	1	3	4	2	4	2	1	4	1	1	1	2	2	4	4	2	2	3	2	4	3	4
				3	2	2	1	1	4	1	4	4	3	3	3	1	1	2	3	4	4	4	4	4	1	1	4	1	2	4	3	1	4	4	4	1	4	4	3	2	3	3	4	1	4	4	2	1	2
				2	2	3	1	4	4	3	1	1	3	3	3	3	4	2	1	1	4	4	3	3	1	4	4	3	2	2	3	1	4	1	4	4	3	4	4	2	4	4	4	1	2	3	4	1	3
				4	3	2	3	1	3	3	1	2	3	3	3	1	2	3	1	1	1	3	4	1	4	1	3	3	1	2	3	3	3	1	2	4	1	1	3	4	2	3	1	1	3	2	1	3	3
				4	4	4	1	2	1	1	2	4	2	1	3	1	1	4	3	1	1	1	4	2	4	3	1	4	1	4	2	1	1	4	1	1	2	1	2	4	1	3	3	2	3	2	2	2	1
				1	1	1	3	3	4	1	1	4	4	1	4	1	4	4	1	4	4	1	4	4	3	4	4	1	1	1	3	3	4	4	2	3	4	2	3	1	3	1	4	4	4	1	1	4	1
				3	3	4	2	4	1	4	2	1	4	3	1	2	3	1	1	3	3	2	3	1	1	1	2	4	4	4	1	4	3	2	2	1	1	3	4	1	2	1	3	3	1	2	2	2	1
				1	3	1	2	3	3	4	1	1	1	1	1	4	4	2	4	4	4	3	4	4	1	3	4	4	2	2	3	3	4	4	4	4	1	3	4	1	4	1	4	3	1	4	1	4	2
				4	4	2	3	2	1	4	3	3	2	3	1	3	1	4	2	1	3	2	4	1	4	4	3	3	4	4	2	2	1	2	1	3	4	4	4	4	4	1	1	1	1	3	3	1	4
				2	4	4	1	1	2	3	4	4	1	4	1	4	1	2	1	4	3	4	2	1	2	4	1	2	1	3	4	2	3	1	2	3	2	4	4	4	4	2	1	1	1	4	3	2	4
				1	3	2	3	4	4	1	3	3	3	3	1	4	1	4	1	3	4	3	3	2	1	1	1	4	4	3	3	2	4	4	4	3	3	2	4	2	1	3	3	3	4	2	2	2	4
				2	3	4	3	1	2	3	4	1	1	4	2	1	2	3	1	2	1	1	1	4	3	4	1	2	3	2	2	1	3	1	1	4	3	3	1	2	1	3	3	4	3	1	2	1	3
				1	3	2	3	3	3	2	2	4	4	4	1	3	4	1	3	1	3	4	1	1	2	2	2	4	3	1	3	3	3	1	1	1	4	2	2	1	4	3	3	4	3	1	4	1	4
				1	3	1	3	2	4	3	4	3	3	4	4	1	1	3	1	4	2	1	2	1	4	1	1	4	4	4	3	1	2	3	3	1	1	4	4	1	1	3	4	1	1	1	3	1	3
				1	1	3	1	1	2	3	4	1	1	3	1	2	1	3	1	4	1	2	3	4	3	4	4	3	4	1	1	1	4	1	1	4	1	3	3	3	3	2	4	2	2	3	3	4	3
				3	2	4	1	1	2	1	4	4	3	3	1	1	3	3	1	2	2	1	3	4	4	1	2	4	3	1	4	3	4	4	2	2	4	1	1	4	4	2	4	1	1	1	3	2	1
				4	2	1	2	3	3	3	1	3	4	4	4	1	2	1	3	2	4	3	3	3	3	4	1	3	3	4	4	4	1	1	3	3	4	2	1	4	2	3	1	3	1	3	4	4	3
				1	3	1	4	2	1	3	3	1	4	1	1	1	1	3	4	1	3	4	1	4	4	1	3	2	3	2	4	1	2	1	4	1	2	1	1	4	1	1	2	2	4	3	1	3	3
				3	3	4	1	3	2	4	2	3	4	4	4	4	1	3	3	1	3	1	4	1	3	1	2	3	1	1	4	4	4	1	1	1	4	4	4	1	1	3	4	4	1	1	4	4	4
				3	3	4	4	3	1	2	1	4	3	4	1	1	1	3	1	2	4	3	1	4	2	2	2	1	4	1	3	4	2	3	2	2	3	2	1	3	1	3	4	1	3	1	4	3	3
				4	4	4	3	1	1	3	3	4	1	1	3	1	2	4	3	4	4	4	2	4	1	3	1	1	4	3	1	4	4	1	4	1	4	1	2	2	3	3	2	4	1	1	3	2	1
				1	3	2	4	3	4	3	4	3	3	4	1	4	3	2	1	4	1	3	1	1	1	4	3	4	1	4	1	1	4	3	4	3	4	1	3	4	1	2	1	4	1	3	1	4	4
				4	1	1	1	4	3	4	2	4	1	1	3	4	3	3	4	1	3	4	4	2	2	2	3	3	2	4	4	1	4	1	4	4	3	4	1	4	4	4	4	3	3	1	3	2	3
				2	3	1	3	1	2	1	1	4	2	3	1	1	4	1	2	2	4	1	3	1	3	4	4	1	4	1	3	3	1	4	3	1	4	4	4	4	2	3	1	1	1	4	4	1	3
				4	3	1	4	1	1	2	1	1	3	1	1	1	4	1	3	1	3	3	3	2	3	2	3	1	1	2	1	3	2	3	1	4	3	3	2	1	1	3	1	4	1	1	4	2	2
				4	2	4	1	1	3	2	4	4	4	4	3	2	1	1	1	4	4	3	1	3	4	4	2	3	3	3	4	1	3	1	2	1	4	4	3	1	3	3	1	3	4	4	3	3	3
				3	3	4	1	3	1	1	2	2	1	1	4	4	4	2	2	4	2	2	3	1	4	1	2	3	4	1	4	3	2	3	1	2	4	3	3	4	4	3	1	1	4	4	3	2	4
				4	3	1	1	3	3	3	4	4	3	2	1	3	4	4	2	4	4	3	3	1	4	3	1	3	1	3	2	1	2	1	1	3	2	2	1	3	3	1	4	1	3	1	1	4	4
				4	4	4	1	1	3	1	4	4	2	4	1	3	2	4	3	1	3	4	3	2	1	3	2	4	1	2	2	2	2	3	4	1	3	3	3	1	1	2	1	4	4	3	2	4	2
				4	4	3	3	3	3	3	2	1	3	4	4	1	1	2	4	4	3	1	1	2	2	4	1	4	2	4	1	4	3	3	3	1	3	1	3	4	2	4	1	3	4	1	1	2	2
				4	4	4	3	1	2	1	1	3	4	3	4	1	2	3	3	3	1	1	2	1	1	1	3	4	3	1	4	3	4	1	1	2	4	3	4	4	2	3	2	3	4	4	1	1	2
				4	2	4	2	4	1	1	2	4	1	4	4	3	1	1	1	4	2	3	4	3	3	4	1	3	4	3	1	2	1	1	1	4	3	1	1	3	4	4	1	2	1	4	1	1	4
				4	1	3	4	2	4	4	4	3	4	3	4	3	3	2	3	1	4	4	3	4	4	3	1	4	1	4	2	4	1	2	1	1	2	4	2	3	3	4	1	3	1	1	1	1	2
				2	2	1	3	2	4	3	1	2	2	4	1	1	1	1	4	4	1	1	2	1	4	1	1	1	1	2	4	1	4	3	4	3	1	1	4	4	1	4	3	3	2	4	3	3	1
				2	2	2	2	1	4	3	4	1	1	2	1	2	2	2	1	2	3	3	4	4	1	3	2	4	3	4	1	3	3	4	3	3	3	2	4	3	1	2	1	4	1	1	2	1	3
				4	1	3	3	3	4	4	4	3	2	3	3	3	4	3	3	1	2	3	1	2	4	1	4	4	1	2	1	4	3	1	4	3	2	4	3	3	3	3	2	2	2	4	2	4	3
				1	1	1	4	3	4	2	1	3	2	2	4	3	4	4	4	3	4	1	1	3	4	4	3	1	1	4	2	2	1	4	3	1	4	3	1	4	1	2	4	3	1	3	3	4	4
				4	3	3	3	3	3	1	3	3	4	2	3	3	3	3	3	3	3	3	4	3	4	2	2	1	3	4	1	2	3	3	4	2	3	2	3	4	3	3	4	3	1	2	3	1	4
				2	1	4	4	4	2	3	1	4	3	3	1	2	4	1	1	3	3	4	1	1	3	3	1	4	1	4	1	2	4	4	3	1	1	1	2	1	2	4	4	3	3	3	2	1	2
				1	3	3	3	4	1	1	1	1	3	2	2	3	4	2	1	1	3	1	2	4	3	4	3	1	2	4	3	1	2	1	4	3	2	2	1	4	1	3	2	4	3	3	1	1	2
				4	3	4	4	1	4	2	3	1	3	4	4	4	3	1	3	4	4	4	4	2	4	4	1	1	2	4	1	1	1	4	4	1	2	3	4	3	4	3	4	3	2	4	4	1	3
				3	4	1	1	4	1	2	1	3	3	3	3	1	4	1	2	1	4	3	1	4	3	1	4	1	2	4	4	3	3	3	4	3	2	3	2	1	4	2	2	1	2	1	3	1	4
				3	4	4	2	2	4	2	4	2	3	3	3	2	3	4	2	2	1	2	3	2	3	4	2	4	3	3	3	3	1	1	2	1	1	4	1	2	3	3	4	1	4	3	1	4	1
				3	3	4	3	3	4	2	4	4	4	3	4	3	2	3	1	4	3	1	3	1	2	1	4	1	3	4	4	3	1	4	2	2	2	3	1	3	1	4	1	3	4	3	4	1	1
				1	3	1	1	1	2	4	3	4	4	3	4	3	1	3	1	1	4	1	3	1	2	1	4	4	3	3	4	1	1	1	3	1	4	1	4	4	3	1	4	1	2	3	3	1	4
				2	4	3	1	2	1	4	4	4	1	2	1	4	4	1	4	2	1	1	3	1	1	3	1	2	1	1	4	4	4	4	1	1	4	3	2	1	4	1	1	3	3	4	1	3	1
				3	1	1	3	1	4	4	1	4	4	1	4	3	1	4	4	2	4	4	2	1	1	1	3	4	2	2	3	3	4	4	2	4	2	2	1	2	4	4	2	3	4	1	1	4	4
				3	4	2	3	1	4	4	1	1	3	2	1	4	4	2	2	2	4	4	3	1	4	3	1	1	4	4	3	3	1	4	1	4	1	3	1	4	1	4	4	4	3	3	3	1	4
				4	1	1	4	1	1	4	3	1	4	2	3	3	1	3	3	3	2	1	3	4	1	3	4	3	4	2	3	1	3	2	3	3	3	1	3	2	1	3	4	2	4	3	1	2	3
				1	4	3	1	4	2	1	3	3	1	2	1	1	4	3	1	4	3	4	3	1	2	1	4	3	4	3	2	4	1	3	4	4	4	4	4	1	2	4	2	4	4	2	1	4	4
				1	3	4	2	2	4	1	2	4	1	4	3	4	4	4	2	3	4	1	2	3	4	1	1	2	4	2	4	2	3	1	1	3	1	4	1	2	3	4	1	3	4	1	2	4	4
				2	3	4	3	2	3	2	2	4	1	1	2	1	1	1	2	1	1	4	3	4	3	1	2	2	4	3	2	1	4	3	4	3	1	1	2	4	1	2	4	2	2	2	2	3	2
				4	1	4	1	1	1	3	3	4	1	3	3	1	1	1	1	1	3	4	3	4	4	1	2	3	1	3	1	3	1	3	1	3	3	2	3	2	4	4	2	3	2	1	3	3	4
				1	4	3	3	3	1	4	4	4	4	1	4	4	2	3	3	2	4	1	1	4	4	4	1	2	2	1	3	3	4	1	1	4	3	4	2	3	2	3	3	3	3	3	4	4	4
				2	4	2	1	2	4	4	1	2	2	4	3	2	4	1	2	1	1	1	1	3	3	2	1	1	4	3	3	3	1	4	4	3	4	3	2	4	1	4	4	2	4	4	4	2	4
				1	2	3	2	3	1	2	1	4	3	4	3	3	2	1	1	2	1	3	1	4	3	3	1	4	3	4	1	4	3	4	2	4	4	2	4	3	4	4	3	1	3	2	3	1	2
				1	3	3	3	4	2	2	1	3	4	3	2	4	4	1	3	4	1	4	4	4	2	1	2	1	3	2	3	4	1	3	4	3	1	4	4	1	1	4	3	3	3	3	3	4	4
				3	3	1	3	4	1	4	3	4	1	4	3	2	2	3	4	4	4	1	1	2	4	2	3	3	2	1	4	4	1	3	1	4	4	3	4	2	1	3	1	3	1	4	1	3	2
				2	4	1	1	1	1	4	1	1	4	1	1	3	1	2	4	4	1	4	1	1	3	3	1	4	1	4	4	4	4	1	4	4	2	1	2	1	3	3	2	4	1	1	4	1	3
				1	3	3	4	3	4	4	2	2	2	3	2	4	4	1	1	4	2	3	1	3	3	2	4	4	2	3	1	4	1	3	1	4	4	3	4	1	4	2	3	4	4	4	2	3	1
				3	2	1	4	3	3	4	3	1	4	3	4	2	1	4	2	4	1	4	1	1	1	2	1	1	4	3	1	4	3	2	1	4	1	1	3	1	3	1	4	4	2	3	4	3	3
				3	3	1	4	1	3	2	3	4	3	3	4	1	1	2	1	1	4	1	2	4	4	1	3	1	1	4	3	1	1	3	3	2	1	3	3	4	1	4	1	1	4	4	1	3	2
				3	3	3	1	4	3	1	1	4	1	1	1	1	4	3	1	3	1	1	1	3	4	4	3	4	4	4	2	1	4	4	1	2	2	3	4	4	3	1	4	1	2	4	3	4	2
				4	3	2	2	1	1	4	3	3	3	1	2	3	3	3	4	2	2	4	1	2	2	4	3	3	1	1	3	4	1	3	4	1	2	1	3	3	1	2	1	3	3	4	1	3	4
				2	2	1	1	1	1	2	4	3	3	3	3	1	1	1	2	4	3	4	4	4	3	3	1	1	2	4	4	1	3	2	3	3	3	3	4	3	3	2	4	2	1	1	3	3	1
				2	3	1	3	2	4	3	3	2	4	3	4	1	3	4	4	2	3	2	3	1	1	2	4	4	2	3	3	2	2	3	1	4	4	1	4	3	1	3	1	4	4	3	3	3	4
				4	2	3	1	2	3	1	1	1	3	2	3	4	2	4	3	3	1	2	1	1	1	2	1	3	3	3	3	1	4	1	3	1	3	1	1	2	4	2	1	3	3	4	3	1	3
				2	1	4	4	1	1	2	4	2	1	1	3	1	3	3	2	1	1	4	1	2	3	1	1	2	3	3	2	1	1	2	4	2	1	3	2	1	3	1	1	4	3	1	2	3	4
				3	4	3	4	1	3	4	2	4	4	4	3	3	1	3	4	4	3	1	4	4	3	1	3	1	1	4	2	4	1	1	1	2	4	1	4	3	3	1	4	1	4	1	3	3	4
				4	4	3	1	2	4	1	4	2	1	3	1	3	1	3	1	2	3	1	1	3	3	1	4	1	3	4	3	4	4	3	1	2	3	2	4	1	3	1	2	1	1	1	3	3	4
				1	3	1	1	4	3	4	1	1	4	4	4	3	4	1	1	1	4	4	3	4	3	1	1	4	1	3	3	4	4	4	2	1	4	3	1	3	1	1	3	1	2	4	4	4	2
				1	3	2	3	4	1	1	4	4	1	1	3	4	1	4	2	4	4	4	3	3	1	2	4	2	2	2	1	4	3	1	4	4	3	3	4	4	3	2	3	4	3	2	3	4	2
				2	1	2	1	1	4	1	1	3	2	3	3	1	3	3	4	1	1	1	2	4	1	3	3	1	4	1	2	4	1	4	4	2	1	4	3	1	2	1	2	1	1	1	3	3	4
				1	1	4	1	4	3	1	3	2	1	4	4	1	3	2	1	3	1	2	1	2	4	3	3	3	3	2	4	4	3	3	4	1	1	4	4	1	1	4	3	1	3	1	4	2	2
				1	3	1	3	1	1	3	4	4	3	2	4	3	1	1	4	3	3	2	4	4	2	4	2	3	1	4	4	2	2	1	4	3	1	1	2	4	3	1	1	3	1	3	2	1	4
				2	1	4	4	2	4	2	2	1	2	4	4	4	4	4	2	1	4	4	1	3	3	1	1	1	2	3	4	4	1	3	1	1	3	3	1	3	4	2	2	1	1	4	2	4	1
				1	4	3	4	3	1	3	4	4	3	3	1	1	2	4	3	2	1	3	1	3	2	2	3	3	1	1	4	3	4	1	2	4	3	2	2	1	4	3	1	3	1	4	4	2	3
				1	1	3	1	3	1	4	3	1	3	3	2	1	3	3	1	4	4	1	2	2	1	4	3	1	2	3	3	1	3	3	2	3	2	3	2	2	3	2	2	4	1	1	1	4	2
				1	4	2	4	1	3	4	1	3	4	4	3	3	3	1	2	1	3	4	1	3	3	4	3	3	4	3	3	1	3	1	2	3	3	2	2	3	4	1	3	2	4	2	3	4	3
				1	4	1	3	1	3	2	2	4	4	1	2	3	2	1	1	4	2	4	1	2	4	2	1	1	4	3	1	4	4	1	1	2	3	1	4	3	2	4	2	3	4	4	1	3	1
				4	3	1	3	3	2	3	3	4	3	3	4	4	3	3	4	1	1	4	1	1	4	3	3	4	4	3	2	3	2	2	1	4	4	3	2	1	4	2	1	3	1	3	2	3	4
				3	2	1	2	3	3	3	3	3	2	3	2	3	1	4	4	2	3	1	2	2	4	3	2	1	1	4	3	3	1	3	2	4	4	4	2	3	2	1	3	3	4	3	4	2	1
				2	1	4	1	4	1	3	3	1	3	1	1	4	4	2	1	2	4	3	3	1	4	4	2	4	1	2	4	3	4	3	3	4	2	2	4	4	4	4	2	4	1	3	3	4	1
				4	3	2	3	2	3	1	4	4	3	4	4	3	4	3	4	2	1	4	4	4	2	4	4	4	4	2	1	3	3	4	4	3	4	3	4	4	3	1	1	3	3	4	1	1	1
				1	1	4	3	2	2	1	4	3	1	3	3	1	3	4	1	1	1	4	3	3	1	4	3	1	4	2	4	3	4	1	3	3	3	3	1	3	2	1	4	4	4	2	3	3	3
				1	3	1	3	3	1	1	1	4	1	1	3	2	4	4	3	4	3	1	1	4	1	4	1	3	1	3	1	3	4	2	3	1	1	1	1	4	1	4	3	4	2	2	2	3	2
				1	1	2	3	1	4	1	1	2	2	1	3	3	3	3	1	3	1	4	4	3	4	4	1	1	4	4	4	1	2	4	1	1	3	1	3	4	2	2	1	4	4	4	1	4	1
				3	1	3	4	3	1	2	4	2	2	3	3	4	2	4	1	4	4	3	1	1	3	1	2	1	3	3	2	3	2	1	1	1	3	2	4	3	1	4	4	4	4	1	1	2	1
				1	4	1	4	1	1	4	3	3	2	4	3	4	3	3	2	1	4	4	3	1	4	1	3	2	4	3	1	1	1	2	3	1	3	1	4	3	4	1	2	3	1	2	4	4	3
				3	1	3	1	1	2	3	1	3	1	2	2	4	4	1	3	4	2	3	1	1	4	4	1	3	2	3	2	3	4	3	2	3	2	4	1	3	1	3	4	1	4	3	1	1	1
				1	4	1	1	1	4	2	4	4	1	4	1	3	1	1	3	3	3	1	1	3	4	4	1	1	1	2	3	3	3	4	4	1	3	3	3	1	2	4	4	4	3	3	4	4	3
				1	1	2	3	4	4	3	4	4	1	3	2	2	2	1	1	4	3	1	4	3	1	4	1	2	4	3	2	2	2	4	4	1	4	4	2	1	3	4	3	1	3	1	3	1	3
				3	3	4	2	3	1	1	2	3	1	4	4	3	2	2	3	4	1	4	1	2	2	3	2	4	2	1	4	4	3	3	3	3	2	1	2	2	3	1	4	2	2	3	1	4	4
				1	4	1	4	3	3	4	1	1	3	1	2	4	4	2	2	1	2	4	3	3	3	1	3	4	1	3	1	1	4	3	3	3	1	3	3	1	4	1	1	2	4	4	1	1	3
				2	1	2	3	1	3	1	1	3	1	1	1	3	1	1	4	3	3	2	2	2	3	2	3	1	1	4	4	2	1	2	2	3	1	4	1	4	3	1	2	2	1	4	3	4	4
				4	3	2	3	4	1	2	1	1	4	3	4	1	4	2	3	3	2	2	2	4	1	1	1	4	1	4	2	2	4	4	4	2	3	3	1	1	1	1	2	4	2	2	4	3	4
				4	4	1	3	1	4	3	1	2	4	3	1	3	4	1	4	1	4	2	3	1	4	2	1	4	2	4	3	3	3	4	3	1	4	1	4	3	3	2	1	1	4	3	1	3	3
				2	3	4	1	2	2	1	3	2	1	4	1	4	4	3	1	2	1	4	1	2	3	1	2	4	2	1	4	1	4	1	1	2	4	3	4	4	3	3	1	3	4	4	2	3	3
				3	3	3	4	2	1	2	3	2	4	4	2	1	4	1	4	3	1	3	4	1	1	3	3	3	4	1	4	4	1	4	3	1	3	3	3	2	2	1	3	3	4	3	4	1	4
				1	1	1	4	1	3	3	2	4	4	1	3	1	2	3	1	3	4	3	3	1	4	1	2	2	1	4	3	3	1	4	4	3	3	3	4	4	4	1	1	4	2	1	4	1	4
				2	4	3	1	1	1	3	4	1	2	4	1	2	1	4	4	3	1	4	4	1	3	1	4	1	3	1	2	1	3	2	4	1	4	2	1	2	3	1	1	1	4	4	3	3	1
				2	1	3	2	3	3	2	3	3	3	4	3	4	1	2	4	1	3	2	4	1	4	4	1	1	3	4	1	1	1	4	1	4	1	4	3	2	2	1	3	2	1	1	2	4	4
				1	4	1	1	4	2	4	4	4	1	4	1	3	2	1	3	1	3	3	2	4	1	4	1	4	4	4	2	1	3	3	4	3	4	2	3	3	4	1	3	3	4	3	2	1	1
				1	4	1	3	4	1	2	4	3	3	1	3	3	3	1	2	1	2	4	4	4	1	4	4	2	1	3	3	3	4	2	3	4	2	1	3	4	4	1	1	1	1	2	3	4	3
				1	3	1	2	4	3	2	2	4	4	1	1	2	3	1	4	4	1	4	3	2	3	4	1	4	2	4	4	3	4	2	4	1	4	2	1	3	1	1	4	2	2	3	1	3	1
				3	3	1	1	1	4	3	1	4	1	1	4	1	4	4	4	2	4	1	4	1	2	3	1	4	2	4	2	1	3	4	4	4	3	3	4	4	1	1	1	4	1	2	2	4	2
				1	1	1	1	3	1	1	1	1	3	2	3	2	3	3	2	2	4	1	3	2	1	1	2	1	3	4	3	3	3	1	3	3	1	3	2	4	4	2	2	3	1	1	4	2	4
				4	1	3	1	3	3	1	2	1	1	1	1	4	3	2	1	1	1	1	3	1	1	3	2	1	4	1	4	1	1	1	3	1	3	4	3	3	1	3	4	1	2	3	4	1	4
				3	1	3	4	1	2	4	3	1	4	4	4	1	1	2	1	4	1	1	3	4	3	3	2	1	4	1	1	3	3	3	3	2	1	1	2	1	1	1	3	3	3	3	1	4	3
				3	3	1	2	2	2	4	2	3	4	4	4	4	3	2	4	3	1	3	1	1	4	4	1	1	3	3	4	2	1	1	3	4	1	3	1	4	4	2	1	4	1	2	1	3	1
				1	4	4	3	3	1	2	4	4	4	3	1	1	1	4	3	2	1	4	1	1	3	3	3	1	3	2	3	1	4	3	1	4	2	2	4	4	2	3	2	2	2	1	1	1	1
				3	3	1	3	3	2	1	2	4	1	1	1	1	4	4	1	3	4	1	1	1	2	3	4	2	2	3	1	4	3	4	1	3	1	4	1	2	4	2	1	4	3	3	1	1	4
				2	3	4	1	2	2	1	4	3	2	1	3	4	4	3	3	3	1	3	1	2	3	2	2	1	1	1	1	4	4	4	1	4	1	3	3	1	1	1	3	1	1	1	3	2	4
				4	4	1	2	3	2	1	3	3	1	1	1	2	1	3	3	4	4	4	3	3	1	3	1	3	1	3	1	4	2	1	2	4	3	4	2	2	2	2	2	1	1	3	1	3	4
				3	2	1	2	2	4	2	1	3	2	1	4	4	4	3	2	3	1	2	1	3	4	2	4	1	4	1	2	4	3	3	3	4	2	1	4	4	3	3	3	4	1	4	4	3	1
				4	1	4	3	4	3	4	3	3	1	4	3	4	1	1	3	3	1	2	3	4	3	1	1	2	2	4	4	4	3	3	2	4	1	4	1	1	3	1	1	4	2	1	4	4	3
				1	1	2	4	1	1	1	4	2	3	1	1	4	4	2	2	1	1	4	1	1	1	4	1	4	1	4	3	3	1	1	3	3	3	3	1	4	4	1	4	3	2	2	4	4	3
				4	2	1	4	2	1	1	3	4	4	3	1	1	1	2	1	3	1	1	2	4	3	2	4	3	4	3	3	1	1	1	3	2	3	3	1	4	1	1	4	1	1	3	1	1	2
				2	2	1	3	1	1	4	2	3	3	1	1	4	1	4	1	3	4	4	1	3	2	3	2	2	4	3	1	4	2	3	3	1	1	4	4	4	3	3	1	2	1	1	3	3	3
				2	1	1	1	3	1	1	1	1	4	3	1	1	1	1	1	1	2	4	3	2	4	4	3	3	3	1	3	1	1	2	1	2	4	1	2	1	4	4	1	2	3	3	1	4	2
				1	3	4	1	4	1	1	3	1	2	1	3	2	1	1	2	2	1	2	1	4	3	2	3	4	3	1	1	4	3	3	1	4	4	1	1	3	1	1	1	1	1	1	4	3	1
				1	1	1	2	2	1	2	2	3	3	1	1	1	2	3	4	4	4	1	4	1	3	3	2	1	4	1	2	4	4	1	1	3	4	1	4	4	2	3	2	2	4	3	4	1	3
				4	3	3	3	2	2	1	1	4	4	4	1	1	1	4	2	4	3	2	3	3	1	4	4	4	1	3	3	3	2	2	1	3	4	3	1	2	2	4	2	4	3	1	4	4	4
				2	2	1	3	3	2	4	3	2	4	4	3	3	3	3	1	2	2	4	1	1	1	4	1	4	1	4	4	2	1	3	2	3	2	1	2	1	4	2	4	4	1	1	1	2	4
				2	3	4	3	1	2	1	2	4	1	4	1	3	1	4	1	1	4	2	1	3	2	1	3	4	1	4	4	1	1	1	2	4	1	1	4	3	1	3	2	1	2	1	1	1	4
				1	1	3	3	1	2	4	1	1	1	3	1	1	1	1	1	3	1	3	4	1	3	1	4	3	3	1	3	1	2	4	1	1	1	4	2	3	2	1	2	4	4	1	3	1	3
				2	2	4	2	4	3	1	2	1	4	2	4	4	1	1	2	3	2	4	4	3	4	2	1	1	4	2	2	1	1	4	2	4	1	2	1	4	1	2	4	4	1	4	1	3	4
				1	1	1	1	4	1	4	4	4	3	3	1	4	1	3	4	2	4	2	2	3	1	3	1	4	1	2	1	1	4	3	2	3	2	1	1	1	1	2	1	3	1	3	3	1	3
				3	1	3	1	3	4	4	2	4	4	4	1	3	2	3	1	4	1	3	1	2	2	3	4	1	1	4	4	3	4	1	3	4	1	3	4	3	3	2	1	3	2	4	1	1	3
				4	1	2	3	4	1	3	2	3	4	2	3	3	1	4	3	4	4	3	1	1	4	1	3	4	1	1	4	1	1	4	3	4	3	1	1	1	3	1	3	2	2	4	1	1	4
				3	3	3	3	1	1	3	1	3	4	1	3	2	3	1	3	3	2	3	4	4	1	3	4	2	2	3	2	4	3	1	4	3	1	3	1	1	4	1	4	3	2	3	2	4	1
				3	3	4	1	4	4	3	4	4	4	1	1	4	1	1	2	1	2	2	1	2	4	4	1	4	3	2	1	2	4	1	3	1	2	2	4	1	1	4	1	1	1	3	4	2	2
				3	4	3	4	3	3	1	1	4	2	3	4	4	4	4	4	2	4	1	4	1	4	1	1	4	2	1	1	2	1	4	4	2	1	2	3	2	2	2	2	3	3	2	1	4	3
				1	1	2	2	2	1	4	1	4	1	2	3	1	1	3	2	4	1	4	3	3	1	2	3	3	4	3	1	1	4	3	4	2	4	3	1	2	2	4	4	1	2	1	4	2	2
				1	3	3	4	1	4	3	2	4	1	4	3	2	3	4	1	3	2	4	4	1	3	4	4	3	2	1	1	3	1	3	3	1	1	4	2	1	1	4	1	3	1	1	1	1	4
				1	2	2	1	1	3	1	4	2	4	3	4	4	3	1	2	4	4	4	2	1	4	4	4	4	3	3	2	4	2	3	1	1	1	4	3	4	3	4	3	1	3	3	1	1	4
				3	3	3	1	1	3	3	4	1	3	1	4	1	2	1	4	4	3	4	4	1	1	2	1	4	4	1	3	1	4	4	1	1	3	3	1	1	4	2	4	4	1	3	4	1	3
				4	2	4	1	3	4	4	2	3	3	1	1	3	1	1	4	4	4	4	2	1	4	4	1	1	3	3	4	4	2	4	1	3	4	1	3	2	4	3	4	1	4	4	4	2	4
				1	4	1	2	3	1	4	1	1	3	1	4	3	2	4	4	2	1	4	4	4	1	2	2	3	2	3	4	3	2	3	1	1	4	3	4	3	4	3	2	3	4	1	4	2	4
				1	3	4	4	4	3	1	4	2	4	3	1	3	3	4	1	1	4	2	1	3	1	4	2	2	4	3	3	3	3	4	1	4	3	3	4	4	3	1	2	4	3	4	3	4	4
				4	1	1	4	1	2	4	2	3	1	4	4	1	3	4	4	1	4	4	3	4	1	4	1	1	3	2	4	1	3	3	2	3	1	4	4	1	3	3	1	3	4	4	1	3	1
				2	4	1	4	2	2	4	2	3	4	1	4	4	1	3	2	2	1	1	1	4	1	1	3	4	3	3	4	3	3	3	3	3	2	3	3	3	4	3	2	4	4	2	3	1	3
				4	4	4	1	4	3	1	4	3	4	4	4	4	2	4	3	1	1	4	1	1	3	3	4	2	4	3	4	2	4	4	4	2	3	4	1	4	3	1	2	1	3	3	1	4	1
				3	4	1	2	4	2	4	2	1	1	4	3	2	3	4	2	1	3	1	2	4	4	4	3	2	4	4	4	1	3	1	3	4	2	3	2	1	3	1	1	1	3	3	4	1	2
				4	1	2	3	1	1	2	3	2	2	4	1	2	1	4	3	3	3	2	1	2	3	3	1	1	1	2	3	1	2	2	3	1	2	2	1	3	1	3	3	4	1	4	3	3	1
				1	1	3	4	2	3	3	4	4	4	1	1	4	1	4	4	3	4	1	2	1	3	1	4	4	3	3	1	1	4	2	3	3	3	1	4	4	1	4	4	3	1	3	4	4	1
				3	3	3	3	2	1	1	3	4	1	3	4	2	4	2	2	1	4	4	4	4	3	1	2	2	4	2	3	3	3	4	1	1	4	1	4	3	3	3	4	2	4	2	1	1	1
				1	4	1	1	4	4	1	1	2	1	4	1	1	1	4	1	2	3	3	1	1	2	1	1	4	4	1	3	3	2	4	1	4	1	2	4	4	1	4	1	2	2	1	4	1	1
				3	4	2	4	4	1	3	3	1	3	3	3	4	1	1	3	2	3	1	3	2	4	1	4	4	2	4	2	4	1	3	1	4	4	4	1	2	3	4	4	3	3	4	1	4	4
				2	4	1	1	2	4	4	3	4	1	1	1	4	1	3	3	1	4	1	1	4	4	2	2	2	2	1	3	1	3	4	4	1	1	1	4	3	1	2	2	1	1	1	2	4	4
				2	4	3	2	1	1	1	2	3	3	3	4	3	3	3	4	2	4	4	3	1	4	3	1	2	3	3	3	1	4	4	1	1	1	1	4	1	3	1	3	3	4	3	3	4	4
				1	4	2	3	4	4	3	4	2	1	3	1	2	4	2	1	4	2	2	2	4	4	2	3	4	1	2	2	4	1	4	1	1	2	1	1	3	1	1	3	1	1	3	2	1	2
				1	4	3	1	3	2	1	3	3	1	1	3	2	4	2	1	4	2	2	2	1	2	1	2	2	3	2	2	4	1	2	1	1	2	2	4	2	1	2	3	1	4	3	1	1	4
				1	2	3	3	4	4	3	2	1	1	3	1	1	1	3	4	1	1	3	4	3	2	2	3	4	1	4	2	3	3	4	4	2	1	3	4	4	1	4	4	3	1	3	4	1	1
				2	3	4	4	4	2	4	2	3	1	2	2	1	2	1	2	3	1	4	3	4	3	4	4	1	2	4	4	4	3	4	4	3	2	2	1	1	3	1	4	2	3	3	4	2	4
				4	3	4	3	2	1	3	4	3	4	1	1	3	4	3	1	2	2	3	1	3	3	1	1	1	4	4	1	3	4	4	4	2	1	1	1	3	3	1	1	4	4	4	4	1	1
				3	2	1	3	1	1	4	3	4	3	4	1	2	3	1	3	4	2	3	4	4	4	3	3	1	3	4	1	1	4	1	4	2	2	4	1	2	4	1	1	3	3	1	3	1	1
				4	4	2	3	2	4	3	2	3	2	4	1	2	3	2	3	1	2	4	4	1	1	2	3	3	3	1	1	3	1	4	4	2	4	4	1	1	2	2	1	3	4	3	1	4	4
				3	1	3	3	4	1	3	3	1	4	3	4	2	2	4	2	2	1	2	2	1	4	1	4	3	2	1	3	3	1	1	1	3	2	3	4	3	2	3	4	4	4	1	2	3	1
				4	1	2	4	2	1	4	1	4	1	2	1	4	2	3	3	1	2	4	3	2	3	4	2	1	1	1	3	4	4	4	2	4	1	2	1	1	3	4	1	3	2	2	1	2	1
				4	1	4	1	3	3	1	4	4	4	3	2	4	3	4	2	1	3	3	1	4	1	1	1	1	3	4	3	1	1	3	1	4	3	4	1	4	4	1	3	4	1	1	2	1	4
				4	1	1	4	2	3	4	2	1	1	2	3	3	4	3	4	2	3	4	2	3	1	4	4	1	1	4	2	3	2	2	2	1	3	3	1	3	4	1	4	2	3	4	3	2	2
				3	1	2	3	3	3	4	1	1	4	1	2	4	4	4	3	2	1	3	1	2	2	3	4	4	3	2	2	2	3	1	3	2	1	4	1	1	1	3	1	2	3	3	2	4	4
				1	1	3	3	3	1	4	1	3	3	2	1	4	4	1	4	1	3	3	1	2	3	1	1	1	3	4	3	1	3	4	2	1	1	3	1	1	3	1	3	2	2	1	2	3	2
				1	4	3	1	4	3	3	4	4	2	4	3	4	1	3	1	3	3	3	1	3	2	2	1	4	1	3	1	4	3	2	1	1	2	4	3	4	4	1	1	3	1	1	3	3	1
				4	3	3	3	4	1	1	3	1	1	3	4	2	1	4	2	4	4	4	3	1	2	2	1	1	4	1	1	4	4	4	1	4	3	1	4	2	2	2	4	1	4	3	1	1	1
				1	4	3	1	4	4	3	4	3	1	3	4	1	1	1	2	1	1	1	4	3	4	3	1	3	4	1	3	2	1	3	1	2	4	3	3	4	1	3	4	4	3	3	4	4	4
				2	4	2	4	3	4	4	3	1	3	1	1	3	3	1	2	2	4	4	1	2	3	3	2	4	4	4	1	1	3	1	4	1	3	4	1	3	4	3	1	1	2	1	2	2	1
				1	1	2	1	1	1	1	1	4	2	1	4	4	1	4	1	2	2	4	1	1	4	3	3	2	4	4	3	4	4	1	1	2	3	1	1	4	4	1	4	3	2	4	2	4	1
				2	3	3	3	4	1	4	2	3	3	2	4	3	4	4	3	4	4	2	1	3	1	1	3	4	1	3	2	3	2	1	2	3	4	1	4	2	1	4	3	1	3	2	2	1	2
				3	2	2	2	4	2	1	1	2	3	1	1	1	3	4	3	4	1	2	3	3	2	1	3	4	4	1	2	2	3	1	3	3	4	1	1	4	3	2	3	1	4	4	4	3	2
				3	1	1	3	1	1	4	3	3	3	2	3	1	4	2	1	4	4	1	4	4	4	1	1	1	4	1	4	1	3	3	1	2	4	4	4	3	3	1	4	1	4	4	1	1	2
				1	3	4	2	4	3	2	2	3	3	4	1	4	1	3	4	1	4	1	2	4	3	4	3	1	1	1	2	3	3	1	1	2	4	3	4	2	1	3	3	3	2	1	4	3	1
				1	2	4	3	4	4	2	1	1	3	4	2	2	4	1	1	3	4	2	4	4	1	4	3	2	2	1	4	2	1	1	1	1	2	1	4	2	1	1	1	4	3	1	3	3	1
				4	3	4	1	1	4	2	1	2	3	4	1	4	4	1	3	4	3	1	3	3	1	3	1	4	4	3	3	3	1	1	4	3	1	4	1	1	1	2	1	1	3	4	2	3	1
				1	1	1	1	1	1	1	2	2	1	3	4	3	3	1	1	4	3	1	3	1	2	1	1	4	4	4	3	4	4	3	2	4	1	4	3	2	3	3	2	1	2	4	1	2	1
				4	2	1	3	3	1	3	1	4	2	2	4	3	4	1	3	1	4	3	2	4	3	1	1	3	4	2	1	1	3	1	1	1	3	2	1	1	2	4	1	1	1	4	1	2	2
				1	2	3	4	4	3	4	3	4	1	1	2	4	3	3	2	1	3	1	4	1	1	4	1	1	3	4	4	2	2	4	4	4	4	1	2	3	2	4	4	2	2	2	1	1	3
				3	4	1	4	2	3	4	1	4	3	2	2	3	3	3	3	1	3	1	4	4	2	1	2	1	1	1	2	1	2	2	3	1	3	1	1	3	1	1	3	3	1	1	4	1	4
				1	3	3	1	3	3	2	3	4	3	4	4	3	2	4	4	1	3	3	3	3	3	3	1	1	4	3	3	2	1	2	3	1	1	3	3	1	1	1	3	4	3	3	3	4	4
				4	4	4	2	4	3	3	2	4	1	1	4	2	1	3	2	3	4	1	4	3	1	3	1	2	1	1	1	4	3	4	3	3	3	3	3	1	4	2	4	2	4	2	4	4	4
				2	1	3	2	3	4	1	4	3	3	4	1	1	3	4	3	4	3	3	2	3	3	1	4	1	3	4	4	1	4	4	4	2	1	1	2	4	4	2	4	2	1	2	3	4	4
				3	4	3	4	1	2	2	4	1	3	2	1	1	1	2	3	4	4	3	2	1	4	1	1	1	1	2	1	3	2	1	3	4	1	4	1	3	1	3	3	1	3	1	3	3	4
				1	1	4	4	4	3	3	2	1	1	3	2	4	3	3	2	1	1	2	4	1	4	1	4	1	4	4	4	2	3	3	2	1	3	3	4	2	1	1	4	1	3	3	1	1	4
				1	1	4	1	3	4	4	2	1	4	4	4	3	4	2	2	3	4	3	3	2	2	4	3	3	3	4	2	3	1	1	2	3	1	4	4	3	3	1	3	1	3	3	2	3	4
				2	4	2	3	2	4	4	1	4	1	2	2	4	1	1	4	1	1	1	2	3	2	1	2	3	1	4	1	3	3	2	1	4	4	4	1	4	1	1	1	1	4	4	4	3	2
				1	2	4	1	1	1	2	2	2	3	3	4	2	1	2	4	2	4	3	1	3	4	3	1	3	2	3	1	4	1	4	4	1	3	4	3	4	1	2	2	3	2	3	3	4	3
				2	4	3	2	4	4	2	4	1	4	2	1	4	1	4	3	1	2	1	3	3	3	1	3	3	1	2	3	1	3	3	4	1	1	3	3	1	3	3	3	1	4	1	4	2	1
				3	1	1	3	3	3	3	1	4	3	1	1	4	4	1	3	2	2	1	2	1	4	2	3	3	1	1	4	3	4	4	2	1	3	1	1	1	4	4	2	1	1	4	4	2	4
				3	3	4	2	1	2	4	2	1	1	4	1	4	2	1	2	1	4	3	2	3	2	4	1	4	4	1	1	4	3	3	1	4	3	4	1	3	2	3	1	1	4	1	1	4	3
				3	1	4	1	4	3	1	2	1	1	3	2	3	3	1	4	2	4	2	1	1	2	4	2	3	1	2	1	1	4	3	4	4	4	4	1	3	3	3	1	4	1	4	3	3	4
				2	1	3	1	4	1	2	1	4	1	4	1	2	4	4	1	4	4	4	3	3	4	4	1	1	3	2	2	2	3	1	1	3	1	1	4	4	1	4	1	4	4	2	4	3	3
				3	1	2	4	1	3	3	1	1	4	1	3	1	3	1	2	3	3	3	4	1	3	4	3	2	1	1	1	3	1	3	3	3	1	1	2	4	4	3	1	1	3	4	4	4	1
				2	2	2	1	3	2	3	2	3	2	3	4	3	4	4	4	4	4	4	3	4	3	4	2	2	1	4	2	2	1	1	3	2	1	4	4	3	2	2	2	1	1	1	2	2	1
				3	1	4	1	2	1	3	4	4	1	1	2	3	2	1	4	3	1	1	4	4	3	1	3	4	3	2	4	1	1	4	1	1	3	3	1	3	2	1	3	1	1	3	1	3	3
				4	4	1	4	2	1	1	4	4	4	3	1	4	1	1	1	4	3	3	4	4	4	1	1	3	1	4	1	2	3	1	1	1	4	4	4	2	4	1	4	2	2	1	2	1	4
				3	3	3	1	4	3	1	3	3	2	4	2	2	3	4	3	4	4	4	1	4	3	1	1	3	4	3	3	1	1	3	1	4	1	3	1	2	2	2	2	1	3	1	3	1	4
				2	1	2	2	4	3	2	3	1	4	3	4	3	3	4	1	1	1	3	1	4	4	2	1	1	3	4	2	2	2	1	1	1	3	1	1	1	1	3	4	1	3	2	4	1	4
				3	4	4	2	1	3	1	3	4	4	1	2	4	2	1	4	3	1	4	4	3	2	1	3	4	1	3	2	3	1	2	4	4	1	4	1	3	2	1	4	3	2	4	1	2	3
				4	4	1	3	2	1	1	1	1	4	1	1	4	2	2	1	2	1	1	2	1	1	2	1	3	3	1	1	3	4	1	3	3	1	4	3	4	3	2	4	3	1	2	1	1	3
				4	1	2	1	2	4	2	3	1	1	4	3	4	4	1	2	2	2	3	4	1	2	3	1	1	1	1	4	1	3	2	1	2	1	4	1	3	4	4	1	3	2	3	1	3	3
				4	4	3	4	4	3	3	4	3	4	4	3	4	4	4	4	3	2	3	3	1	1	1	4	2	4	4	2	4	1	2	1	3	4	3	4	4	1	4	4	1	4	4	1	2	2
				2	2	3	1	2	3	2	2	2	1	4	3	1	2	2	4	4	2	3	2	4	4	3	3	1	3	4	4	4	1	1	3	4	4	3	1	3	3	3	2	3	4	4	2	2	3
				1	1	3	1	1	2	2	4	3	4	1	3	3	4	3	3	2	4	1	1	3	3	4	1	4	3	1	4	1	1	3	3	3	1	4	4	4	3	1	4	2	1	1	4	3	3
				3	1	4	2	1	3	3	1	4	1	4	1	2	4	4	3	1	1	4	3	4	3	3	4	3	2	2	3	2	2	4	3	3	4	1	1	2	3	3	3	3	1	2	2	3	1
				4	3	1	3	3	1	2	2	4	4	1	2	2	2	2	4	3	4	3	3	3	3	2	3	2	2	4	2	1	4	1	3	4	1	3	3	3	2	4	4	4	4	1	2	2	4
				3	4	3	3	1	1	4	3	1	1	1	1	3	3	2	1	1	3	1	2	2	1	4	4	1	1	1	3	2	4	3	1	4	2	1	3	4	4	4	2	4	3	3	1	1	1
				3	1	1	3	4	3	3	1	3	1	3	2	3	1	1	1	3	4	3	2	2	1	2	1	4	2	4	2	4	1	4	3	2	3	1	3	3	1	4	1	3	1	4	3	4	2
				4	4	3	1	1	2	4	3	1	1	2	4	4	1	2	4	4	4	4	4	1	4	1	3	2	4	3	4	1	3	2	2	1	3	3	4	4	1	1	1	2	3	2	2	4	1
				4	3	1	3	4	3	1	4	4	1	3	4	4	3	1	3	4	4	2	2	1	2	4	4	3	1	2	4	1	4	2	2	1	2	3	1	3	4	1	1	4	4	2	2	1	4
				1	2	1	3	2	4	1	1	1	2	1	4	4	4	3	1	4	1	4	1	2	4	3	4	4	4	1	3	4	2	1	4	2	2	1	2	1	1	3	2	2	1	3	3	1	3
				1	1	1	1	4	2	3	1	3	4	3	3	4	2	1	1	4	3	3	3	1	1	4	1	3	1	4	1	1	2	2	1	3	3	4	3	2	4	3	1	4	4	3	4	2	3
				2	1	4	3	3	4	4	3	4	4	1	4	2	3	2	2	2	4	1	1	4	4	3	3	3	2	2	2	4	4	1	1	1	1	4	1	1	4	4	4	1	1	4	4	1	1
				4	1	3	4	3	1	1	3	4	4	4	1	3	1	4	1	1	1	4	3	1	1	4	4	1	4	4	3	3	2	3	4	4	4	4	1	4	4	3	1	2	3	4	1	4	2
				1	4	4	1	2	1	1	4	3	1	2	3	1	4	2	3	1	4	3	4	3	4	2	1	3	3	2	1	2	3	1	4	4	4	3	1	2	1	1	4	4	1	3	3	4	1
				4	1	3	3	1	3	4	3	3	2	4	1	3	1	1	3	3	4	4	3	1	3	1	1	1	1	4	4	2	4	4	4	3	1	4	4	3	1	3	3	2	3	4	4	3	2
				2	3	1	3	3	3	1	2	3	1	2	1	1	4	1	3	3	1	3	1	3	3	3	4	2	4	2	3	2	1	1	3	3	4	4	1	3	3	1	3	1	1	2	2	2	2
				1	3	2	4	3	1	4	3	4	4	2	1	4	1	4	4	1	2	4	3	4	4	2	1	3	2	1	3	2	3	3	2	3	3	1	1	3	1	2	1	2	2	3	2	1	1
				1	4	2	1	2	4	1	1	4	3	3	2	3	4	3	2	1	4	4	4	2	3	2	3	3	1	3	2	4	2	2	4	3	3	4	4	2	4	3	4	3	1	4	1	2	1
				3	2	4	2	1	1	4	4	4	4	4	2	3	2	2	4	2	1	3	4	4	3	1	3	4	3	2	3	1	4	4	3	2	1	2	1	1	4	1	3	3	1	1	3	1	4
				2	3	4	3	4	2	1	1	1	2	1	3	4	4	3	3	1	1	2	3	1	4	1	4	2	3	3	3	3	4	4	3	2	3	3	1	4	1	3	4	2	3	1	1	3	4
				1	1	3	1	4	3	3	1	1	3	4	4	3	1	4	4	1	2	4	1	4	3	2	1	3	4	4	4	4	1	1	1	3	1	2	4	1	3	3	3	3	4	3	2	4	1
				3	4	2	2	3	4	4	3	4	4	2	4	3	3	2	4	4	1	1	1	1	2	2	2	4	2	4	1	3	4	4	4	3	3	1	3	4	4	1	1	1	1	4	4	4	2
				4	1	1	3	3	2	1	4	1	3	3	1	2	2	2	3	1	2	4	3	4	4	2	3	2	2	4	2	1	2	1	3	2	4	1	4	4	4	4	1	2	3	3	2	4	4
				4	4	2	4	3	4	3	3	2	2	1	4	3	2	2	4	2	4	1	1	3	4	4	1	4	2	3	2	1	1	3	4	3	4	3	1	2	3	3	1	1	4	4	3	2	3
				4	2	1	1	3	1	3	2	3	3	4	3	4	4	4	1	1	4	4	4	3	2	1	3	4	4	3	4	3	1	3	4	1	4	4	4	2	4	3	4	3	3	4	3	4	3
				2	1	1	4	1	3	2	1	3	4	4	1	1	4	4	3	4	3	3	3	1	3	2	1	3	3	1	4	3	4	1	3	1	1	4	2	1	2	3	3	1	4	1	2	4	3
				3	4	2	2	3	1	3	1	2	3	1	1	3	4	2	4	3	1	4	2	3	4	1	2	3	2	4	4	3	1	4	3	3	4	3	1	4	4	4	3	4	1	1	2	2	1
				2	4	4	2	2	3	2	4	2	3	1	4	2	3	4	1	4	1	3	4	3	4	1	2	4	3	3	3	3	3	3	3	3	3	2	3	1	3	1	2	1	1	4	3	3	3
				4	3	3	4	1	3	1	1	3	2	1	4	2	3	2	4	3	4	4	1	1	1	1	1	1	1	4	3	1	3	4	3	3	3	2	1	1	4	2	2	2	2	2	2	4	1
				3	3	1	3	1	2	1	4	2	1	2	2	1	1	1	1	1	4	2	1	3	1	3	4	4	1	4	3	4	4	1	1	1	3	1	4	1	1	2	4	1	4	3	4	4	1
				3	3	3	4	3	2	4	1	1	1	1	3	2	1	1	1	3	4	2	3	2	1	3	4	1	4	3	3	3	4	2	1	3	3	2	3	3	1	1	3	4	4	4	4	2	4
				2	3	1	4	3	4	3	3	1	1	2	2	1	1	2	4	2	4	2	1	2	4	2	3	3	2	1	4	4	4	1	4	1	2	4	3	1	2	3	1	2	4	2	3	1	4
				3	3	1	4	3	2	4	4	1	2	3	4	2	1	4	4	1	2	4	4	3	4	3	1	3	3	2	2	1	1	4	3	2	1	1	4	3	1	1	4	3	1	4	3	3	2
				2	1	1	1	4	3	4	4	4	3	1	3	1	1	3	3	1	1	1	3	4	3	2	4	2	1	3	2	3	4	1	3	4	2	4	1	1	2	1	1	1	3	4	3	3	4
				1	1	2	1	2	3	2	4	4	2	4	4	4	1	1	3	3	4	1	3	1	1	3	4	3	3	1	1	3	4	4	1	1	1	1	1	4	4	2	3	4	3	1	2	1	1
				1	4	4	4	4	3	1	3	4	4	3	3	1	3	1	3	4	3	1	2	3	1	2	3	1	4	4	3	1	4	4	4	4	3	3	4	1	3	3	2	1	1	3	4	2	2
				4	4	1	1	1	1	1	1	2	1	4	4	1	3	3	3	1	2	4	3	3	4	3	3	2	3	2	1	4	2	1	2	4	4	2	2	4	4	3	3	1	4	3	4	2	4
				1	4	3	4	3	3	1	1	2	1	1	1	3	3	1	1	4	3	1	3	2	4	1	2	3	3	4	1	3	1	4	1	1	3	1	4	1	4	2	4	1	1	4	1	4	4
				3	3	4	1	3	2	4	4	1	3	3	1	3	3	1	4	4	3	2	3	4	3	2	4	2	3	1	1	1	1	3	1	1	2	1	4	3	2	3	2	3	4	4	2	4	2
				1	1	3	4	3	3	3	4	1	1	3	4	3	3	1	1	1	1	2	3	1	2	1	1	4	4	1	3	2	1	2	1	3	1	3	1	1	2	3	2	4	3	3	1	2	1
				3	4	4	3	2	3	2	1	4	2	3	2	4	4	1	4	2	4	1	4	4	1	4	2	1	1	4	2	4	4	2	2	1	1	1	1	1	4	2	4	3	4	4	3	3	3
				1	4	4	2	1	1	2	4	1	1	3	2	3	4	4	3	1	2	1	4	1	1	4	4	2	2	2	4	2	4	2	4	3	4	1	2	1	4	1	3	2	3	2	3	1	1
				4	4	3	1	4	3	3	2	1	4	1	3	3	4	1	2	3	3	4	1	2	1	2	1	2	1	3	4	4	1	1	2	1	3	4	1	1	3	3	1	4	1	3	1	1	4
				2	1	3	4	4	4	1	3	4	1	3	1	4	1	2	1	1	1	4	4	1	4	3	2	2	1	3	1	4	4	3	4	1	4	1	1	3	2	3	2	3	4	1	3	4	1
				1	4	3	2	1	2	1	4	1	3	4	4	4	4	1	4	4	1	1	2	1	2	3	4	1	2	2	4	2	1	4	4	2	4	3	4	4	1	1	1	4	4	1	1	4	1
				3	1	4	1	4	2	2	1	3	3	4	3	1	1	3	1	1	2	1	1	4	3	3	2	4	4	2	1	4	1	1	1	2	1	4	3	4	4	3	1	2	3	3	3	2	4
				3	4	4	3	2	4	3	1	1	3	2	3	2	4	1	4	2	4	3	1	1	4	4	1	1	4	4	3	4	2	4	1	2	3	3	1	4	1	3	3	2	2	1	1	4	3
				3	3	4	1	3	1	3	3	1	3	1	2	1	4	3	1	2	1	1	1	1	2	2	3	1	4	1	2	4	1	4	1	3	1	1	3	1	1	4	4	3	1	1	1	1	1
				2	4	4	4	2	4	4	4	3	1	3	3	3	1	3	4	2	4	2	4	1	2	4	4	1	3	4	1	3	1	1	2	4	4	1	1	2	4	3	4	4	3	4	3	4	1
				1	4	4	3	3	3	2	4	4	2	2	3	4	2	3	4	4	3	3	1	1	1	4	3	4	1	4	3	3	1	3	2	3	1	4	3	2	4	3	3	1	4	2	1	4	1
				3	4	4	4	1	1	4	1	2	4	4	4	3	2	1	1	4	2	4	3	3	2	4	4	3	2	3	1	3	1	2	1	3	1	1	1	1	4	1	3	4	3	1	3	3	1
				1	1	1	2	3	2	4	1	3	3	3	1	1	1	1	4	3	4	4	4	3	1	1	1	1	1	1	2	1	1	1	3	4	2	2	2	3	3	1	2	3	1	4	1	1	1
				1	3	3	4	4	1	1	3	4	2	1	2	3	1	1	1	4	4	1	3	3	4	2	1	1	1	3	3	2	4	4	4	3	1	2	1	1	1	1	3	2	1	3	3	3	1
				4	2	1	1	1	3	3	2	4	1	4	3	2	1	1	3	2	4	1	2	4	1	4	4	2	1	1	4	2	4	4	1	4	4	3	4	1	4	4	4	2	1	3	4	1	2
				3	1	1	2	2	1	3	1	3	4	2	4	2	4	1	2	4	1	4	4	4	3	3	1	3	2	3	1	4	1	4	1	3	2	4	3	4	2	4	3	4	1	3	3	3	2
				1	4	1	4	3	2	1	1	1	1	1	4	3	1	1	2	4	2	1	4	4	3	4	4	2	1	1	2	2	2	1	1	1	1	4	1	4	2	3	2	2	1	4	1	1	4
				3	1	2	2	2	4	2	3	1	2	2	3	4	2	1	3	4	2	4	3	4	2	1	3	4	4	4	2	4	4	2	1	3	3	3	2	2	3	4	3	1	3	4	4	1	3
				3	4	1	4	2	2	4	2	2	3	2	2	3	3	1	1	2	4	4	3	4	4	4	4	4	4	4	1	4	2	3	1	3	4	4	3	2	2	4	3	4	2	2	4	2	3
				3	3	1	3	2	4	4	1	3	1	1	4	4	4	3	4	2	3	3	1	3	4	4	4	3	1	3	4	3	2	4	3	1	4	3	2	2	1	4	2	2	2	3	4	1	2
				3	2	2	4	1	3	1	1	3	4	1	3	1	1	1	2	1	2	1	3	4	2	3	1	3	4	3	3	4	4	4	1	1	1	4	1	4	4	1	1	2	1	3	1	3	1
				4	4	1	4	1	4	1	2	3	1	4	2	2	3	4	3	3	3	3	3	1	4	1	1	4	4	4	3	4	1	4	4	4	3	3	1	2	1	1	3	2	4	1	2	1	3
				3	4	4	1	2	4	3	1	4	4	1	3	4	2	3	1	4	2	4	3	4	1	4	1	2	2	4	1	3	2	3	1	4	4	1	3	1	4	1	4	4	1	3	1	1	2
				4	3	3	4	1	2	1	1	4	3	4	1	3	4	3	4	1	4	3	3	1	4	2	4	4	1	1	1	1	1	3	1	2	4	1	1	3	1	2	3	3	1	1	4	3	3
				3	4	4	1	1	3	4	1	2	1	2	2	3	4	1	1	4	1	3	4	4	4	4	2	4	3	3	2	2	2	2	2	1	3	4	2	1	1	4	4	1	4	1	1	2	3
				1	1	4	1	3	1	4	3	4	4	3	3	3	1	1	3	3	4	3	1	3	3	2	4	3	4	4	1	2	3	1	4	3	3	4	4	2	3	3	4	3	4	1	1	1	1
				3	2	3	1	1	4	4	4	3	1	1	3	3	1	4	4	1	1	4	2	4	1	4	2	1	3	1	4	1	3	1	4	4	1	3	1	2	1	3	2	1	2	4	1	1	1
				3	3	1	4	4	1	4	2	1	1	3	3	3	2	4	1	4	4	3	1	4	2	2	3	1	3	1	2	1	4	3	2	2	4	4	2	1	3	2	4	2	4	1	3	3	3
				1	2	3	2	2	4	3	1	1	3	4	4	3	4	1	4	1	3	2	2	3	2	3	1	1	1	1	3	3	3	4	3	2	1	2	1	3	2	3	4	2	1	2	1	1	2
				2	1	3	4	3	3	4	2	1	3	3	3	3	4	2	4	4	1	3	3	3	3	2	4	1	3	3	1	4	2	1	4	1	3	3	1	1	1	2	4	4	3	1	2	2	4
				4	1	3	2	1	1	3	1	4	1	4	1	3	4	3	2	4	3	4	1	1	2	4	4	4	3	2	2	4	4	2	1	3	1	3	2	3	2	4	4	4	3	1	2	4	4
				3	2	1	4	4	3	3	2	4	4	1	3	2	2	3	2	3	1	1	1	4	2	3	3	2	4	4	3	4	1	4	2	2	4	1	2	3	4	1	3	1	3	4	1	3	3
				1	1	3	3	2	2	4	4	1	2	1	1	4	1	2	1	4	1	1	1	4	1	2	3	2	3	1	3	3	1	4	1	1	1	4	1	1	4	4	3	4	4	4	1	1	4
				4	1	4	1	4	3	3	4	4	3	1	2	1	3	3	3	1	3	1	2	1	1	4	4	1	3	3	4	1	4	1	4	4	4	1	4	3	3	3	4	3	3	2	2	3	1
				3	4	4	1	2	3	3	3	1	4	3	1	3	1	4	4	4	1	1	2	3	3	3	3	3	4	3	4	3	1	1	1	3	4	1	4	3	4	1	3	4	3	3	3	3	1
				2	1	2	2	1	2	2	4	3	1	3	2	3	4	4	1	4	3	3	4	3	4	1	1	2	2	3	4	2	1	4	2	3	3	4	2	1	1	4	1	2	2	2	1	4	3
				3	1	1	1	1	1	4	3	2	2	3	1	4	3	4	1	2	4	2	3	2	3	4	4	4	3	2	4	1	3	3	1	1	4	4	4	3	1	1	2	3	2	4	4	1	1
				3	4	1	3	3	2	4	2	2	3	1	1	4	2	1	4	1	1	3	4	1	1	4	2	1	4	4	2	3	2	3	4	1	1	1	2	4	3	1	2	1	2	4	2	3	1
				1	1	2	1	1	2	3	4	4	4	1	3	4	2	4	3	2	3	3	4	2	1	1	2	1	2	3	4	1	3	3	3	3	3	1	1	3	3	3	3	4	1	1	2	3	4
				4	1	4	1	1	1	2	3	1	2	2	1	2	1	1	2	1	2	3	2	4	3	3	3	1	1	3	3	3	2	4	3	1	1	3	3	4	3	3	1	3	4	2	2	1	1
				1	1	4	4	1	3	2	1	4	1	3	1	3	1	4	4	1	1	3	4	1	4	1	3	3	4	1	3	4	3	3	1	3	2	3	2	4	3	1	2	4	1	3	3	1	3
				2	1	4	3	2	4	3	4	3	4	1	4	2	4	2	4	2	2	3	3	2	4	2	1	4	1	2	2	3	1	2	2	3	4	4	1	1	1	2	1	1	1	4	1	1	4
				3	3	3	3	3	3	3	1	1	4	2	1	3	4	4	4	2	1	1	3	1	3	3	1	2	3	1	4	2	2	4	2	2	1	3	4	3	3	2	1	4	2	1	4	2	3
				2	4	2	4	1	1	4	2	3	1	1	3	3	1	1	1	3	3	4	3	3	2	2	3	3	3	1	4	3	4	1	2	2	4	4	2	3	2	2	4	3	4	3	3	1	1
				1	3	2	3	2	2	1	4	4	4	2	2	1	1	2	2	1	4	4	1	3	4	4	4	3	4	1	3	1	2	1	4	2	4	2	1	2	3	3	3	4	1	3	3	1	4
				4	1	3	1	3	3	2	3	4	1	2	4	2	2	2	3	4	2	2	3	2	3	1	1	2	2	4	4	3	4	4	3	1	4	4	4	2	3	1	2	3	1	2	4	3	2
				1	3	3	4	3	4	1	4	3	4	1	4	3	3	2	4	3	4	3	3	2	2	1	4	1	2	2	3	4	1	2	4	4	2	3	4	1	3	3	1	4	4	4	3	4	3
				1	2	3	2	4	1	4	2	4	1	2	3	1	4	4	4	4	1	4	1	4	3	1	2	1	2	3	1	1	4	4	1	4	4	2	4	4	1	1	4	2	3	4	1	1	3
				4	1	1	3	1	3	1	3	3	1	1	4	1	3	2	4	2	3	3	4	4	3	4	3	1	1	4	2	4	2	4	3	2	4	4	1	3	2	4	4	2	4	3	1	3	4
				3	1	1	3	1	3	1	2	1	1	3	3	4	1	4	2	1	2	2	1	3	1	3	4	2	4	3	1	3	3	1	3	4	4	1	4	1	2	3	2	3	2	4	1	3	1
				1	2	2	1	2	1	4	1	4	4	1	4	2	2	1	4	1	4	3	2	4	4	1	4	1	4	1	1	4	2	4	1	2	3	2	2	3	2	3	1	4	3	3	4	3	4
				4	4	4	1	3	2	1	1	4	3	4	1	3	1	1	3	4	2	2	2	1	1	3	1	4	2	4	4	1	4	3	4	1	4	2	4	3	3	1	4	1	1	1	4	1	4
				2	2	2	1	1	4	1	1	4	1	3	3	3	1	2	1	2	3	2	2	3	1	4	1	4	3	4	1	3	4	2	3	1	4	4	3	3	1	2	2	3	4	4	4	3	3
				3	4	4	1	2	2	1	2	3	2	4	3	4	3	1	3	4	4	4	1	1	3	1	3	1	4	2	3	3	1	2	3	1	4	3	2	4	1	1	2	4	3	4	4	1	1
				4	4	3	1	1	4	1	1	3	2	3	2	4	2	4	1	1	4	1	1	2	1	4	1	4	1	3	3	2	1	4	1	4	3	1	4	3	3	2	1	4	4	4	4	1	4
				2	4	3	1	4	3	3	4	3	4	1	3	4	4	1	1	1	4	4	4	3	2	1	2	2	4	1	3	4	1	1	1	3	4	4	4	1	3	3	4	2	3	4	1	3	1
				1	1	1	1	3	1	2	2	3	1	2	1	4	2	1	1	4	1	4	4	4	3	4	3	3	2	1	4	1	4	3	4	2	3	4	1	1	1	3	1	3	4	4	3	4	3
				2	2	4	1	4	1	4	1	4	3	4	3	3	1	1	3	2	3	3	4	2	1	1	1	2	1	4	3	1	4	2	3	1	2	1	3	1	1	1	1	1	4	4	4	1	4
				3	1	3	2	1	4	4	4	1	3	1	3	3	1	3	3	3	2	4	3	1	4	1	4	4	4	1	2	3	1	1	4	1	3	3	4	4	4	3	2	4	1	1	3	4	4
				2	1	3	1	2	1	4	4	1	4	1	4	3	4	1	1	4	3	3	3	2	1	4	4	2	4	1	1	1	3	2	3	1	3	1	4	4	4	2	1	1	1	1	4	1	1
				4	4	3	2	1	1	4	4	4	2	1	3	3	3	2	4	4	3	4	3	3	1	4	1	4	1	1	1	4	1	3	2	4	4	4	1	1	1	2	3	4	4	3	1	4	2
				3	3	4	3	1	2	3	4	4	4	3	3	3	4	4	1	1	1	3	2	2	3	3	2	3	3	3	2	1	1	3	2	1	1	1	1	3	4	3	4	4	3	1	1	4	3
				4	4	4	1	2	2	3	2	1	1	2	4	3	3	3	1	2	4	4	3	2	3	1	2	1	3	2	3	1	4	4	4	4	3	1	3	2	4	3	2	3	3	2	2	3	1
				1	3	4	4	4	4	1	3	3	3	3	1	3	4	2	4	4	4	3	1	4	3	3	4	2	4	3	3	1	3	4	4	1	1	4	3	4	1	1	2	3	1	1	3	2	4
				3	1	3	3	1	4	3	2	3	1	2	2	2	1	4	3	4	4	3	1	1	3	4	1	4	2	4	3	4	3	4	3	2	3	2	3	3	1	1	3	4	4	3	1	1	4
				4	1	1	4	3	1	4	1	1	4	4	4	2	3	2	3	3	3	3	2	2	1	2	1	4	4	3	1	2	4	3	3	2	2	3	4	3	2	4	2	3	4	2	1	2	4
				1	4	2	2	2	4	4	3	2	2	3	3	1	1	1	3	1	4	3	4	3	2	3	2	3	2	4	3	3	4	1	1	2	3	3	1	2	1	4	1	1	1	4	2	1	3
				3	4	3	1	3	3	1	4	1	4	1	3	1	3	1	1	4	4	3	1	3	2	3	1	3	3	1	4	4	1	2	1	4	1	1	3	1	4	1	4	4	4	1	4	2	3
				1	4	3	4	2	1	1	4	2	2	1	2	2	3	4	2	1	4	4	1	2	3	4	2	3	3	4	4	3	2	1	1	2	1	4	3	1	4	3	4	1	3	3	4	4	4
				1	4	1	3	4	4	1	4	3	1	2	4	2	3	4	2	2	3	3	2	3	3	1	4	2	1	1	2	3	2	3	1	4	2	4	4	1	3	4	1	3	1	3	3	3	1
				1	1	3	3	2	1	1	3	4	4	1	1	4	1	4	1	1	1	1	3	1	3	3	1	1	3	3	3	4	4	3	4	3	3	1	4	1	4	1	4	2	2	4	2	2	4
				4	1	4	1	4	4	1	3	4	4	1	3	1	2	4	1	2	1	3	3	1	1	4	1	3	3	3	4	2	4	2	2	2	1	4	4	3	3	2	2	4	4	3	2	3	2
				1	4	4	4	1	1	4	3	3	3	3	2	4	4	4	3	3	3	4	3	1	1	1	1	4	2	3	1	3	4	1	4	1	4	1	3	4	3	3	1	2	4	3	3	2	4
				3	1	1	2	1	2	1	1	1	1	3	3	3	2	4	1	1	4	4	3	3	1	3	4	2	3	4	1	1	3	3	2	2	1	4	2	1	1	1	1	1	1	2	1	1	4
				2	2	1	3	4	3	1	4	2	3	3	4	2	1	3	1	3	3	2	3	2	4	3	1	4	1	3	3	2	3	3	3	4	2	1	2	1	4	2	1	4	1	1	4	3	4
				1	1	3	1	1	4	1	3	3	3	4	4	4	1	3	4	4	3	3	1	2	4	4	3	4	1	4	4	1	4	3	2	1	3	2	1	3	1	4	1	1	4	4	3	1	4
				4	3	1	4	1	1	1	3	1	4	1	2	1	1	3	4	3	2	3	1	2	1	1	4	1	1	4	1	2	1	3	3	4	2	3	2	1	2	4	3	3	2	2	3	1	3
				1	2	2	3	3	1	2	4	1	2	1	1	4	4	4	4	3	3	4	3	1	1	4	4	3	1	3	4	1	2	4	3	1	4	1	1	2	3	4	4	4	4	2	2	4	3
				3	4	1	2	4	3	3	4	3	4	4	1	4	4	2	3	1	4	1	3	2	4	1	1	2	4	2	1	1	2	3	1	3	3	3	2	3	4	4	2	4	4	2	2	1	1
				4	3	4	1	3	4	2	1	1	1	2	3	1	1	4	2	4	4	2	4	3	3	3	1	3	4	3	4	4	2	1	3	1	4	4	2	2	1	3	3	1	1	3	3	4	1
				2	2	4	1	1	3	1	3	3	1	1	2	1	1	1	4	1	2	3	4	1	1	3	1	3	3	2	1	1	4	1	4	3	1	3	3	1	1	4	2	3	2	3	3	2	4
				4	2	3	1	3	1	2	3	3	3	3	4	2	1	2	2	2	3	4	1	3	4	4	4	3	3	4	1	3	1	4	1	3	4	4	1	2	2	2	4	4	3	1	1	2	4
				4	1	3	2	1	2	1	1	3	1	4	2	2	3	4	2	1	2	2	3	2	1	1	4	4	3	1	3	1	3	3	1	3	4	1	3	1	3	3	2	4	2	4	1	4	3
				3	1	3	1	3	1	2	2	3	1	2	2	4	2	1	1	4	4	3	3	1	1	1	2	1	1	3	3	4	3	3	4	1	1	1	4	1	1	2	3	1	3	2	4	4	4
				4	4	3	1	1	4	3	1	4	3	4	2	3	4	4	2	4	1	4	3	1	4	4	2	4	1	3	1	1	4	4	2	1	4	4	1	2	2	1	3	1	2	3	4	4	2
				4	4	3	1	2	1	1	3	1	4	3	4	2	3	2	1	1	1	3	3	1	3	3	1	2	4	2	3	1	3	3	1	2	3	4	3	3	4	1	2	1	4	3	3	2	1
				2	3	3	4	3	3	3	3	1	2	4	2	1	4	1	2	3	2	1	1	4	3	3	2	2	1	4	1	2	1	3	3	3	1	2	4	2	2	2	3	1	1	3	3	1	4
				1	1	3	4	4	4	2	3	4	4	3	2	1	4	1	1	4	3	4	1	4	2	1	4	2	1	4	2	4	4	4	4	4	1	1	1	1	3	3	1	4	3	4	1	1	1
				3	1	4	1	4	3	4	1	1	4	1	4	1	1	1	4	1	1	2	1	1	4	3	2	4	1	4	1	3	3	2	2	4	3	3	1	1	2	1	2	4	2	3	2	3	2
				1	2	1	1	2	1	4	2	2	4	4	3	3	4	2	4	3	2	2	2	1	3	1	3	4	1	4	4	1	2	1	1	2	3	4	3	3	1	3	1	1	2	1	4	3	1
				4	1	2	1	2	3	1	4	2	4	4	3	1	1	3	2	4	3	4	1	1	4	4	4	4	1	1	1	1	3	1	4	2	4	4	3	4	2	2	4	3	3	4	3	1	3
				1	4	2	4	3	1	3	2	4	1	4	1	4	1	3	4	2	4	3	1	4	1	3	3	4	4	1	1	4	1	4	1	1	1	1	3	4	3	4	1	4	1	2	1	1	1
				1	1	4	2	3	4	3	4	1	4	2	4	1	3	1	3	2	2	4	2	1	1	4	4	3	4	4	3	2	3	2	3	2	4	4	1	4	2	1	3	3	3	1	4	4	4
				2	1	3	4	4	3	4	4	4	2	1	1	1	2	2	3	3	4	3	4	1	1	1	2	1	1	4	3	1	1	1	4	4	4	4	1	3	4	3	3	3	3	4	2	1	2
				3	4	4	1	2	3	3	4	3	3	1	4	3	1	1	2	3	1	4	3	2	1	3	4	1	1	4	1	2	1	4	3	1	4	3	1	3	4	3	1	4	4	4	3	3	1
				3	2	4	1	4	1	4	3	3	1	4	3	4	4	4	3	3	4	4	4	3	4	3	4	4	1	2	1	3	2	2	3	4	1	3	1	4	3	2	2	1	2	1	3	1	3
				1	3	1	1	1	4	4	1	2	4	1	1	4	2	3	3	2	1	1	4	3	3	3	4	3	2	4	4	2	4	1	1	3	2	1	4	4	3	3	1	3	1	4	2	1	2
				1	1	4	2	4	1	3	4	1	4	3	1	2	2	2	4	4	4	1	4	3	1	3	2	4	4	1	3	3	1	1	3	4	3	2	4	2	4	4	3	4	3	4	4	4	4
				2	3	1	4	2	1	3	3	4	3	4	2	2	4	2	4	3	4	4	1	3	4	3	4	2	2	2	2	1	3	2	1	2	2	1	4	4	4	1	4	4	2	1	4	4	4
				2	4	1	1	1	3	3	1	1	2	4	4	1	1	1	1	2	4	3	2	3	2	4	4	4	3	1	2	3	1	3	4	3	1	3	3	3	3	2	2	4	1	3	4	1	4
				3	2	1	2	4	4	4	2	1	3	4	4	2	3	3	4	1	4	2	1	1	3	4	1	3	3	1	1	4	4	4	4	3	4	2	3	4	4	4	3	3	2	3	1	1	2
				4	3	2	3	3	3	4	3	1	4	1	2	2	3	3	4	1	4	1	1	1	1	1	3	4	2	4	3	3	4	2	1	1	2	2	4	3	2	3	2	4	4	4	2	2	1
				1	4	1	1	1	1	1	1	1	3	2	2	4	1	2	4	3	4	3	1	3	1	4	4	3	1	2	3	3	1	2	1	1	4	4	4	4	1	2	4	1	4	2	3	4	3
				4	2	1	2	3	1	3	2	3	1	1	3	2	2	1	1	4	2	1	1	2	2	4	1	3	1	1	1	1	1	4	3	4	4	4	2	4	1	3	2	3	2	1	2	3	1
				1	3	1	4	3	1	4	1	3	3	4	3	2	3	4	2	1	1	1	4	1	2	2	2	4	3	3	1	1	3	2	3	4	3	3	3	4	4	2	3	1	3	3	2	2	4
				3	2	2	1	1	4	2	1	2	4	4	2	3	1	1	2	3	1	2	4	2	1	4	3	4	1	1	1	3	2	1	1	3	3	2	1	4	3	2	4	3	4	2	1	2	1
				1	4	4	1	1	3	2	1	1	2	1	3	4	2	3	4	2	4	4	1	2	4	1	3	1	3	2	4	1	4	3	2	3	3	3	2	2	2	3	1	4	3	1	4	4	1
				2	1	4	2	1	2	4	1	2	4	2	4	4	3	1	2	4	1	3	2	3	4	1	1	3	3	4	3	1	1	2	3	4	3	3	3	1	2	1	3	4	4	1	4	2	3
				2	1	1	4	3	3	4	4	2	3	4	3	1	4	3	2	3	4	1	2	1	3	1	4	3	1	2	2	3	3	3	3	2	1	2	4	4	3	4	1	2	4	2	2	2	3
				1	4	3	4	3	4	1	3	1	3	3	3	1	4	1	1	3	1	3	4	2	3	2	1	3	1	2	2	1	2	4	1	1	3	1	3	3	2	3	2	2	1	2	1	1	2
				1	4	1	4	3	3	1	1	4	4	2	2	1	1	3	3	2	4	3	4	1	3	4	4	2	3	3	3	2	2	2	2	4	3	1	1	1	1	3	3	3	1	3	1	2	2
				4	3	1	2	3	1	3	1	3	1	1	4	1	3	3	1	1	2	4	4	4	1	1	1	2	4	2	1	2	3	3	1	4	2	3	1	4	2	4	1	4	2	3	1	3	3
				1	3	3	1	3	3	2	2	1	3	3	1	4	3	4	4	2	1	1	4	2	1	4	2	3	3	2	2	3	1	2	4	1	3	1	1	4	3	1	4	1	4	3	3	2	1
				1	4	2	2	4	3	3	1	3	1	3	4	4	3	1	3	3	3	1	4	4	1	2	4	3	3	2	1	4	2	4	4	4	2	1	2	1	4	4	3	3	3	4	1	3	1
				2	2	2	2	1	2	3	1	2	1	3	2	4	1	4	2	4	3	4	1	4	3	3	1	1	1	1	1	2	3	4	3	1	3	1	3	1	3	2	3	2	2	3	3	1	1
				4	3	4	1	1	3	2	2	2	3	4	1	3	4	3	3	3	2	1	1	1	4	2	1	4	2	3	2	2	2	4	2	3	1	4	1	3	1	1	1	2	3	1	4	1	4
				1	1	4	4	3	1	3	3	3	3	1	3	4	1	4	1	1	3	4	1	1	4	1	4	4	2	3	2	4	3	4	1	1	3	2	1	3	4	2	4	3	3	1	4	1	3
				4	3	4	1	1	3	4	4	4	2	3	4	2	1	1	1	3	4	1	1	3	4	1	1	2	1	1	4	1	3	4	1	1	1	3	2	1	2	3	4	2	4	3	3	2	3
				4	3	2	1	4	3	3	4	4	2	4	4	2	1	1	3	4	3	4	2	1	1	4	1	1	1	2	1	4	2	1	1	4	3	2	3	4	1	3	4	2	1	4	1	3	3
				2	3	3	4	3	1	4	1	2	2	3	4	2	4	2	4	1	2	3	2	3	1	1	1	4	3	4	3	1	4	3	4	1	3	3	3	4	3	4	4	3	1	4	3	3	1
				1	4	4	1	4	3	3	2	1	1	1	1	4	1	1	2	3	1	4	3	1	4	1	3	3	2	4	2	2	4	4	4	1	4	3	2	2	2	4	3	2	4	1	4	1	1
				4	1	1	3	2	3	4	4	1	1	1	4	2	3	1	1	1	4	1	3	2	1	1	2	1	1	4	3	4	4	4	4	3	2	4	1	1	1	2	2	4	4	1	3	4	2
				1	4	3	4	1	1	1	3	4	4	1	4	2	2	4	4	1	4	4	1	4	3	3	1	1	3	3	2	3	4	2	1	2	3	3	3	4	1	2	3	4	1	2	1	2	3
				2	4	1	1	2	4	3	3	4	1	1	1	2	2	4	3	1	4	4	1	3	1	3	3	2	2	1	3	4	3	4	1	4	1	4	2	1	4	3	4	2	2	3	4	1	3
				3	2	3	4	2	3	3	3	3	1	4	3	2	4	4	1	1	2	3	1	3	3	4	1	2	3	3	1	4	3	4	1	1	4	1	4	1	4	1	4	4	3	3	2	3	4
				1	4	2	1	1	1	4	4	3	3	4	1	1	1	2	2	2	3	3	1	1	4	2	1	3	4	2	3	4	1	3	3	2	1	4	1	3	2	1	3	4	4	4	4	4	1
				3	3	1	2	4	4	1	1	1	2	2	4	4	2	3	3	3	2	4	4	3	1	1	4	3	3	4	4	1	4	3	4	1	2	2	4	3	1	1	2	4	3	3	4	4	4
				1	1	2	3	1	1	2	4	1	4	3	4	2	1	1	1	1	1	1	1	3	3	1	1	4	2	2	1	2	4	1	3	2	4	4	1	4	2	1	3	3	4	3	2	2	1
				4	4	1	4	4	3	1	2	2	4	2	1	1	3	1	1	4	2	3	1	4	2	1	4	3	3	4	3	3	3	2	1	2	2	1	1	1	3	1	2	3	1	1	2	3	1
				1	1	1	4	1	1	3	3	2	3	4	1	2	1	1	4	3	2	2	4	4	2	4	1	1	1	1	3	1	4	3	4	3	2	2	4	3	1	4	1	1	1	2	2	3	2
				1	2	4	2	4	1	3	3	4	4	4	1	1	1	1	2	2	4	1	2	4	4	1	2	4	3	1	1	3	3	1	3	1	3	4	2	4	2	1	3	4	4	1	2	2	4
				4	2	2	4	4	4	1	4	2	1	1	3	4	3	4	1	4	3	1	3	3	1	4	4	1	4	3	3	1	4	1	1	1	4	1	3	2	1	1	1	1	3	4	4	4	2
				4	2	1	2	4	1	2	3	3	4	3	4	2	3	3	2	2	2	1	1	1	4	1	3	3	2	3	3	4	4	4	3	2	4	4	3	4	3	1	2	1	4	1	2	1	4
				1	2	4	4	4	2	2	4	3	2	4	4	1	3	3	2	3	1	2	2	1	4	2	4	2	2	2	4	1	2	3	2	4	4	3	4	1	4	1	3	4	4	1	3	3	4
				1	1	1	3	3	3	3	1	2	4	4	2	4	3	2	1	4	4	3	3	1	2	4	3	1	1	4	3	3	3	2	3	2	1	1	4	2	2	2	1	1	4	4	4	1	2
				4	4	1	2	2	3	2	3	4	1	2	1	1	1	2	2	4	2	1	4	4	4	2	2	3	1	1	3	1	2	1	2	1	3	1	2	2	4	1	2	2	2	1	1	3	3
				4	1	2	2	4	4	1	2	4	1	4	3	1	1	4	1	3	3	1	4	3	2	4	1	4	4	1	4	3	1	4	4	3	3	3	4	4	4	1	3	2	4	2	4	4	4
				3	3	1	4	1	4	3	4	4	3	4	2	1	3	3	4	2	3	1	3	2	3	2	2	1	2	2	3	3	3	1	4	1	2	4	3	3	3	2	1	1	1	2	1	1	1
				4	4	1	3	1	3	4	4	3	4	1	2	1	3	1	3	3	3	3	1	4	4	3	3	4	3	1	3	1	4	1	1	3	4	2	2	3	4	1	4	1	4	2	2	4	4
				1	1	3	1	3	1	1	4	1	2	4	2	1	3	4	3	1	3	4	4	1	2	4	4	2	4	1	3	1	4	4	1	1	1	1	1	3	1	1	1	1	1	1	1	3	1
				1	4	4	1	4	4	4	1	1	1	1	4	3	1	4	1	3	1	3	1	1	2	4	4	3	4	4	2	2	2	3	4	3	1	3	4	4	2	1	4	2	1	1	4	4	2
				3	4	2	4	2	4	1	3	2	2	4	1	1	4	3	3	4	4	1	4	3	4	2	1	3	2	4	4	1	4	4	1	1	4	1	2	1	4	3	2	1	3	4	2	2	1
				2	2	4	1	4	1	4	1	3	3	1	1	3	2	4	4	3	1	1	4	4	1	3	3	4	3	2	1	4	2	4	3	1	4	1	3	2	4	2	3	2	1	1	4	4	4
				1	2	4	1	3	4	3	1	1	1	3	4	1	3	4	4	1	3	1	1	4	2	3	2	2	2	2	1	4	3	2	4	2	1	2	3	4	4	3	4	3	3	3	4	4	4
				4	3	3	1	4	2	1	3	3	4	4	4	4	1	3	1	1	1	1	3	4	4	3	4	4	1	4	4	3	4	4	4	4	1	4	4	4	4	4	1	1	3	1	4	4	3
				1	3	1	3	4	4	4	1	2	2	4	3	1	2	3	3	4	2	4	3	2	4	3	4	3	4	4	3	4	1	1	1	2	3	1	4	4	4	3	3	1	2	3	2	1	2
				4	2	2	1	4	1	2	3	3	2	1	4	3	2	4	4	1	3	1	3	4	4	1	3	1	3	2	2	4	1	1	2	2	3	4	3	3	2	3	2	4	4	4	2	3	3
				1	4	1	3	1	3	2	1	2	4	3	3	2	3	1	4	1	1	1	4	2	3	1	4	4	4	3	3	3	1	4	3	4	1	4	2	3	3	3	4	4	3	3	1	3	3
				4	4	2	4	2	2	1	4	4	1	1	1	1	2	2	2	1	3	3	4	3	3	3	1	3	1	1	3	3	1	1	1	4	2	3	4	2	2	1	1	3	1	3	4	4	4
				1	1	1	2	3	2	3	1	1	1	3	3	4	3	3	2	4	1	1	3	3	3	1	3	1	4	2	1	4	3	4	4	2	1	4	1	3	2	1	1	3	1	3	4	1	2
				4	4	3	4	3	1	2	4	1	4	3	2	3	2	3	2	3	1	4	1	3	3	3	2	2	4	1	1	1	1	4	4	2	4	2	4	1	4	1	2	1	2	3	4	3	3
				4	3	4	4	3	3	1	1	3	2	2	2	2	2	4	1	3	4	1	3	4	4	3	2	2	4	4	3	1	1	1	4	1	4	1	2	1	4	2	3	4	4	2	3	4	2
				4	3	1	2	3	4	4	4	4	3	2	1	3	4	4	1	4	3	3	4	1	3	4	4	4	4	2	4	2	2	4	1	4	1	2	1	3	4	3	1	3	4	1	3	4	4
				1	3	4	1	2	4	2	3	1	1	1	3	2	2	4	2	4	3	2	2	3	2	3	3	1	4	1	4	1	4	2	2	4	2	4	3	3	4	2	1	4	2	3	1	1	4
				3	1	1	3	4	3	2	3	2	2	1	1	4	4	4	3	3	1	2	1	1	2	3	4	4	4	1	1	4	2	1	1	2	4	1	1	1	1	3	4	4	4	2	4	3	1
				4	4	2	3	1	3	1	3	4	3	2	3	4	3	4	1	3	2	1	4	2	1	2	2	1	1	4	3	1	1	4	3	4	4	1	4	4	1	4	4	1	2	1	3	3	4
				2	4	1	3	3	1	3	4	1	3	1	3	3	2	3	3	1	4	3	3	2	4	2	4	1	1	4	1	3	2	2	1	1	1	1	4	1	3	4	3	2	2	4	1	1	3
				3	2	3	1	1	2	2	2	3	4	1	1	2	2	4	1	2	4	1	2	4	1	2	2	1	4	4	3	4	4	4	3	1	1	2	2	1	1	1	3	1	4	4	4	1	2
				1	1	4	3	2	1	2	3	3	3	4	4	4	2	4	4	1	1	1	4	1	4	1	1	3	1	3	1	1	1	3	1	4	2	2	3	3	1	3	1	1	4	4	2	4	1
				4	4	1	4	2	1	2	2	2	2	2	1	1	1	3	4	1	1	4	4	1	3	4	1	2	4	3	1	4	4	3	1	2	4	4	1	3	2	2	1	3	4	4	1	4	1
				4	4	1	3	4	2	2	3	2	2	1	3	2	4	4	1	2	4	3	2	1	4	4	1	4	1	1	4	2	2	3	2	4	1	3	3	3	3	3	4	1	3	3	1	4	4
				2	1	4	4	1	1	1	2	1	4	1	4	1	4	1	3	3	3	4	4	2	2	3	3	3	2	1	2	3	4	2	4	4	4	1	1	2	3	3	4	4	3	1	1	4	3
				4	2	1	4	4	4	2	1	2	3	2	3	3	2	4	4	3	2	3	1	2	1	1	1	4	3	3	3	1	3	3	1	1	3	3	2	1	2	4	2	2	2	1	2	4	1
				3	3	2	3	4	1	1	4	3	1	4	1	2	4	1	2	2	1	4	1	3	2	1	1	3	1	4	3	4	1	2	4	2	3	4	2	3	2	4	4	1	1	4	4	2	2
				1	1	2	1	1	1	1	3	4	2	1	3	3	3	2	3	1	4	2	4	1	1	4	1	4	1	3	4	4	4	4	4	3	4	4	1	1	4	1	4	2	2	4	1	2	3
				3	2	2	3	2	2	1	3	2	4	3	1	3	3	2	1	4	4	1	2	1	1	3	1	1	3	2	1	2	3	4	3	1	3	1	3	4	2	4	1	2	3	4	2	3	1
				1	1	4	4	1	2	1	2	3	4	2	2	2	4	4	2	2	1	1	3	4	1	3	4	1	1	1	2	2	2	3	4	3	1	1	2	3	4	1	2	2	1	3	3	1	3
				3	1	1	4	1	4	2	1	4	4	4	1	1	2	2	1	1	3	1	2	4	3	3	3	1	1	3	4	2	4	3	4	4	1	3	4	1	1	1	3	1	2	2	3	3	2
				1	1	4	4	3	4	3	2	1	3	3	3	4	1	1	4	4	4	1	3	4	4	3	1	4	2	4	4	3	3	3	2	4	4	4	1	1	3	2	1	4	1	1	2	2	2
				1	4	4	2	4	2	4	4	3	4	1	1	1	4	1	2	1	1	4	1	4	3	3	1	3	4	2	1	1	2	2	4	3	4	1	2	1	2	4	1	3	2	1	4	3	3
				3	4	3	1	3	4	1	3	2	3	1	3	3	3	2	4	3	4	1	1	4	1	2	1	2	1	1	3	1	2	1	4	2	3	3	4	3	2	1	2	1	3	3	4	3	3
				1	4	3	3	3	3	1	3	3	4	2	4	3	1	3	2	2	2	4	4	4	1	1	4	1	2	3	1	1	3	1	4	4	3	4	4	3	4	4	1	4	3	4	1	1	1
				1	2	4	4	4	4	3	1	4	4	1	4	4	4	2	4	2	1	2	3	4	1	2	1	2	4	2	4	1	4	1	3	3	4	2	2	4	3	3	3	4	3	4	2	3	2
				3	1	1	4	4	1	2	3	4	4	4	4	4	4	2	4	1	2	1	1	3	3	3	1	1	2	4	1	4	1	4	4	4	4	4	3	2	3	2	1	1	1	4	1	2	1
				3	4	2	4	3	3	4	2	3	1	1	1	3	2	3	2	3	3	4	4	3	1	4	4	3	4	2	1	2	4	4	4	4	2	1	3	3	3	3	2	3	4	3	3	2	4
				1	3	3	3	2	4	1	4	1	4	3	2	2	1	4	1	3	1	1	3	4	2	4	1	3	1	4	3	4	3	1	4	4	2	4	1	4	1	3	4	3	2	4	1	4	4
				2	3	2	3	4	3	4	4	3	3	1	4	4	3	1	2	2	4	4	2	2	1	3	4	1	2	3	1	1	3	3	2	2	4	1	4	2	1	4	1	2	4	1	3	3	1
				4	4	4	1	1	3	1	4	4	1	1	1	2	3	2	2	3	4	4	3	3	3	3	1	3	2	2	1	3	4	2	1	1	3	4	4	4	3	3	4	1	3	1	4	3	2
				4	3	3	1	4	4	4	4	4	1	2	3	3	4	4	1	2	4	2	3	2	3	1	3	1	1	3	3	1	1	2	2	2	1	4	4	4	2	1	4	4	1	4	4	4	3
				3	2	4	3	3	2	2	4	3	4	2	2	4	3	4	2	3	1	1	1	2	4	1	1	3	2	3	3	2	3	3	3	4	4	4	2	3	2	4	1	2	4	1	2	3	3
				1	4	4	3	1	1	1	4	1	3	3	3	2	1	3	4	1	3	4	4	1	2	4	3	4	1	1	4	3	4	1	1	3	2	1	1	3	1	3	2	1	3	1	1	4	2
				2	4	2	2	2	2	3	3	4	4	4	2	4	2	4	3	3	2	4	2	4	4	1	3	4	4	3	4	4	2	3	3	4	1	4	1	2	1	2	1	4	4	3	2	3	2
				2	4	4	4	1	1	1	4	1	1	1	1	4	1	3	4	4	1	1	4	2	3	3	3	4	3	3	4	2	1	2	4	3	2	2	1	4	4	1	3	2	3	3	2	2	3
				1	2	4	1	4	4	2	1	1	4	4	2	3	3	3	3	1	2	1	2	3	1	4	2	1	4	2	4	2	1	1	4	2	4	4	2	1	4	2	4	1	4	1	1	3	2
				1	4	4	1	1	2	4	1	2	4	4	1	3	1	2	1	1	4	3	3	1	4	1	1	3	4	3	4	2	1	4	2	2	1	2	1	4	4	1	4	3	4	1	1	4	2
				1	4	1	1	4	2	1	4	1	4	4	3	3	3	3	2	3	4	3	1	4	1	1	3	1	4	3	4	3	1	4	1	3	1	1	4	1	3	1	1	4	1	3	3	3	1
				2	4	2	3	4	2	4	4	3	4	4	3	4	3	1	4	4	1	3	3	1	4	4	3	3	3	1	2	1	1	1	3	4	4	1	3	1	1	4	4	4	2	1	4	4	4
				4	4	4	1	4	3	2	4	1	2	1	4	3	3	3	4	3	1	3	3	1	4	2	4	4	1	4	4	1	1	1	3	1	3	3	4	1	3	2	1	4	3	3	2	1	2
				2	2	3	4	1	1	4	3	4	2	4	3	1	2	1	4	4	2	3	1	3	1	3	3	4	2	4	4	1	1	4	1	3	3	1	3	2	4	1	4	2	1	4	2	4	4
				1	4	4	3	4	1	4	4	1	4	3	4	2	4	1	4	4	2	2	4	3	3	4	4	2	1	3	2	2	4	1	3	1	4	1	4	1	2	1	2	1	1	1	3	1	2
				1	3	1	1	1	2	3	1	2	1	1	1	1	4	2	3	3	4	4	1	4	3	4	4	3	1	3	4	4	3	1	3	4	4	4	3	2	4	1	4	1	3	3	3	4	4
				4	3	4	2	4	2	1	2	2	2	4	3	1	1	1	3	1	4	3	2	3	4	4	1	1	4	4	3	2	3	1	4	1	1	4	1	1	4	4	4	4	2	1	4	4	2
				4	1	3	4	2	4	3	4	1	2	3	1	4	4	3	1	4	4	3	3	4	1	2	4	3	4	2	1	3	2	1	4	3	3	4	3	2	1	4	4	4	1	3	3	2	4
				4	1	3	4	2	2	4	4	4	4	1	1	1	1	3	2	1	2	1	4	3	4	3	4	3	4	1	3	4	4	2	4	4	4	1	1	2	4	3	4	1	1	3	1	3	4
				4	1	2	4	4	4	3	4	4	4	2	2	4	2	1	3	1	1	4	2	2	2	2	1	3	2	3	4	1	4	2	1	3	3	3	1	3	1	2	4	1	4	1	1	2	1
				4	1	1	4	4	3	2	1	1	2	4	4	1	4	4	1	2	3	1	1	1	1	3	1	4	1	2	3	4	3	2	3	3	2	1	4	2	3	3	1	4	1	4	1	4	4
				3	2	4	2	4	1	3	2	3	3	1	3	3	3	1	3	4	4	2	1	3	2	4	1	1	4	3	4	1	4	3	1	3	1	4	4	3	4	3	4	1	1	3	1	4	3
				2	1	4	1	4	1	1	4	1	3	4	3	1	1	1	4	2	1	3	4	4	2	3	1	1	4	3	1	4	3	2	3	3	3	4	4	2	2	1	4	3	3	4	1	1	1
				1	2	4	4	4	4	4	3	3	2	1	4	4	4	1	1	1	1	1	3	1	2	3	3	4	2	3	4	1	3	4	3	1	2	2	1	3	2	4	4	1	4	2	3	1	2
				1	2	3	2	3	1	4	3	4	4	1	1	2	4	1	3	3	2	3	4	1	1	1	4	1	4	4	2	1	1	1	3	3	3	3	2	1	3	4	3	4	1	2	4	1	4
				4	1	2	2	2	3	1	2	4	1	1	1	4	1	4	1	1	4	1	3	1	1	4	4	4	3	1	3	1	2	1	1	2	4	4	1	1	4	2	3	3	3	2	1	3	3
				4	2	1	1	2	3	2	2	3	3	3	3	4	2	3	3	4	1	3	1	3	3	4	2	3	3	1	3	1	1	2	2	3	1	4	1	4	4	1	2	2	4	4	2	4	4
				4	1	4	2	3	4	1	3	2	4	4	1	3	4	2	3	3	1	1	4	3	3	4	3	3	3	3	1	4	3	1	1	1	3	4	3	2	4	3	2	1	3	1	3	1	4
				4	4	4	1	3	4	4	1	3	2	4	3	3	1	4	1	2	2	1	3	4	3	1	2	2	2	3	4	3	4	1	1	4	3	3	4	4	4	1	1	4	1	4	3	2	3
				3	4	1	3	1	1	3	1	2	3	4	4	2	4	4	1	1	4	1	1	4	4	4	1	3	4	3	4	3	1	2	3	1	1	3	1	2	4	4	1	2	4	1	1	3	2
				1	1	3	4	2	4	1	4	3	1	2	1	4	2	1	4	1	2	3	2	1	2	3	3	3	3	1	3	3	1	2	2	2	3	4	2	4	2	2	3	3	4	1	4	2	4
				2	2	3	3	4	2	3	2	1	1	2	4	4	2	3	1	3	4	1	4	3	4	3	4	1	3	3	3	4	3	1	1	3	3	3	3	4	4	3	3	2	1	1	1	1	4
				4	2	1	3	1	4	2	2	1	3	3	2	4	1	4	4	4	2	4	1	3	1	4	4	1	4	2	4	2	4	2	4	2	2	2	1	4	3	4	4	3	4	1	1	1	3
				4	3	4	4	3	1	1	4	3	3	3	2	1	3	1	2	1	1	2	4	3	4	4	3	3	3	4	1	2	4	4	2	1	4	4	2	2	1	3	3	3	4	1	1	4	3
				3	4	2	2	1	2	4	1	4	1	3	3	1	3	3	4	2	4	3	4	2	4	1	4	4	2	3	1	2	4	4	3	3	3	4	3	3	4	2	4	3	4	3	4	1	4
				4	4	2	1	3	3	4	4	4	4	3	1	1	1	1	1	1	2	1	4	4	1	1	1	4	4	1	1	3	3	3	4	4	1	1	3	2	2	4	3	1	2	2	4	3	4
				3	2	1	2	1	4	1	1	3	4	4	3	4	3	4	2	3	4	1	3	1	4	4	3	1	4	1	3	4	3	4	3	1	3	4	4	1	1	1	1	1	2	2	3	2	3
				2	3	2	1	1	3	3	1	1	4	3	3	1	1	2	3	4	2	1	3	2	1	4	4	3	4	4	4	3	2	1	1	1	4	3	1	4	1	1	3	1	2	1	3	4	1
				4	1	1	3	3	1	2	4	2	2	2	3	3	2	4	4	1	2	1	3	4	1	1	3	1	1	4	2	2	1	2	1	4	4	2	1	1	1	1	1	3	4	4	3	1	3
				1	1	4	2	2	1	4	1	1	3	1	1	4	1	1	1	3	1	2	3	1	4	1	4	1	1	3	2	4	2	2	4	3	4	3	3	3	4	4	3	4	4	4	1	1	1
				4	4	1	1	1	3	1	4	1	4	4	4	4	1	2	2	2	1	4	1	2	4	4	2	1	4	2	2	4	1	4	1	1	1	2	3	1	2	3	3	3	1	4	3	2	1
				4	4	3	2	2	1	3	3	1	2	4	3	1	3	3	4	2	4	1	4	4	3	1	4	1	3	4	1	1	2	3	3	4	2	4	3	1	4	3	1	2	1	1	4	1	1
				4	1	3	2	3	4	1	2	4	1	4	3	4	1	1	4	3	4	4	4	3	4	3	2	3	4	4	1	3	1	4	2	4	3	2	4	3	1	4	1	1	2	4	4	1	3
				4	3	2	3	3	2	4	1	1	4	1	4	4	2	1	1	4	1	2	3	3	3	3	2	3	3	1	4	1	2	2	3	3	4	3	4	3	3	4	4	1	3	1	4	4	3
				2	3	3	3	1	3	1	3	4	2	4	3	4	4	2	1	3	4	1	2	2	1	4	1	4	3	4	3	1	4	4	4	1	1	3	4	3	1	1	4	1	2	3	3	4	1
				1	1	2	1	4	4	2	3	4	4	4	2	3	2	1	1	4	4	1	3	1	4	1	4	4	3	3	1	3	2	2	1	2	2	1	4	2	3	2	3	3	4	2	4	4	1
				3	1	1	1	4	1	4	3	4	4	4	2	3	3	2	4	1	3	2	3	1	4	2	1	2	4	2	1	4	3	1	4	2	1	3	3	1	4	4	4	4	1	1	1	4	1
				4	3	1	4	4	4	1	3	1	1	2	1	4	3	1	2	3	4	1	3	1	1	2	1	4	1	3	1	3	4	4	1	1	3	3	1	1	4	3	2	3	3	3	4	4	3
				2	4	1	2	1	2	4	3	2	4	1	1	1	4	2	1	4	4	4	3	4	3	1	1	3	1	4	1	1	3	1	4	2	3	4	4	3	4	1	2	2	1	1	3	4	1
				4	2	2	1	4	1	4	1	1	1	2	1	4	3	3	1	3	2	4	4	2	2	4	3	3	2	1	4	3	4	1	4	4	1	1	4	2	1	1	1	1	3	4	1	1	1
				1	4	3	1	1	4	3	3	1	4	4	4	4	3	4	4	2	4	3	4	1	3	4	1	3	4	3	4	3	1	1	2	4	3	3	3	3	1	3	4	1	1	3	1	4	1
				1	1	4	1	2	3	1	4	3	2	1	3	3	2	2	4	1	3	1	3	1	4	1	4	2	3	4	1	2	4	1	2	1	2	1	3	4	3	4	3	4	4	2	3	1	4
				2	2	1	1	4	1	4	1	4	2	2	2	2	4	1	1	1	1	4	1	4	3	3	1	1	3	1	2	1	1	2	2	4	3	2	1	3	4	2	1	2	4	1	4	4	4
				3	2	1	3	1	3	2	1	1	4	2	4	3	4	4	4	4	2	1	1	2	2	4	2	2	2	3	4	3	2	3	3	2	4	1	3	1	1	4	4	2	4	4	2	4	3
				3	4	4	4	1	2	3	1	3	1	2	3	1	4	4	3	3	1	1	1	3	1	3	1	4	3	2	4	3	2	4	3	4	3	1	3	2	1	4	3	1	4	4	1	4	4
				4	3	1	1	4	3	2	4	1	2	4	3	2	4	4	3	3	2	1	3	1	3	4	2	3	3	3	1	1	1	1	3	3	1	4	1	1	1	2	4	2	4	2	3	3	4
				1	4	3	1	4	2	1	4	3	4	1	4	1	3	4	1	3	4	4	3	4	1	2	4	3	3	4	2	4	4	3	3	4	4	3	1	4	2	3	1	1	3	3	1	3	4
				3	1	2	1	1	3	3	2	1	1	1	4	3	2	3	3	1	2	1	2	3	2	1	1	4	4	1	4	1	3	3	2	1	2	2	4	4	2	4	1	3	2	1	3	4	2
				3	4	3	3	4	1	3	2	4	1	1	4	1	1	1	1	2	1	1	4	3	1	2	2	2	3	1	1	3	3	3	4	2	2	3	1	1	4	2	1	3	2	3	1	1	2
				1	1	2	2	3	3	1	4	3	1	1	4	4	4	3	4	4	1	2	2	1	1	1	1	4	1	2	4	4	1	3	3	4	2	1	3	3	4	1	1	4	4	1	3	1	4
				1	4	3	1	4	2	1	2	3	1	4	2	1	4	4	1	3	3	3	1	1	3	2	3	1	2	4	1	1	2	3	4	4	3	4	2	4	4	3	4	1	4	2	3	4	1
				4	2	3	4	4	1	3	1	1	1	2	3	3	1	1	1	1	1	1	4	4	2	3	2	2	1	4	2	3	4	1	1	1	4	4	1	1	2	1	1	4	3	3	3	2	2
				1	2	3	1	4	3	3	1	4	3	1	1	2	1	2	2	4	1	3	2	3	1	4	2	2	4	1	3	4	2	4	3	4	2	3	1	2	1	1	1	4	4	1	1	3	1
				1	3	1	4	4	1	2	1	4	4	2	4	2	3	4	3	4	1	4	1	3	3	4	2	4	4	1	1	4	4	4	2	4	1	1	1	3	2	2	3	1	2	3	1	1	1
				3	4	1	3	3	4	1	3	3	1	1	3	1	4	4	1	3	4	1	1	2	3	1	3	2	1	4	3	4	2	1	1	4	4	3	4	4	4	1	1	4	1	1	3	4	3
				4	3	1	2	3	1	4	1	1	1	3	1	4	1	3	3	2	1	1	2	1	3	4	4	4	3	4	1	1	1	4	4	1	2	4	4	2	3	3	4	1	3	3	1	1	1
				3	4	3	4	4	4	2	4	3	3	4	1	1	1	4	2	3	3	2	2	1	3	2	4	3	3	3	3	4	1	3	2	3	2	4	2	1	3	3	1	3	1	1	2	1	1
				1	1	4	2	3	3	1	4	4	3	1	3	4	1	3	1	4	2	3	4	4	1	3	3	2	1	2	3	4	4	3	1	4	2	3	4	4	3	3	3	4	4	1	1	2	4
				2	2	1	3	4	1	4	4	2	4	3	1	4	4	4	4	2	4	4	4	2	4	2	1	1	4	3	1	2	1	3	4	3	1	4	2	1	4	1	1	4	1	4	1	1	4
				1	1	1	1	2	1	2	1	3	1	3	2	4	4	4	3	4	2	4	2	3	2	3	1	4	2	1	3	4	4	1	2	3	4	3	4	4	2	4	3	1	4	1	3	3	4
				3	4	1	1	1	2	4	4	2	4	3	2	1	4	1	1	3	3	3	4	3	3	4	4	3	4	4	2	1	3	1	2	1	4	4	1	3	1	1	4	2	4	3	4	1	3
				1	1	3	1	3	2	4	2	3	4	4	4	3	2	3	3	1	3	1	3	1	4	1	1	4	4	3	4	1	4	2	3	4	1	1	2	4	1	3	1	1	4	3	3	1	4
				3	4	4	1	1	2	3	2	3	3	3	4	3	4	2	4	3	1	3	4	3	1	3	4	2	4	4	4	3	4	4	1	1	1	1	3	3	2	2	4	1	1	4	3	1	2
				1	1	1	4	3	1	3	1	1	1	4	4	4	4	2	4	3	3	2	2	2	3	3	1	4	1	3	4	1	1	4	3	1	4	3	4	4	1	2	1	1	4	4	2	1	1
				2	3	4	1	4	3	4	1	1	1	1	1	1	2	2	1	1	1	3	3	3	2	1	3	4	4	1	4	1	1	3	4	1	3	4	2	2	1	1	4	1	1	1	3	1	2
				1	1	4	4	2	1	1	3	2	1	3	2	2	1	1	4	3	1	4	2	4	1	4	4	1	1	3	4	2	1	4	1	1	2	2	4	3	3	1	1	1	1	2	4	3	3
				4	4	1	4	4	1	4	4	4	3	3	4	3	3	2	4	4	1	3	4	4	3	2	2	3	4	3	4	3	1	4	1	3	3	1	4	4	2	1	1	3	3	2	2	2	4
				3	4	2	3	4	1	3	3	4	3	1	4	1	2	1	4	3	1	4	4	3	4	3	3	2	4	1	3	2	3	1	3	1	3	1	4	2	1	3	2	2	4	4	4	3	3
				2	1	4	1	2	1	4	3	1	1	1	2	4	3	2	3	3	1	1	2	2	4	1	2	2	4	4	4	2	1	3	4	1	4	2	3	4	1	2	1	1	4	4	4	2	1
				3	2	4	1	3	3	4	3	2	3	1	1	4	1	4	4	3	1	4	1	1	3	4	2	4	1	1	4	1	4	1	4	3	2	2	2	3	4	4	2	1	2	1	1	2	1
				1	1	1	4	3	4	4	2	3	4	1	1	3	4	3	1	3	4	3	3	1	2	1	3	2	4	1	3	2	2	4	2	4	2	4	3	3	1	1	3	2	1	3	3	1	2
				1	4	3	3	1	2	4	1	1	4	1	3	1	1	1	1	2	4	4	4	2	1	1	4	1	3	1	1	3	2	1	3	1	4	2	4	3	4	3	4	1	4	3	1	1	4
				1	1	4	2	3	1	3	2	1	1	1	1	1	3	4	3	1	4	1	3	1	4	3	4	4	2	4	3	4	1	4	1	3	1	3	1	2	3	4	3	3	1	1	4	3	1
				2	2	1	4	1	4	2	4	1	4	1	3	1	4	1	3	4	3	3	2	1	4	2	3	1	3	1	3	3	1	2	4	4	4	3	2	1	1	4	1	2	2	4	2	4	2
				4	4	3	1	4	2	2	1	3	1	1	1	1	3	2	1	1	3	1	4	4	2	3	3	3	2	3	2	2	3	1	4	2	1	4	2	4	1	4	3	1	1	4	3	1	1
				3	3	3	4	1	3	2	1	3	3	2	1	1	1	2	4	4	1	2	3	3	2	4	4	2	3	2	4	3	1	1	1	1	1	4	4	1	1	2	4	4	1	2	3	1	2
				1	4	1	3	1	2	1	1	4	4	4	3	4	4	4	4	3	4	3	3	1	1	3	1	3	3	1	1	1	2	1	1	4	4	3	4	1	3	3	3	1	1	1	2	1	3
				1	1	3	4	3	3	3	4	2	3	2	1	1	1	1	1	2	3	4	2	4	3	1	4	4	2	4	2	1	3	1	4	1	3	2	1	3	3	1	3	4	1	1	1	3	2
				4	4	1	2	4	1	1	4	4	1	4	1	4	1	3	4	4	4	3	3	2	4	3	4	4	3	4	3	4	4	4	3	1	2	3	4	3	4	1	4	2	3	1	4	4	4
				1	2	1	3	3	4	2	4	3	4	3	1	2	1	3	4	3	2	1	2	3	4	4	2	1	1	4	4	4	1	2	4	4	1	1	2	4	1	1	4	1	2	3	2	3	3
				4	3	3	4	1	3	3	4	1	1	2	1	3	2	4	2	1	1	3	4	1	1	2	3	1	2	2	4	4	1	3	1	3	4	3	2	1	2	3	4	1	2	3	3	1	3
				1	4	4	2	3	2	1	1	2	4	1	3	1	4	4	4	3	4	4	1	4	1	1	4	3	3	4	1	4	1	1	1	3	1	2	4	2	2	1	1	3	4	4	1	2	4
				4	1	1	4	3	3	2	2	1	4	3	4	2	4	1	1	2	1	1	1	3	3	3	3	2	1	4	4	1	1	3	3	3	4	3	1	3	4	1	3	4	3	1	4	2	1
				1	4	4	1	2	3	4	2	1	3	4	2	1	2	1	1	4	4	2	1	2	4	1	1	4	3	4	3	1	4	4	1	1	2	2	2	1	2	4	2	3	2	1	2	4	3
				2	1	4	4	2	2	3	3	3	2	1	2	1	4	1	1	2	3	1	4	4	2	1	4	1	3	1	3	2	2	2	4	2	3	1	2	4	4	2	1	3	1	2	3	3	4
				1	4	2	1	4	1	3	2	2	1	4	4	3	4	1	3	4	4	3	3	2	2	1	2	4	3	1	2	2	1	1	1	3	4	3	4	1	2	2	3	3	3	4	3	2	1
				3	3	1	4	1	1	3	4	4	2	2	1	3	2	4	4	4	2	3	4	4	4	3	3	2	3	4	2	4	4	1	4	4	2	2	1	1	1	3	4	3	1	2	3	3	2
				1	1	3	4	1	4	2	3	3	2	2	4	2	3	4	1	3	3	3	2	1	3	1	2	4	3	3	1	3	2	1	4	1	4	4	3	1	3	2	1	3	3	3	4	1	2
				1	2	4	1	4	3	1	3	4	1	1	1	4	3	1	1	2	3	3	1	1	3	4	1	3	3	3	4	1	1	3	1	1	1	1	3	4	4	4	4	1	1	1	1	3	2
				2	3	2	4	3	1	1	2	3	1	2	2	4	2	4	4	4	4	3	4	1	3	3	3	4	3	2	3	1	1	4	3	3	1	2	4	3	4	3	2	2	3	1	2	2	3
				1	1	3	4	1	4	2	2	1	4	1	3	2	4	1	3	1	1	1	1	3	3	3	1	3	3	4	4	2	1	2	1	2	3	1	4	2	2	4	1	4	4	1	2	4	4
				4	3	4	4	2	1	2	3	4	4	2	4	2	1	1	2	4	2	2	4	1	1	3	3	2	1	4	3	1	4	2	4	2	1	1	1	3	4	1	3	3	1	4	1	3	2
				2	4	3	1	4	4	2	4	2	2	2	4	4	4	4	4	3	1	2	1	1	4	4	3	1	3	3	3	1	1	4	1	4	1	1	4	3	2	4	4	1	1	1	3	1	2
				2	1	3	4	3	1	4	1	3	4	3	4	1	3	1	1	2	1	1	1	3	1	1	4	2	3	1	2	4	1	3	3	1	1	4	1	2	4	3	4	1	3	3	2	2	4
				1	3	4	1	1	4	2	1	3	2	1	3	1	4	2	1	1	3	4	1	1	1	3	1	2	4	2	4	4	1	4	2	4	2	3	3	1	1	4	4	1	2	1	3	1	4
				4	1	4	4	4	1	1	1	3	4	3	4	2	4	3	2	2	4	3	3	2	1	1	3	3	3	4	3	2	4	3	3	3	1	3	4	4	3	1	3	4	1	1	3	4	1
				3	1	4	4	1	1	4	2	4	3	4	2	1	3	1	3	1	3	4	1	4	2	1	4	3	3	1	1	4	3	3	1	2	3	2	1	1	1	1	3	4	1	3	4	2	1
				4	1	4	1	3	4	1	2	4	2	4	3	1	3	3	1	2	4	3	2	4	2	4	3	3	3	4	4	3	1	1	1	3	2	4	1	1	4	4	4	1	3	1	4	4	2
				2	4	4	2	3	4	1	1	3	1	1	3	1	3	1	3	2	3	1	1	3	1	3	4	4	4	2	3	4	3	1	1	2	1	3	1	4	3	3	3	3	4	1	4	3	3
				3	1	2	3	3	4	1	3	3	1	3	4	4	1	3	3	4	3	4	3	4	4	1	3	4	4	2	4	2	4	1	3	3	1	2	4	4	1	1	2	1	3	2	3	1	3
				3	2	1	2	2	3	1	1	1	2	2	1	2	2	4	3	3	1	4	4	2	1	2	3	4	1	3	1	1	1	4	2	1	3	1	2	2	1	2	4	1	4	3	4	1	4
				3	1	3	1	2	4	2	1	4	3	4	3	1	1	3	1	3	2	3	3	1	4	4	4	3	3	4	3	1	1	4	2	1	2	3	4	3	1	2	1	2	3	1	1	4	4
				3	1	2	3	3	2	4	3	1	1	4	4	1	1	4	1	2	2	3	1	3	2	2	3	4	3	2	4	1	1	4	3	2	1	2	4	1	4	1	1	1	3	1	4	2	1
				1	3	4	2	3	3	4	1	3	1	2	3	1	1	4	2	1	1	1	4	4	2	2	1	3	4	3	3	3	4	3	3	2	2	1	4	4	4	3	2	3	1	1	4	4	1
				4	4	2	4	3	3	4	2	3	1	4	3	3	1	2	4	1	4	1	1	1	2	4	1	2	1	3	4	4	4	2	4	1	3	2	3	3	1	2	3	1	1	1	1	4	1
				1	2	1	2	3	4	1	3	2	4	3	2	4	3	1	3	1	1	2	3	2	1	4	3	2	1	2	3	2	3	2	1	3	2	2	2	4	4	4	1	1	3	1	3	4	3
				1	4	2	4	2	1	4	4	1	3	2	1	2	3	2	4	1	2	1	4	3	2	3	1	4	4	3	4	4	2	4	2	2	2	4	4	4	4	4	4	4	1	4	4	4	1
				3	4	1	3	3	1	4	1	3	4	2	4	4	4	1	2	2	4	1	4	1	4	2	1	2	1	2	1	1	4	1	1	4	2	1	2	1	3	3	4	4	3	2	3	3	4
				2	3	4	1	2	1	4	2	1	3	1	1	1	1	4	3	4	4	2	1	4	1	1	1	4	2	1	3	1	4	2	3	3	4	3	4	3	3	3	4	3	3	2	3	3	1
				3	3	3	1	3	3	3	2	1	3	1	4	1	4	2	2	3	2	1	4	1	1	3	2	4	1	1	2	4	4	1	3	4	4	1	2	4	1	4	3	3	3	4	3	1	4
				3	3	3	1	4	3	3	3	1	4	4	1	2	3	3	3	2	1	3	2	4	4	1	3	4	4	3	1	1	3	3	4	1	1	4	2	1	1	2	4	1	4	3	3	1	4
				4	3	4	1	4	3	4	1	4	1	3	4	3	1	3	3	2	4	4	3	4	3	2	1	4	1	4	4	4	1	4	2	4	2	4	1	1	1	2	3	3	2	2	3	4	2
				3	3	2	2	1	3	4	4	2	4	3	4	4	2	3	1	4	3	4	2	4	1	1	1	2	4	2	2	1	4	1	3	2	2	3	2	4	1	1	3	1	3	2	4	3	1
				1	3	4	3	1	3	4	3	2	3	3	1	3	2	1	4	3	1	4	3	2	2	3	2	4	2	1	3	3	3	1	2	2	2	4	3	3	1	4	4	1	3	3	1	1	3
				1	3	4	1	4	4	2	4	1	4	3	1	1	3	3	3	4	1	4	2	4	2	3	4	1	4	4	1	3	1	2	4	4	3	4	1	2	1	4	4	3	4	1	2	4	4
				1	4	3	3	4	2	4	2	4	4	3	4	1	1	4	3	3	1	4	1	1	2	4	3	4	2	3	1	1	4	2	4	2	2	3	4	4	3	4	1	1	3	2	4	4	1
				3	4	1	1	1	1	4	2	4	4	4	1	4	1	2	3	1	1	4	4	2	4	4	2	4	1	4	1	3	1	2	4	4	3	1	3	4	1	4	2	3	2	3	2	2	2
				1	3	1	3	2	3	3	2	3	3	2	1	4	2	4	4	2	1	4	3	1	1	3	1	4	3	4	4	4	4	1	1	4	1	4	1	1	1	1	3	4	4	2	2	1	1
				3	3	3	3	4	2	4	2	3	1	4	4	4	2	2	1	3	2	4	4	4	2	4	3	1	3	1	1	4	3	4	1	4	3	1	1	1	3	4	2	3	2	1	3	1	2
				2	3	2	4	1	3	1	4	3	3	4	1	3	2	1	2	1	4	1	4	2	1	1	3	1	3	4	3	2	2	3	3	2	1	2	3	3	4	2	4	3	1	4	1	2	1
				1	4	1	3	3	2	4	1	1	2	2	1	3	1	4	2	3	2	2	1	4	4	4	1	4	4	2	1	1	4	3	2	1	1	1	4	1	4	3	1	1	3	4	2	3	3
				4	4	3	1	3	3	2	4	4	3	4	1	3	1	4	4	4	3	1	3	1	2	3	4	3	3	3	4	1	2	1	1	1	4	2	4	4	2	3	2	3	2	1	1	3	2
				2	3	1	2	2	2	3	2	4	4	3	1	3	3	1	1	4	2	4	2	3	2	4	1	1	2	4	2	1	3	2	2	2	4	3	2	1	1	3	3	4	4	3	2	2	1
				1	1	1	3	3	2	1	3	1	1	1	3	3	3	1	4	3	3	2	1	3	1	2	3	2	4	3	4	1	4	4	2	4	1	2	4	1	4	1	4	1	4	2	2	3	4
				1	1	4	4	3	4	1	4	1	1	3	1	1	3	4	4	3	1	4	1	3	3	3	1	1	1	4	4	1	2	2	3	4	2	4	1	4	4	4	1	2	4	3	3	4	2
				2	3	1	2	3	3	4	4	1	2	4	1	4	4	3	1	2	3	3	3	2	3	3	3	4	1	4	3	1	3	1	1	2	3	3	4	1	2	4	3	4	1	2	1	4	1
				2	3	4	1	1	1	4	2	3	1	4	2	1	2	3	1	4	1	2	3	2	4	1	3	1	3	4	4	2	3	4	1	1	1	4	3	1	3	4	3	1	4	4	2	2	1
				3	2	2	1	2	4	1	2	1	4	4	1	3	4	1	4	2	4	4	4	1	4	2	4	4	2	3	3	2	2	2	1	3	2	4	3	4	1	1	3	3	4	3	4	1	3
				1	1	4	4	1	1	3	2	3	1	2	3	3	1	4	4	4	3	1	3	3	4	1	3	1	1	1	1	3	4	4	3	1	4	2	3	4	4	1	1	3	1	4	1	2	1
				4	4	1	3	4	3	1	1	3	4	3	1	2	3	4	4	3	3	2	4	3	4	1	3	4	2	1	4	4	1	3	3	2	3	4	4	1	1	4	1	4	4	2	4	4	1
				4	4	4	1	3	3	3	3	4	4	1	4	4	4	2	4	4	3	1	1	3	3	3	1	2	3	2	4	3	1	1	4	2	1	1	1	1	3	3	2	4	1	4	2	2	3
				4	3	1	4	4	3	3	4	4	4	3	4	1	4	2	1	2	4	4	3	4	3	1	1	3	4	4	1	3	2	3	4	4	4	4	3	1	3	1	1	1	2	1	1	1	2
				3	4	1	3	4	1	4	4	4	4	4	1	2	2	4	1	1	4	1	3	3	2	3	1	4	4	2	3	4	1	2	4	1	3	3	1	1	1	2	4	2	2	3	3	3	2
				4	1	3	2	1	2	2	4	2	1	2	1	4	3	2	2	2	1	4	2	4	2	3	4	1	3	3	3	4	4	1	3	1	3	3	1	1	4	1	4	3	1	4	3	3	1
				1	3	4	3	4	4	1	3	4	3	1	2	4	4	3	3	4	1	4	3	1	1	2	1	2	1	1	4	1	2	1	3	1	2	4	1	4	1	1	3	3	4	2	2	2	2
				1	4	1	4	3	4	3	2	4	3	1	3	1	4	2	4	4	1	1	4	1	1	2	1	1	2	1	3	2	4	2	4	3	4	1	3	1	4	3	3	1	4	3	4	3	3
				1	4	4	1	4	1	1	2	4	4	4	3	3	1	4	4	3	2	4	2	4	4	1	4	4	3	4	3	3	1	3	2	1	4	3	4	3	2	3	1	1	3	3	3	3	4
				1	3	2	4	1	1	1	3	2	1	3	1	2	1	3	3	2	3	4	1	1	2	3	1	4	2	4	3	3	1	4	1	1	3	4	4	1	1	4	4	3	3	1	4	3	3
				3	1	1	3	4	4	3	3	4	1	1	1	4	2	4	1	3	3	3	1	2	2	2	1	4	4	3	4	1	4	1	2	3	4	4	4	4	4	1	2	4	1	2	1	1	3
				4	2	2	1	2	4	4	3	2	4	1	3	3	3	3	4	1	1	3	4	1	1	1	3	3	3	3	4	2	2	3	3	2	3	1	4	4	4	3	4	3	1	2	4	2	4
				2	4	4	4	3	4	4	1	3	3	4	2	1	3	2	4	3	1	4	4	1	4	1	1	1	2	3	1	1	1	1	2	1	3	1	4	1	4	1	3	2	2	3	3	1	1
				1	3	1	3	3	2	4	1	1	3	3	1	2	3	2	2	1	1	4	4	1	4	3	4	4	1	3	1	3	4	2	4	3	4	3	3	1	3	3	3	2	3	3	4	4	1
				4	4	3	2	3	2	4	2	4	2	4	1	3	3	2	4	4	1	2	3	3	4	2	3	3	4	3	2	4	1	3	1	2	3	1	4	4	4	1	3	1	3	3	1	4	1
				1	2	2	2	2	1	3	4	4	3	4	3	3	1	2	4	4	1	3	4	4	4	2	4	4	1	3	4	3	4	4	1	4	4	1	4	3	2	3	1	1	1	1	3	3	3
				4	1	2	3	3	3	1	2	3	4	2	4	1	4	1	4	2	4	1	3	2	1	3	1	4	3	1	3	4	3	1	2	4	3	2	1	3	2	3	4	1	2	4	4	1	4
				4	2	2	4	4	4	2	4	3	4	4	2	4	2	2	1	2	4	2	3	4	2	1	3	3	4	2	3	2	1	4	1	4	1	1	3	2	1	2	4	4	4	1	1	3	1
				2	2	3	1	1	3	4	3	2	3	3	3	1	3	4	3	4	2	2	2	4	4	1	1	2	1	4	4	1	1	1	4	4	1	3	1	3	2	2	1	3	4	1	3	3	1
				4	3	1	3	2	2	1	4	3	1	2	4	3	4	4	2	3	4	3	4	3	1	1	1	2	1	4	1	1	1	3	2	2	3	1	4	3	2	4	3	3	3	1	2	4	3
				3	3	3	4	2	4	3	3	3	4	4	3	2	3	2	4	2	4	2	4	2	2	4	2	1	4	2	4	3	4	4	4	1	3	1	4	4	4	1	4	3	2	4	4	1	4
				2	4	1	1	3	1	3	3	1	3	1	3	1	3	1	1	4	1	4	1	4	4	2	3	3	2	4	4	4	2	1	3	1	1	2	2	1	4	1	1	3	4	2	1	4	3
				4	4	4	3	3	3	3	3	1	3	4	1	3	1	1	4	4	2	4	4	3	4	2	1	1	4	4	1	2	1	1	1	2	1	4	3	1	2	4	3	1	3	3	2	1	3
				3	1	2	2	1	4	1	4	1	1	3	1	4	2	2	3	4	4	4	3	1	4	1	3	3	2	1	3	4	3	1	3	1	3	4	4	3	4	1	1	4	4	1	1	2	4
				3	3	1	4	2	2	2	4	4	2	3	2	1	3	4	3	3	4	4	1	3	3	1	1	2	3	2	2	3	3	2	4	1	3	3	2	4	4	1	1	1	4	1	2	1	1
				1	1	1	2	2	1	3	4	1	2	1	1	4	1	4	3	3	3	3	3	1	1	1	3	1	3	4	4	3	4	3	4	4	3	4	2	4	1	4	3	2	1	4	2	4	2
				4	2	2	3	3	2	1	4	3	4	1	4	1	4	4	4	4	3	1	4	1	4	4	4	2	1	2	3	4	3	3	2	2	1	1	1	2	3	4	3	1	3	3	4	4	4
				4	1	4	2	4	1	4	2	3	4	1	3	4	3	3	4	4	2	4	3	4	3	2	2	1	1	4	3	3	2	4	1	3	3	3	4	3	1	2	1	3	3	3	2	1	1
				3	4	4	4	4	4	1	4	1	3	3	1	1	3	3	4	4	2	4	3	3	1	2	3	1	3	4	4	3	1	3	3	4	1	1	3	2	4	4	3	2	4	2	1	1	3
				3	4	3	1	3	1	3	4	4	3	4	4	2	2	1	2	3	1	1	3	2	1	4	3	4	4	1	4	3	4	3	1	1	1	3	2	4	4	2	1	3	3	4	2	1	1
				3	4	2	3	2	1	3	2	1	1	3	4	3	3	1	2	3	4	2	1	3	4	3	1	2	3	1	1	3	3	3	4	1	3	3	2	1	1	1	2	1	1	1	4	4	2
				3	2	2	3	3	3	1	4	1	2	2	4	1	1	2	1	1	1	4	1	2	1	1	1	3	2	3	1	1	1	1	4	1	2	4	4	4	1	3	3	4	1	2	1	1	2
				4	2	4	3	3	3	1	4	3	1	1	4	3	4	4	2	2	1	3	4	4	2	3	2	1	4	4	1	1	3	1	1	2	2	4	2	2	1	4	4	2	1	1	2	2	2
				4	1	2	3	4	2	2	3	2	4	1	1	1	3	2	1	3	1	1	3	1	1	1	4	1	1	4	2	4	1	2	4	3	4	4	3	4	1	2	2	2	3	2	4	4	4
				1	2	1	4	2	3	3	4	3	2	1	4	3	1	3	1	1	3	1	4	4	2	3	1	3	2	4	1	2	1	2	2	2	4	4	4	4	4	4	4	3	4	3	2	4	3
				3	1	3	3	1	1	1	4	1	2	1	1	4	1	4	2	1	1	3	1	1	4	2	4	4	3	1	3	3	4	3	3	1	3	3	4	1	1	3	1	4	2	4	1	1	1
				4	1	2	3	3	3	1	2	2	3	4	2	1	3	3	3	4	3	3	3	1	2	1	2	2	2	3	4	4	4	2	4	3	2	1	3	1	4	4	1	3	1	4	3	4	1
				2	1	3	1	1	4	1	3	2	4	1	3	2	1	4	2	3	1	4	4	2	2	1	3	1	4	1	4	4	4	4	1	1	1	2	2	4	3	1	3	3	1	3	4	1	3
				4	4	1	1	2	1	1	2	4	1	1	2	4	1	1	1	4	2	3	2	4	4	3	1	2	2	4	2	1	1	1	4	1	1	2	3	4	3	2	1	4	3	3	4	4	3
				3	4	1	1	2	3	1	3	4	1	3	4	4	3	1	3	4	1	4	3	4	4	4	4	3	4	4	2	3	1	3	4	3	2	2	1	1	1	2	3	3	4	4	1	4	1
				4	3	1	1	4	4	1	4	1	1	1	3	1	1	1	4	4	3	1	2	3	1	4	1	4	2	2	1	3	2	4	2	1	2	2	3	4	3	4	3	1	1	4	3	3	2
				4	2	1	4	4	2	1	1	4	1	1	1	2	1	3	3	3	1	3	2	3	3	1	2	4	1	1	1	2	1	2	3	3	3	2	1	4	1	1	4	1	4	3	3	1	1
				4	2	4	2	4	1	1	2	2	1	2	3	4	4	1	4	1	4	1	3	4	1	1	2	1	1	1	3	4	2	3	3	3	3	3	1	4	1	1	3	3	1	4	4	2	4
				4	4	3	3	1	4	4	3	1	4	1	2	4	3	1	3	3	4	1	4	2	3	2	3	1	3	3	4	2	3	1	1	1	1	1	4	4	3	3	1	1	1	4	1	1	2
				3	4	1	1	3	4	4	2	1	2	4	3	4	4	2	3	3	1	1	3	4	1	4	3	4	2	2	3	4	4	1	3	2	2	2	3	3	4	2	1	2	2	1	4	2	4
				3	2	1	3	1	2	1	1	2	3	1	2	2	3	1	1	1	1	1	3	1	4	3	4	3	2	2	2	4	2	4	4	3	4	4	4	3	1	3	4	3	1	3	1	3	2
				4	3	3	2	1	3	3	3	2	1	2	1	3	1	1	4	4	1	1	4	3	4	4	1	1	4	4	1	2	3	3	1	3	4	1	1	1	1	4	4	3	3	1	2	1	3
				1	3	1	4	4	2	3	3	4	1	1	1	4	3	4	3	1	1	4	1	4	1	3	1	1	1	3	3	4	1	3	1	1	1	1	1	1	4	4	1	3	3	3	4	3	1
				4	1	1	3	4	1	2	3	1	4	1	1	4	4	1	4	2	1	4	3	4	3	1	1	4	3	1	4	2	1	2	2	3	2	1	2	3	3	3	3	3	4	3	4	3	3
				1	1	3	4	2	3	2	3	1	3	1	3	1	4	3	1	2	1	4	1	1	1	3	2	4	4	3	3	3	1	4	2	4	3	2	1	4	4	1	4	4	1	4	3	1	2
				2	4	1	2	3	3	1	3	1	4	3	1	4	3	3	4	3	2	3	3	4	3	1	2	4	3	3	4	1	1	1	1	4	2	4	1	1	1	1	1	2	4	4	1	2	2
				2	3	2	1	4	1	2	2	2	1	4	4	2	1	4	1	3	1	1	4	2	2	4	1	2	3	2	4	3	4	2	4	3	1	1	4	2	1	2	1	4	1	4	4	1	4
				2	1	2	4	2	3	4	1	3	4	4	2	1	2	1	2	4	3	4	3	4	4	3	4	1	4	3	4	3	4	4	1	3	3	4	4	2	1	4	1	1	3	2	4	1	2
				4	3	1	3	1	3	4	4	2	4	1	3	3	3	4	1	1	4	4	4	3	4	4	2	2	3	1	4	1	4	4	3	3	1	1	2	1	1	2	1	1	1	3	3	3	4
				1	2	2	1	1	3	4	1	2	2	4	1	3	4	1	4	2	3	3	3	1	1	1	1	3	4	2	4	2	2	4	1	3	4	4	3	1	4	3	3	3	1	4	4	4	4
				1	3	1	1	2	3	4	1	3	3	1	4	4	4	4	4	3	1	2	3	4	3	3	4	1	2	1	1	1	3	4	4	4	4	4	4	2	2	3	4	3	3	4	3	3	3
				2	4	4	3	3	2	1	3	4	1	3	1	1	4	1	1	3	4	4	3	1	4	3	2	3	4	3	4	4	1	4	3	4	2	3	1	4	4	4	3	4	1	4	3	1	1
				1	1	1	1	3	1	4	2	3	3	3	1	2	1	3	1	1	4	3	4	2	1	3	4	3	4	4	4	3	1	3	4	3	1	2	3	2	1	4	1	1	3	2	2	2	4
				4	2	1	2	3	1	4	4	3	1	4	4	1	1	3	3	1	4	3	1	1	2	3	4	3	2	4	1	3	4	3	1	1	1	4	4	2	2	3	2	4	2	3	1	1	4
				4	4	4	1	1	3	4	3	3	2	4	2	2	3	2	4	3	2	4	1	4	2	1	2	4	3	1	4	3	4	2	1	3	2	1	4	4	4	4	1	1	3	3	4	4	4
				3	2	3	1	1	2	4	3	3	1	3	3	1	3	4	3	1	1	1	2	3	1	3	1	3	4	4	1	4	4	1	2	4	4	3	1	4	3	4	4	1	1	4	2	4	4
				1	4	3	3	3	1	3	1	4	1	1	4	2	1	1	4	3	1	3	2	4	3	2	3	4	2	4	4	1	2	4	3	4	1	4	4	2	3	4	1	4	3	1	2	4	3
				1	2	1	4	4	4	2	3	3	1	3	1	4	4	2	1	4	1	2	4	3	4	3	4	1	3	1	1	2	1	3	3	3	4	4	4	1	3	2	4	1	3	1	1	1	1
				3	1	1	3	3	2	1	2	1	1	2	3	4	3	3	2	1	3	4	2	3	4	3	3	3	1	1	4	4	1	4	4	2	3	4	1	3	3	1	1	3	4	4	3	1	1
				2	2	3	1	2	2	3	4	4	4	1	2	1	4	4	2	4	4	4	1	3	2	4	4	1	2	1	3	3	4	1	2	4	4	3	2	3	3	1	4	1	1	2	3	1	2
				2	3	3	4	2	1	3	1	1	3	3	2	3	4	1	2	4	1	4	1	1	3	1	2	2	1	4	3	4	4	4	2	1	3	1	1	3	4	1	1	4	3	2	3	2	3
				1	3	3	3	2	4	4	1	4	4	4	3	1	4	1	4	4	1	3	1	4	3	3	4	3	1	3	1	2	1	1	4	1	4	1	1	4	1	1	3	3	3	1	1	3	1
				3	3	1	4	3	3	1	1	1	3	4	4	1	1	1	4	3	1	2	2	3	2	2	1	2	1	2	2	3	4	4	2	3	1	4	3	1	3	1	4	4	3	3	1	3	3
				3	1	4	1	1	2	3	4	4	3	3	4	2	1	1	1	2	1	2	3	3	1	2	3	1	2	3	2	1	1	1	2	1	4	3	3	2	3	1	1	3	1	1	2	1	1
				2	4	2	4	3	4	1	1	2	4	1	2	3	1	1	2	3	3	3	4	2	3	1	3	3	1	4	4	3	2	1	4	4	2	4	1	3	4	1	1	2	4	3	3	4	2
				4	1	2	4	1	1	3	4	3	2	3	4	1	2	1	4	4	4	4	4	4	3	3	1	3	4	1	3	3	4	3	3	3	3	1	2	1	3	4	1	4	4	4	2	1	4
				3	2	4	3	1	4	3	3	4	3	3	1	3	2	3	1	1	4	3	4	1	4	4	3	1	3	4	4	4	3	3	4	3	3	4	3	4	2	3	1	1	3	4	3	4	1
				1	1	2	4	1	1	4	4	1	4	1	3	4	4	3	3	1	1	2	3	4	1	3	2	4	1	2	1	3	4	4	4	4	4	2	4	3	1	1	3	1	4	1	4	1	3
				4	3	4	4	3	4	4	2	1	3	4	1	3	3	2	4	4	4	2	3	4	3	1	3	4	2	3	1	3	1	4	1	3	1	1	4	1	4	4	1	4	1	4	4	3	1
				4	4	3	4	3	4	1	3	3	2	1	4	3	4	4	1	4	2	1	3	4	1	2	2	1	3	1	4	4	2	4	3	4	2	3	1	1	4	2	2	2	1	1	1	2	4
				4	3	4	1	4	1	3	1	2	4	1	1	1	3	2	1	4	4	3	3	1	4	3	4	3	4	3	4	3	4	2	1	1	4	2	1	1	2	3	4	3	3	1	1	3	2
				1	3	2	3	2	4	1	3	4	1	4	3	4	1	4	2	3	2	1	3	3	1	4	4	3	1	3	3	2	1	1	2	1	4	3	2	4	2	3	4	3	2	3	1	4	1
				4	4	2	4	2	1	1	4	4	1	2	1	4	3	2	1	3	4	1	4	3	2	4	4	3	3	2	2	3	2	2	1	1	3	2	2	4	2	4	2	1	3	2	1	4	1
				4	3	3	2	3	1	1	1	2	2	4	1	4	3	1	4	1	3	1	2	1	4	2	4	3	3	1	1	3	4	3	2	1	2	4	1	3	4	4	3	2	4	4	1	2	4
				2	4	3	1	3	2	4	4	1	4	4	2	4	1	4	2	1	3	3	3	2	4	4	4	1	3	3	4	1	2	4	3	1	4	1	2	2	4	4	3	1	3	4	4	3	1
				2	4	4	4	3	3	3	4	4	1	4	4	1	3	3	1	4	2	1	3	1	1	1	3	2	4	1	1	1	1	3	1	2	3	2	3	1	3	1	4	1	2	3	1	3	2
				1	2	4	3	1	1	3	1	2	2	4	1	2	4	4	4	4	3	4	1	3	4	3	4	3	2	4	4	2	1	1	2	4	1	2	4	4	1	2	2	4	1	2	4	1	4
				4	3	4	3	1	3	1	3	4	3	1	2	1	4	1	2	2	4	3	1	3	3	1	2	3	4	3	1	4	3	1	1	3	1	4	1	4	2	3	1	1	2	4	4	1	3
				1	1	2	3	3	3	3	3	4	4	3	1	4	4	4	1	2	1	2	2	2	4	3	3	1	1	4	3	4	4	2	3	1	2	1	3	4	3	3	2	2	3	2	1	1	1
				2	1	3	3	4	2	4	4	2	4	4	2	4	3	2	3	2	4	4	4	2	1	2	4	1	1	4	1	3	4	4	2	2	2	2	1	4	1	4	1	1	2	1	2	2	4
				1	3	4	2	3	3	4	4	4	1	1	3	4	1	3	2	4	1	4	3	2	1	2	3	1	4	1	1	1	1	3	2	3	1	3	3	3	2	1	3	4	1	1	2	2	4
				2	3	2	4	4	3	4	4	4	4	4	1	4	2	2	3	4	3	1	1	4	2	1	1	1	3	3	3	3	3	2	1	4	3	4	2	1	2	3	4	1	2	4	1	3	4
				3	3	1	1	2	4	2	2	4	3	3	4	1	1	3	1	3	1	1	1	1	3	2	3	3	3	2	2	1	1	2	3	2	1	4	1	1	4	3	4	4	2	4	3	4	3
				3	1	1	4	1	4	3	3	4	1	3	1	2	2	4	4	2	4	1	1	1	2	1	4	3	1	3	2	2	1	4	1	2	1	2	4	1	4	3	3	4	2	1	1	4	3
				4	4	4	3	4	3	1	4	4	4	4	4	3	4	2	3	2	2	2	1	2	1	1	3	3	1	2	4	1	1	1	4	3	4	3	4	1	2	4	4	1	1	4	4	3	1
				4	3	1	3	3	1	4	3	2	4	4	1	4	3	2	1	3	1	1	1	1	4	2	4	2	3	4	2	2	1	2	4	3	2	3	4	3	1	2	1	3	2	4	4	2	4
				3	3	1	2	3	1	3	4	4	3	1	4	3	1	2	4	3	2	3	4	3	1	2	1	1	1	1	2	3	4	1	4	3	3	2	2	1	3	3	2	1	4	3	1	4	4
				4	4	2	1	3	1	1	3	1	4	1	4	3	3	2	3	4	1	1	4	3	3	2	4	4	4	1	1	1	3	2	1	3	1	3	3	1	1	2	2	1	3	2	3	2	1
				3	1	3	3	3	3	2	4	3	1	4	4	1	3	3	4	1	1	4	3	2	3	4	1	3	3	4	4	4	2	2	1	3	1	2	1	4	1	1	2	2	4	4	1	4	2
				1	4	2	2	4	4	2	1	2	1	1	3	4	2	4	1	4	4	3	2	4	3	2	4	4	1	3	1	4	3	4	3	4	4	2	2	2	3	1	4	4	3	4	3	3	3
				4	1	3	4	4	2	3	4	4	3	4	4	1	1	1	3	2	2	1	3	2	2	2	3	1	1	4	4	1	1	3	4	2	1	2	2	4	3	4	1	1	4	1	1	1	4
				3	2	2	2	1	1	3	2	2	4	1	1	4	2	1	4	3	4	1	1	1	3	1	2	3	3	1	4	1	3	1	1	2	1	4	3	4	1	4	3	2	4	2	4	4	2
				1	3	2	3	4	3	1	4	2	4	2	2	3	2	1	3	4	1	4	1	3	1	4	2	3	3	4	3	3	4	1	4	4	1	3	3	1	2	2	2	3	3	4	4	4	4
				2	1	1	4	3	4	3	3	1	3	4	2	1	1	4	1	1	1	3	4	3	1	4	4	1	1	4	3	4	1	2	3	2	4	2	4	3	4	4	3	4	4	4	1	2	1
				1	2	4	3	2	3	1	4	4	4	3	4	2	2	2	3	3	3	3	3	4	4	2	2	3	1	4	4	4	1	2	1	3	3	1	1	2	3	3	4	2	4	1	3	1	4
				4	1	4	1	1	4	4	1	1	3	1	1	1	3	4	4	2	3	1	3	4	4	3	3	4	4	4	1	4	4	3	4	2	3	1	2	4	3	4	1	4	4	4	4	1	1
				3	3	3	1	4	4	3	1	4	4	3	4	1	1	1	3	3	1	3	2	1	4	2	1	1	3	1	4	4	1	4	2	1	1	4	4	1	4	4	4	1	1	3	4	2	1
				4	1	4	3	4	1	3	1	4	4	1	2	4	2	4	3	4	3	1	4	1	3	2	1	1	3	4	3	3	1	4	1	4	4	4	3	2	1	1	1	3	1	4	2	4	1
				1	1	4	3	3	1	4	2	2	3	1	2	3	3	1	4	1	2	1	1	4	2	1	1	1	3	4	1	1	4	3	3	1	4	2	4	2	1	3	4	2	2	3	2	4	4
				4	1	1	3	1	2	1	3	2	2	1	3	4	3	4	4	1	2	1	1	3	4	1	4	1	4	2	1	1	3	1	4	3	3	3	3	1	3	4	4	1	1	1	3	3	3
				1	4	1	3	1	1	1	4	4	1	2	1	3	2	4	1	1	4	3	4	1	1	4	3	2	1	4	1	1	4	4	3	2	3	4	1	1	1	1	2	3	3	2	4	4	3
				2	1	3	1	1	1	1	1	3	1	4	1	2	3	2	1	1	4	3	3	3	1	1	1	3	2	2	3	2	2	1	3	1	1	4	3	4	4	4	3	1	4	1	4	1	4
				3	4	3	4	4	4	4	4	2	3	2	3	2	1	1	1	2	2	3	3	4	1	4	4	3	2	3	4	1	4	3	3	1	3	2	1	2	4	1	1	4	3	4	3	2	2
				3	2	4	4	1	1	4	2	1	4	4	4	1	3	2	4	1	2	3	4	4	3	1	1	4	2	1	3	1	4	2	3	3	3	4	1	3	3	3	3	1	3	4	4	2	1
				3	1	3	4	4	3	3	3	4	4	3	2	4	1	1	3	3	4	4	1	3	3	3	1	1	3	2	1	4	1	1	2	2	3	1	3	1	4	1	1	1	4	1	4	4	1
				4	3	3	1	2	2	3	1	3	4	3	1	1	1	3	3	2	3	3	4	2	4	4	4	1	1	3	3	4	3	4	4	2	4	4	3	4	3	2	4	2	2	2	4	1	3
				4	4	3	3	4	4	1	1	2	1	4	3	2	2	1	4	2	1	1	2	1	3	1	1	1	1	2	4	4	4	4	3	1	4	1	3	3	3	3	3	4	4	4	2	4	2
				1	4	3	4	3	4	2	1	2	4	2	3	1	1	1	2	1	1	4	4	1	3	1	3	4	1	3	4	1	1	1	4	4	4	3	3	1	1	3	1	2	2	1	4	1	4
				1	1	4	2	4	4	1	1	4	3	4	1	4	1	3	2	1	4	3	1	1	1	3	2	4	4	1	4	1	4	3	1	4	4	3	3	1	1	4	1	2	4	4	4	1	4
				4	1	1	3	1	3	3	1	1	1	2	1	1	3	2	1	1	1	4	3	3	1	1	4	4	4	4	4	2	4	3	2	3	2	2	4	4	1	1	2	2	4	3	2	3	4
				3	4	3	4	3	3	1	1	1	1	4	4	3	3	3	2	4	1	4	2	1	1	3	1	1	3	2	3	4	2	2	4	3	4	4	2	4	2	1	1	3	3	4	3	4	1
				1	1	3	4	4	3	4	4	2	1	4	1	4	1	1	1	4	1	4	4	1	4	1	3	2	2	1	3	1	2	4	3	4	4	2	2	4	1	4	3	2	2	4	1	3	3
				3	1	3	1	1	1	3	2	4	2	3	2	3	3	2	3	2	2	4	4	4	4	2	3	4	1	2	4	1	4	3	3	1	1	2	1	1	1	1	1	2	4	1	1	4	3
				2	2	3	1	2	3	4	2	4	1	4	1	4	3	1	3	4	4	1	2	4	4	1	1	3	4	4	1	1	1	4	2	4	1	2	1	3	1	2	2	1	4	2	2	3	4
				1	4	3	1	4	2	3	4	4	3	4	4	4	1	1	4	3	4	2	4	3	1	2	4	4	1	2	4	3	1	2	4	3	1	2	4	4	4	1	4	1	2	2	3	2	1
				3	4	1	4	4	4	4	4	3	3	3	3	2	3	1	4	1	4	4	2	3	3	4	1	4	3	1	1	3	2	1	4	4	1	4	2	2	3	3	4	3	4	3	1	4	1
				4	3	1	2	1	1	2	1	3	1	3	4	1	4	3	3	1	1	3	4	4	2	1	1	3	4	2	1	1	2	3	1	4	1	2	1	1	1	4	3	3	2	4	3	1	3
				4	1	4	1	3	4	3	4	2	4	4	1	4	4	3	1	2	2	2	1	2	4	1	2	4	4	3	4	4	3	1	3	1	1	1	1	4	3	3	1	4	4	4	3	1	1
				1	1	1	4	1	2	3	4	4	1	1	3	3	4	4	1	1	4	1	2	4	2	1	3	4	1	1	1	4	4	3	4	3	1	1	2	3	1	2	1	4	4	3	4	1	1
				1	4	1	1	4	4	4	4	3	3	2	4	1	4	4	3	4	1	1	4	3	4	1	3	3	2	2	3	1	1	2	4	1	4	4	4	1	4	1	3	2	3	1	4	4	1
				4	1	2	1	1	4	1	4	3	1	3	1	4	4	4	3	1	2	2	2	2	4	1	2	4	1	4	4	2	3	4	4	3	3	1	2	4	4	1	3	1	3	4	3	1	1
				1	2	2	2	1	3	3	1	3	4	3	1	3	2	1	2	4	1	3	3	3	3	4	4	3	3	1	1	4	3	1	3	2	4	1	3	3	3	1	1	4	1	1	1	4	3
				4	1	4	2	1	1	4	2	4	4	1	1	1	3	2	4	1	3	3	4	4	3	1	2	4	1	4	4	3	3	4	1	1	2	3	1	1	1	1	1	3	2	1	2	4	3
				4	3	1	1	4	4	4	1	3	3	3	4	4	4	3	2	3	2	4	4	3	1	2	1	4	1	1	1	2	4	3	1	3	4	3	4	1	3	4	1	2	2	1	1	3	4
				1	4	2	2	3	1	1	2	4	4	2	4	1	1	1	3	1	1	4	3	2	1	4	2	3	4	1	1	3	1	2	1	1	3	3	4	4	4	3	3	4	2	2	4	1	1
				4	3	2	1	4	2	3	2	4	4	1	3	4	4	4	4	4	4	3	4	4	1	2	1	4	2	2	4	3	2	2	4	1	4	1	3	2	1	3	3	3	2	4	3	1	3
				1	1	2	4	2	3	4	2	2	1	2	3	4	1	3	3	4	1	4	3	2	1	1	4	1	1	2	1	3	3	4	1	1	4	2	1	3	3	4	1	3	3	4	1	1	1
				3	2	3	1	1	4	3	1	3	3	1	3	4	1	4	4	1	1	1	4	3	3	1	3	4	2	4	1	4	4	1	4	2	3	2	3	1	1	4	1	3	1	1	4	3	3
				3	4	2	2	4	3	3	4	4	4	1	4	4	3	3	1	4	4	3	1	3	4	1	3	4	1	1	3	3	1	1	1	1	4	3	3	2	3	2	1	1	3	4	1	2	2
				1	3	3	4	3	2	1	2	3	1	4	2	3	1	3	1	4	3	1	2	1	1	2	1	3	4	2	1	2	3	1	3	2	4	4	4	4	3	1	2	1	1	4	2	4	1
				3	1	4	2	2	1	2	1	2	1	1	2	4	3	1	4	4	1	1	3	3	1	4	1	3	1	1	3	1	1	3	1	4	2	1	4	4	4	4	4	1	3	3	1	3	3
				1	4	1	1	3	2	1	1	2	1	4	4	2	1	4	1	1	2	3	4	2	1	2	3	4	1	1	1	3	4	1	3	2	4	3	4	3	3	4	1	3	4	2	3	2	2
				2	4	1	1	1	1	2	3	2	1	4	4	3	4	3	4	3	1	2	3	1	3	4	1	4	4	3	1	4	1	3	4	1	1	4	2	1	3	3	1	3	4	3	1	2	1
				4	4	4	4	4	4	2	4	1	1	2	1	2	1	4	3	2	2	3	2	1	2	4	3	4	3	2	4	4	1	4	4	4	1	4	3	4	3	1	3	2	3	3	2	2	4
				2	4	3	1	4	4	1	4	4	1	1	1	1	4	2	4	1	4	1	1	4	1	1	4	2	3	4	3	1	2	4	1	4	4	3	4	3	1	3	1	1	3	4	4	3	2
				2	1	4	3	3	2	4	1	1	3	3	3	1	1	4	3	1	4	4	4	3	4	3	1	3	1	3	2	1	3	4	1	1	2	1	3	1	4	1	2	4	2	1	1	1	4
				4	4	2	3	1	1	4	2	4	3	2	4	1	1	4	2	3	1	3	3	2	3	4	1	4	2	2	4	4	1	4	4	3	1	2	1	3	2	1	4	2	4	3	4	3	2
				4	1	4	4	3	3	4	4	2	1	3	1	1	1	4	2	3	2	3	1	4	1	4	1	4	1	4	4	4	3	1	1	3	1	1	1	4	4	3	1	2	4	2	1	1	1
				1	4	3	3	2	4	4	2	3	4	4	3	3	4	4	1	2	2	3	3	4	4	2	4	2	3	2	1	2	2	4	1	4	4	4	3	1	4	3	1	4	1	4	3	3	2
				3	1	4	1	1	3	1	4	3	4	1	2	1	4	1	2	4	2	3	3	1	4	1	4	4	2	4	3	4	1	2	3	1	2	1	3	4	4	2	3	4	4	4	4	3	4
				1	3	4	4	1	3	4	2	1	3	3	3	2	1	4	4	4	1	1	4	4	2	1	3	1	2	4	2	4	3	3	4	1	2	4	4	1	4	3	1	3	4	2	4	3	4
				3	3	2	3	4	2	2	1	3	3	4	2	4	4	1	3	1	4	4	1	3	3	2	2	1	1	1	4	4	3	4	2	4	1	4	4	1	3	3	3	3	1	4	4	3	1
				1	3	2	4	1	3	1	1	4	3	4	4	3	4	4	1	2	3	4	4	1	4	1	4	2	4	3	4	1	4	4	4	2	2	2	3	4	1	4	4	3	1	4	1	4	3
				2	1	2	1	1	3	3	1	3	3	3	4	4	3	4	4	4	2	3	2	4	2	1	4	1	1	3	2	1	4	3	4	4	4	3	1	1	3	1	2	4	3	2	4	1	4
				4	3	1	3	3	4	1	4	2	2	3	1	4	3	2	1	3	1	3	3	4	4	3	4	1	4	3	2	4	3	3	1	3	3	2	1	1	3	1	4	4	1	1	1	3	1
				4	1	3	1	3	2	4	4	2	1	2	2	2	4	4	3	3	3	1	1	4	4	3	4	4	3	1	1	3	1	2	4	4	2	4	4	4	2	4	3	4	4	2	4	1	4
				3	4	2	4	3	3	3	1	1	3	1	1	4	3	1	4	1	4	4	1	4	1	1	4	4	4	3	4	2	1	2	4	3	2	3	4	3	3	1	3	2	1	4	3	3	3
				1	3	4	1	1	3	2	4	1	1	4	3	3	3	4	1	3	4	4	2	3	2	1	2	1	2	4	1	3	4	3	3	1	1	4	1	4	1	1	1	3	1	1	2	2	4
				1	1	1	1	2	4	3	1	1	2	1	1	1	3	4	4	4	4	3	1	1	4	4	4	2	4	4	3	4	1	3	3	4	2	1	1	3	2	3	1	1	1	3	4	4	3
				3	4	3	4	2	2	1	1	4	2	3	2	3	1	4	3	3	4	2	2	1	4	3	4	1	2	4	1	2	4	3	1	4	1	4	1	1	3	2	1	4	4	4	4	2	3
				1	2	1	2	2	1	4	3	3	3	3	3	3	3	2	3	3	1	3	4	3	1	4	3	2	4	3	1	1	2	3	1	4	3	4	1	1	2	4	4	3	3	3	3	3	3
				3	1	4	3	1	4	2	4	1	4	1	2	4	1	4	4	1	2	4	4	2	1	3	3	2	1	1	1	3	4	1	3	3	4	3	1	2	1	4	2	2	4	4	3	4	4
				4	1	2	4	4	4	1	4	3	2	3	4	3	2	2	1	2	1	3	3	4	3	3	4	1	3	4	4	1	2	3	4	1	4	1	3	3	4	1	1	4	1	3	1	4	3
				1	3	2	2	2	1	2	4	3	1	2	4	2	1	1	2	1	3	1	1	3	1	2	4	2	2	3	1	1	1	3	4	1	3	3	1	1	1	4	1	3	4	1	1	3	4
				3	3	4	3	4	3	1	3	3	3	2	4	4	4	3	2	4	3	1	4	1	4	3	1	1	4	1	1	1	4	1	1	3	1	3	3	4	1	4	2	2	3	3	1	1	4
				2	1	2	4	1	2	1	3	3	4	2	3	4	3	4	2	1	1	1	3	2	1	2	3	2	4	4	4	3	3	3	3	2	1	4	2	1	4	4	1	4	1	4	4	2	3
				3	1	4	1	4	1	4	3	3	3	1	2	3	4	2	2	2	2	1	1	3	3	4	1	2	1	4	4	3	1	2	3	1	1	2	3	3	3	1	3	2	4	1	2	1	1
				4	2	4	3	3	4	2	1	1	1	1	1	1	1	4	3	2	4	1	1	4	3	1	2	4	3	4	1	2	4	4	4	4	4	1	1	2	2	2	2	2	2	2	2	2	3
				1	2	2	4	3	4	1	3	3	3	2	1	4	3	3	3	4	4	4	3	2	4	1	4	3	4	4	4	1	4	4	1	1	3	3	1	4	1	1	4	4	3	2	3	3	4
				3	2	4	2	4	2	2	4	1	2	3	4	4	4	4	1	1	4	4	2	1	1	3	4	1	3	1	2	4	1	2	4	2	3	1	1	1	4	4	4	3	4	4	2	4	4
				1	1	3	3	3	2	4	3	1	4	4	3	4	1	1	4	1	2	2	3	4	2	1	4	1	3	2	1	4	1	1	2	1	3	4	1	1	4	4	4	3	4	3	3	4	1
				4	4	4	1	2	1	2	3	3	2	2	1	1	4	4	2	4	4	1	1	4	3	1	1	3	1	4	3	3	1	1	3	3	1	1	2	4	3	4	3	4	1	4	3	1	1
				1	1	3	2	3	4	1	4	4	1	1	4	2	4	3	4	3	4	1	4	2	3	4	2	1	3	3	1	1	4	1	3	3	1	3	3	4	2	4	4	1	3	2	3	4	4
				1	1	1	1	4	1	1	4	1	4	1	3	2	3	4	3	3	1	3	4	1	1	1	2	2	4	1	1	3	4	1	1	3	4	4	3	3	1	4	1	2	1	3	4	1	1
				3	1	4	1	2	4	2	3	3	3	4	1	1	4	1	1	3	4	4	4	1	1	4	4	1	3	3	1	2	1	4	2	2	4	3	1	3	4	4	2	4	1	4	3	4	1
				3	1	3	3	1	2	2	3	4	1	4	2	3	1	3	2	4	2	3	4	4	4	3	3	1	4	2	3	1	4	4	2	1	3	1	3	4	3	4	2	3	1	4	3	1	2
				1	4	3	3	4	1	4	1	4	2	3	1	4	1	1	3	4	1	4	4	3	4	4	2	4	1	4	3	1	1	1	4	4	4	2	3	1	1	2	1	3	3	4	3	3	4
				3	2	2	1	4	3	4	1	3	4	4	3	4	2	4	1	1	1	1	1	1	4	4	4	3	1	1	1	2	4	3	2	1	1	3	1	2	2	4	3	4	4	3	3	1	1
				3	3	1	1	3	1	4	2	4	4	3	3	3	4	2	4	2	4	3	1	1	4	3	2	3	3	4	1	4	2	1	1	4	3	3	4	3	4	1	3	3	4	1	3	3	3
				4	4	1	3	4	1	3	4	3	3	2	4	1	3	4	2	1	3	3	4	4	4	1	4	2	3	1	3	1	3	1	1	1	3	1	4	1	3	2	2	1	1	3	4	2	4
				2	2	3	1	1	3	1	2	4	4	3	2	4	4	4	3	2	4	2	3	1	1	3	1	1	2	3	1	1	1	3	1	4	4	1	4	2	1	2	1	4	2	2	2	4	3
				1	4	4	2	1	1	4	4	4	3	1	4	1	1	4	4	1	3	3	1	1	2	3	4	1	2	2	4	3	1	1	1	2	4	1	1	1	1	2	1	4	3	1	3	3	4
				2	4	3	1	2	3	1	3	2	1	3	2	1	2	2	1	1	3	4	2	2	1	3	4	1	3	4	2	1	1	3	4	4	4	4	3	3	3	3	4	1	1	4	3	1	4
				1	2	2	2	1	3	4	3	3	2	3	3	3	4	2	1	3	2	2	2	1	2	4	1	1	4	3	3	1	3	2	1	4	1	3	3	1	4	2	3	2	3	4	1	2	4
				4	3	3	4	2	2	1	3	4	4	3	3	4	3	4	1	3	4	1	1	4	4	4	3	1	3	4	1	4	1	3	4	3	3	3	4	3	1	4	4	4	1	1	1	1	1
				4	4	3	1	3	3	4	1	1	1	4	4	4	3	3	1	3	4	4	2	4	1	3	3	3	3	1	2	4	2	1	1	4	4	3	3	1	3	3	3	1	2	3	2	3	4
				1	4	2	1	4	3	1	2	1	4	1	4	2	4	4	1	3	4	4	2	2	4	2	3	2	1	3	1	3	1	1	2	3	2	2	4	3	1	2	1	3	1	1	3	3	1
				1	3	4	3	4	2	1	4	4	4	4	1	4	2	2	3	1	2	3	4	4	3	3	3	3	2	2	1	4	4	4	3	1	3	2	1	1	1	1	2	3	1	2	2	1	1
				3	4	2	3	3	3	1	1	4	4	1	2	4	4	4	1	2	2	3	2	3	1	1	1	1	3	3	4	2	4	4	4	3	1	4	2	4	4	3	4	4	3	3	1	4	4
				1	1	2	1	2	3	4	1	1	3	3	2	4	1	3	2	4	1	1	4	4	1	4	4	2	4	1	1	1	3	2	3	1	2	2	4	3	4	1	3	2	1	1	4	1	4
				3	2	2	2	3	1	1	3	3	4	4	4	1	4	2	3	4	1	2	2	1	2	1	1	1	3	4	2	2	1	4	3	3	2	1	3	1	3	4	1	1	4	1	1	4	4
				1	3	4	4	4	2	3	1	1	1	3	4	4	1	4	3	4	4	3	4	4	1	3	1	2	4	4	2	1	3	1	3	4	1	1	3	3	2	4	1	3	4	1	3	4	2
				2	3	3	1	3	1	4	2	1	2	2	3	1	3	2	3	4	3	3	3	3	2	1	1	1	2	4	2	3	3	1	3	3	1	2	1	3	4	4	2	4	1	3	2	3	4
				1	3	3	3	1	3	4	2	2	4	2	3	3	1	3	4	1	4	1	1	3	1	3	4	1	2	3	4	4	3	1	2	3	3	1	4	4	2	4	3	4	3	1	3	2	3
				2	4	1	4	4	4	1	1	3	3	3	2	2	2	2	1	2	1	1	2	4	1	3	3	3	4	4	1	3	2	1	2	1	1	4	1	4	1	3	3	1	1	2	4	1	3
				4	2	4	3	4	1	3	3	2	1	3	3	1	1	3	3	4	4	3	2	4	1	1	1	3	2	1	4	4	4	2	4	4	2	4	2	4	4	3	2	3	1	2	3	1	4
				3	4	4	2	4	1	3	1	1	1	4	1	1	3	4	1	4	1	4	1	2	4	1	4	1	1	4	1	3	4	4	2	3	3	3	4	1	3	2	1	4	3	3	3	3	1
				1	3	1	4	2	4	1	1	3	4	1	3	2	2	1	3	4	1	3	1	1	4	4	1	1	2	1	2	3	4	4	3	3	4	3	4	4	4	4	1	4	3	1	1	4	2
				3	3	3	1	2	1	4	4	4	1	1	4	3	2	1	3	4	2	1	1	1	4	1	1	1	3	4	4	4	4	1	3	1	4	4	1	3	2	4	3	4	2	4	1	2	1
				2	3	3	3	2	1	4	4	1	1	1	1	3	3	1	1	1	1	4	1	2	2	1	4	2	3	4	3	4	3	2	2	3	3	4	4	4	4	2	2	1	1	2	4	4	3
				1	3	1	3	2	3	3	1	3	3	4	4	3	4	3	1	3	3	4	3	2	3	3	3	1	4	4	2	4	4	4	1	3	2	1	1	1	4	1	4	1	2	1	4	4	1
				3	1	3	4	3	4	4	2	3	1	4	3	1	1	4	4	3	2	3	3	4	1	1	4	4	2	1	3	4	3	3	3	4	4	4	4	1	3	1	3	1	1	3	4	4	1
				4	4	3	3	3	1	3	3	1	1	4	4	3	2	4	1	2	4	3	4	4	1	4	4	1	2	4	1	2	4	1	1	1	2	4	3	3	4	3	2	4	1	3	1	1	3
				1	1	1	4	4	1	3	3	4	4	1	4	3	4	1	2	2	1	1	1	3	4	1	1	1	3	1	1	3	1	1	2	2	1	3	3	4	1	1	1	4	3	1	4	2	4
				3	1	1	3	1	1	3	4	3	3	3	1	3	2	3	1	1	3	2	3	3	1	1	2	4	4	1	4	1	1	1	4	2	1	2	3	2	3	1	4	3	3	2	1	1	2
				4	4	1	1	3	1	1	2	1	1	1	4	1	3	4	2	2	4	1	4	2	4	1	1	3	4	4	4	3	3	1	3	2	1	3	1	1	1	4	1	4	4	4	4	3	4
				3	4	3	4	1	3	2	4	4	2	1	1	4	4	1	3	4	2	3	1	3	2	2	3	4	2	3	3	3	4	3	2	4	2	4	2	4	1	1	4	4	3	3	1	3	4
				2	1	1	1	4	4	1	4	2	1	4	4	2	2	3	1	3	1	1	2	2	1	2	3	2	4	3	4	3	4	2	3	3	2	1	3	3	2	1	1	1	4	3	4	1	1
				1	4	4	4	4	2	1	4	4	1	4	4	4	4	1	1	1	3	3	2	1	4	4	3	3	4	2	3	4	4	4	3	1	1	1	1	1	3	1	2	1	1	1	3	2	4
				3	3	2	2	2	4	3	1	4	4	3	2	3	2	3	1	4	2	3	1	1	4	1	1	4	2	1	1	4	4	4	4	1	4	1	1	3	4	4	1	4	2	3	1	3	1
				3	3	1	3	3	4	4	1	1	1	3	2	1	2	3	4	2	3	4	4	1	4	3	3	3	3	1	2	3	2	4	3	4	3	1	4	3	2	1	3	4	1	3	4	3	1
				1	1	2	1	3	3	1	2	1	1	3	4	3	2	1	4	1	2	3	4	1	2	2	1	4	4	2	2	1	3	3	3	1	2	3	4	3	3	1	1	1	1	3	3	1	1
				1	3	4	1	3	1	1	2	3	2	3	3	1	3	1	3	1	4	3	1	4	2	2	1	4	1	3	3	1	4	4	4	1	4	4	3	2	1	1	1	4	4	1	4	1	1
				3	3	3	2	1	4	2	3	2	2	2	2	4	3	2	1	1	4	1	4	4	1	4	3	4	1	4	4	1	3	3	1	4	1	1	1	2	4	2	3	4	1	1	2	3	2
				4	4	1	3	2	2	3	3	2	1	2	4	4	1	2	4	4	4	4	4	4	1	1	3	1	4	1	1	4	1	1	1	3	2	4	1	4	4	4	3	4	4	3	1	3	4
				3	4	4	4	3	4	4	3	1	4	3	3	3	4	1	1	4	1	1	1	4	3	4	2	4	1	2	4	1	1	3	2	1	4	4	4	4	1	1	1	3	2	4	3	3	1
				2	3	1	1	3	1	3	3	3	3	4	3	4	3	4	3	1	1	2	1	3	1	2	2	4	2	3	1	1	2	4	1	3	1	3	2	1	1	3	1	1	4	3	3	2	1
				3	3	4	1	1	3	1	4	4	3	4	3	4	1	1	4	4	4	2	2	4	1	4	4	3	4	4	1	3	3	4	2	4	4	3	1	4	1	3	2	1	3	4	1	2	4
				4	1	4	3	1	4	3	2	4	2	1	1	4	2	3	1	1	4	1	1	2	4	3	3	4	1	4	2	4	4	4	4	1	2	3	4	4	3	1	3	4	3	1	1	2	2
				4	3	2	3	3	4	1	1	3	4	2	4	3	1	1	3	1	3	2	2	2	1	3	3	2	3	2	1	4	3	1	2	3	3	1	4	1	2	1	1	4	4	1	3	4	1
				4	3	1	3	4	2	3	1	4	3	2	4	3	1	2	2	4	1	1	4	3	1	4	3	2	1	4	1	1	3	4	1	2	3	4	2	1	4	3	4	1	4	2	4	3	3
				3	4	1	4	2	2	3	1	4	2	3	1	1	1	4	1	3	3	4	1	2	2	1	1	4	1	3	1	4	4	3	2	4	2	4	1	2	2	4	4	3	3	1	4	4	3
				3	4	1	2	3	4	2	4	4	4	1	3	3	1	4	3	1	1	1	1	1	3	1	3	1	1	4	1	1	1	4	1	4	3	3	3	3	1	4	1	1	4	4	2	4	1
				3	1	3	1	3	3	4	4	1	1	3	2	1	1	4	4	4	4	1	1	1	1	2	1	3	3	3	2	3	1	2	1	4	4	1	1	4	1	1	2	4	2	4	1	4	4
				1	2	1	4	1	3	2	4	4	1	2	1	3	4	3	1	3	2	4	4	3	3	3	3	4	3	3	4	4	2	2	4	3	3	1	3	4	2	1	4	2	3	1	4	3	4
				2	2	2	3	3	4	3	3	1	3	1	2	2	3	3	1	4	3	4	4	4	3	1	1	2	2	2	2	4	1	4	4	4	1	4	2	4	4	2	1	2	4	1	1	1	1
				2	4	2	1	2	4	3	3	1	3	4	2	3	1	4	3	1	2	1	1	1	1	1	3	3	1	1	4	1	4	3	3	4	3	1	4	4	2	3	4	1	2	1	1	4	1
				1	1	3	3	3	3	1	1	2	4	2	3	4	4	4	3	2	3	2	1	2	1	1	4	1	1	1	4	4	1	1	1	4	1	4	3	3	4	1	2	3	3	2	2	3	3
				4	4	2	1	2	1	2	2	3	3	3	4	1	3	4	3	3	1	4	3	2	1	1	3	1	3	3	1	4	2	1	2	2	1	1	4	3	4	3	3	4	4	3	4	2	1
				1	3	1	2	4	4	4	4	3	3	1	2	4	4	3	4	4	3	4	4	4	2	3	4	2	4	2	4	4	4	4	4	3	4	3	2	2	3	1	1	4	1	4	4	2	2
				1	3	4	3	3	1	1	3	4	3	3	4	3	4	1	4	4	2	1	3	3	3	1	4	1	3	3	3	3	4	1	2	2	3	4	1	3	4	1	3	4	4	1	3	4	4
				4	4	3	1	4	1	1	4	2	3	4	1	2	1	1	1	1	3	1	3	3	4	3	3	4	3	4	2	4	3	1	1	1	1	3	3	4	1	2	2	1	3	1	2	1	1
				4	3	2	1	1	2	2	1	3	2	1	1	4	2	1	1	3	3	1	2	2	1	1	1	1	4	4	2	4	3	3	4	2	1	1	3	1	1	1	3	1	1	3	1	1	3
				2	3	3	4	4	3	4	4	3	4	4	3	4	1	2	3	3	1	4	4	1	4	2	4	1	4	1	3	3	3	1	1	3	3	3	2	2	2	3	3	1	4	1	1	4	1
				4	3	4	1	1	2	3	2	1	1	1	4	2	1	4	3	2	3	1	1	1	1	3	3	4	1	1	4	3	2	4	1	2	3	3	3	3	4	2	4	1	4	4	4	3	1
				2	1	1	4	3	4	3	3	3	1	1	3	3	3	3	3	4	3	3	4	3	3	1	3	1	1	1	1	3	1	4	1	1	2	1	4	1	4	3	2	3	1	4	2	3	1
				3	1	2	4	3	4	2	1	1	3	1	2	1	4	2	3	2	2	1	1	4	1	1	1	3	4	2	3	3	4	1	2	2	1	4	1	4	1	3	4	3	4	1	2	1	3
				4	4	4	4	3	1	3	3	1	3	4	4	3	2	4	4	1	1	2	4	2	4	3	3	4	4	3	3	1	1	2	2	4	4	4	3	2	4	2	4	2	1	4	4	3	2
				4	3	4	3	3	4	3	4	1	3	4	4	2	4	2	4	1	3	4	4	4	2	2	1	4	4	3	1	3	2	4	3	4	3	2	4	4	1	1	3	3	4	1	1	4	4
				3	3	3	4	4	4	4	1	1	4	3	3	4	4	1	3	1	4	3	1	3	3	3	2	3	3	3	4	3	2	4	3	2	1	3	1	4	4	3	4	2	4	1	3	1	1
				4	4	3	3	1	4	1	1	1	4	1	3	3	1	1	3	3	1	2	4	2	1	1	1	3	4	2	3	3	3	2	1	3	1	3	4	3	4	1	3	1	4	3	1	3	4
				3	2	1	1	4	4	3	4	4	4	4	4	4	4	3	3	2	2	4	3	3	4	1	2	4	3	2	1	3	4	3	4	4	1	4	1	1	3	4	3	4	4	2	1	1	4
				3	1	2	4	3	4	2	3	4	3	3	3	4	4	4	4	4	4	3	3	2	2	1	2	2	3	4	1	4	4	1	4	4	1	3	1	1	4	4	2	1	4	4	4	2	4
				1	3	4	3	4	4	4	3	3	2	1	4	4	1	2	2	4	1	4	4	3	1	4	4	2	3	2	1	2	3	1	4	1	2	4	3	1	4	3	3	1	4	3	1	4	3
				3	2	1	1	4	1	4	1	2	3	2	3	4	1	3	1	3	3	4	4	1	3	1	3	2	1	4	1	3	2	1	1	1	3	3	4	3	4	3	1	1	1	4	3	1	4
				3	3	1	4	1	2	4	4	1	1	1	4	1	4	4	4	2	4	4	4	3	1	1	3	3	1	4	4	3	3	3	4	4	1	4	4	1	4	4	1	3	4	3	3	3	1
				3	3	3	4	1	1	4	2	1	4	1	1	4	4	1	1	3	4	3	1	1	4	2	3	4	2	2	2	3	2	3	3	1	2	4	3	4	3	3	1	3	4	1	3	1	4
				1	3	2	1	1	1	4	4	4	3	1	1	4	2	3	1	2	4	1	1	3	3	4	1	2	2	4	3	3	3	4	2	1	4	4	4	2	1	4	4	1	1	4	1	4	1
				4	3	4	4	1	2	1	3	4	4	3	4	4	1	4	2	1	4	4	3	1	4	2	1	3	4	4	2	3	4	3	4	3	3	2	3	4	4	3	1	4	3	4	2	1	3
				1	2	1	2	3	4	1	3	4	4	4	4	1	2	3	3	3	4	2	2	1	1	2	3	2	2	4	4	1	3	1	1	2	3	4	4	3	2	4	1	2	1	4	1	4	2
				1	1	1	4	3	1	4	3	2	1	2	1	4	2	3	1	2	1	4	4	3	2	1	3	3	1	1	4	4	4	4	3	4	4	1	3	3	4	1	3	4	3	4	4	3	3
				2	4	3	3	1	1	1	1	4	1	1	1	3	4	4	2	3	1	4	2	3	4	3	1	1	4	2	4	4	4	3	1	1	3	3	4	1	3	4	4	3	3	3	1	3	1
				4	2	4	2	1	3	4	3	2	4	2	1	4	3	4	2	4	4	1	4	1	1	1	1	4	1	4	4	1	1	4	3	3	3	3	3	3	4	2	3	3	4	4	4	1	1
				1	2	3	3	4	2	1	3	1	1	3	4	2	2	1	4	2	3	3	3	3	4	4	4	2	4	1	3	4	1	2	3	4	1	1	1	3	3	4	4	4	3	3	2	1	2
				2	2	1	2	3	3	1	4	2	4	4	1	3	4	1	3	4	3	4	2	3	1	1	1	1	1	1	4	3	3	1	2	3	4	3	1	2	4	4	2	3	1	3	3	3	1
				1	4	1	2	4	4	1	4	1	1	2	4	3	3	1	1	4	1	2	4	3	1	1	1	1	4	4	3	4	3	1	2	2	2	1	3	4	3	3	3	1	3	3	2	4	4
				1	4	1	1	4	4	2	3	2	4	2	1	3	3	2	1	4	1	3	1	4	2	1	3	2	1	1	1	3	1	1	2	2	3	4	1	4	4	3	3	2	1	3	2	4	4
				1	4	1	1	3	2	4	2	3	4	2	2	4	4	1	4	4	1	1	1	2	1	1	4	2	3	4	4	1	3	1	3	4	3	1	2	4	1	3	4	4	4	3	4	4	1
				4	3	2	4	2	1	1	1	3	3	1	4	1	1	3	1	1	4	1	1	1	3	4	3	1	2	4	4	2	1	4	3	1	2	4	2	1	3	3	4	4	3	3	4	3	4
				3	1	4	3	1	1	3	3	1	4	3	3	3	1	2	1	1	1	1	1	1	3	1	3	4	4	4	4	4	1	4	2	1	1	3	3	1	3	3	3	4	3	1	4	3	1
				2	1	4	4	4	3	3	4	1	2	1	4	4	2	4	4	2	1	1	3	3	1	4	1	3	3	3	2	4	1	1	1	1	2	2	1	1	2	4	1	1	1	1	2	4	1
				1	4	1	4	4	1	1	2	3	4	2	1	2	3	3	3	1	4	3	4	1	4	4	2	3	2	4	1	2	1	2	1	2	4	3	1	4	1	1	1	4	1	4	2	4	4
				1	1	4	4	4	1	4	3	4	4	1	4	4	2	2	1	3	1	4	2	4	2	4	2	1	3	1	1	4	3	3	4	3	4	1	3	4	1	1	1	3	4	2	3	4	4
				2	2	3	1	3	3	1	2	2	4	3	4	2	1	3	2	4	4	1	1	2	1	1	4	4	1	3	4	3	3	1	2	3	4	1	3	1	4	3	4	1	3	4	3	2	4
				3	4	3	3	3	2	1	1	4	1	2	3	4	4	3	2	1	1	1	1	4	3	1	3	4	1	3	3	4	4	4	3	3	3	1	1	4	3	4	3	1	3	4	3	1	4
				4	1	3	3	2	1	4	3	2	4	1	4	1	1	3	2	2	3	2	3	2	3	2	1	1	4	4	3	3	1	4	2	3	4	1	1	3	2	1	1	3	3	3	1	1	1
				2	3	2	3	2	1	4	2	1	3	1	3	3	1	3	4	1	3	4	1	1	4	4	3	1	3	4	1	2	2	3	1	2	1	2	2	2	2	2	4	4	4	1	1	1	3
				1	3	1	1	1	3	1	1	4	4	4	3	2	4	3	1	2	1	4	3	1	4	3	1	1	3	2	1	2	4	3	2	4	3	3	4	2	4	2	2	3	1	1	4	1	1
				2	2	3	1	1	3	1	1	4	4	2	1	4	1	4	4	1	1	1	2	4	1	2	1	4	1	2	1	3	1	2	4	1	4	4	2	2	4	2	4	2	2	3	4	2	4
				3	2	1	3	3	1	1	1	1	1	2	2	1	3	2	1	1	1	1	1	2	2	3	4	3	4	1	3	3	1	4	4	1	3	1	2	4	4	3	1	1	4	3	3	1	2
				2	3	1	3	1	2	4	1	4	3	1	2	3	2	2	2	1	1	3	4	2	4	4	1	4	4	2	3	4	3	1	2	2	3	3	3	1	2	4	3	3	1	2	1	2	4
				3	3	3	1	2	3	2	3	1	4	1	4	3	4	4	4	3	2	3	4	4	3	1	2	1	1	3	3	3	4	4	3	4	4	1	1	4	1	4	1	1	1	2	2	2	1
				3	3	4	3	4	4	4	1	2	4	1	4	2	4	4	4	4	3	4	4	2	3	4	4	2	3	4	4	3	1	2	1	3	3	3	3	2	3	3	1	2	4	4	1	1	4
				3	1	1	2	3	4	4	3	1	4	4	3	3	3	3	4	4	1	1	1	3	3	1	4	2	4	4	1	3	3	4	4	2	3	4	4	3	1	1	1	3	3	2	1	4	2
				3	1	3	3	3	4	1	1	4	1	3	3	4	4	2	3	1	3	1	2	4	4	3	1	4	3	3	3	2	2	3	4	2	4	4	4	3	4	4	1	2	1	3	3	1	2
				1	3	3	1	4	4	1	2	1	1	3	1	3	3	1	2	4	1	3	1	1	1	2	4	3	1	4	1	3	1	2	1	1	4	4	1	3	4	3	4	3	2	1	1	3	4
				4	1	1	3	1	1	1	4	4	1	2	1	1	4	3	1	4	4	3	4	3	3	1	4	1	1	1	3	1	3	4	1	1	4	1	1	1	3	4	3	3	3	2	2	2	1
				2	1	2	4	4	3	1	4	4	3	3	1	4	3	1	4	1	4	1	4	3	3	4	4	2	4	4	3	1	1	4	4	1	2	1	3	1	4	1	3	4	3	4	2	4	1
				3	2	2	4	3	4	4	2	2	2	4	1	2	4	2	3	1	4	4	2	4	2	4	3	3	3	3	2	4	1	1	2	2	3	2	3	4	3	1	4	3	1	3	4	2	3
				3	3	4	1	4	3	4	4	3	1	4	1	1	3	2	2	2	4	1	1	1	3	1	1	4	1	3	3	2	4	1	2	3	1	3	1	4	4	3	4	4	1	4	4	1	1
				1	3	2	4	2	4	3	2	3	2	1	1	4	3	3	1	1	3	2	3	1	2	3	3	2	2	1	3	2	3	1	1	4	4	3	4	3	2	1	4	2	4	2	4	4	1
				3	4	1	1	1	1	4	1	4	1	1	3	3	3	2	1	1	2	1	3	3	3	4	4	1	2	2	4	4	3	2	3	1	2	4	3	4	1	1	4	4	1	1	2	4	3
				1	3	3	4	1	2	1	3	4	4	2	1	4	4	3	1	1	1	3	3	1	1	4	3	1	4	1	1	4	4	3	4	2	1	2	3	4	2	1	2	1	4	3	1	4	1
				1	2	4	1	3	3	4	4	4	2	4	1	4	1	4	3	3	1	3	1	4	1	4	1	4	2	3	2	4	4	1	4	2	1	4	2	2	4	3	1	3	4	4	4	1	3
				1	1	1	4	3	3	2	3	2	1	1	4	4	3	3	2	4	3	1	2	3	3	4	4	3	3	4	4	3	4	1	2	1	3	4	2	4	1	1	4	2	4	1	3	4	3
				1	1	1	3	1	2	1	3	2	4	3	1	4	4	2	4	1	3	1	1	3	4	1	4	4	2	1	4	1	4	2	3	1	3	3	4	3	3	2	2	3	1	3	2	4	3
				4	3	4	4	3	3	4	1	1	3	1	4	1	4	4	1	1	2	2	3	1	3	3	4	4	3	4	2	1	1	1	4	1	1	1	4	1	4	1	3	4	1	1	4	1	4
				1	1	3	3	2	1	4	3	3	4	4	2	4	4	2	4	4	1	2	2	4	1	4	4	1	4	4	2	4	1	4	4	2	4	1	3	4	2	1	3	1	4	1	2	4	4
				1	4	1	4	1	3	3	2	1	4	3	4	1	3	3	1	3	3	2	3	2	3	2	4	1	1	4	3	2	4	1	3	1	3	4	4	1	4	4	1	4	1	1	3	4	4
				3	3	1	2	1	2	4	4	2	4	2	4	2	2	1	2	4	1	3	1	2	4	1	2	4	2	4	4	1	3	4	3	1	1	1	3	1	1	3	1	1	2	1	1	3	4
				1	1	2	4	1	1	4	3	4	1	4	4	2	3	3	4	2	1	1	3	1	3	3	2	4	1	2	3	3	3	4	2	3	1	3	4	2	4	4	1	4	3	2	4	2	3
				4	3	4	3	4	3	2	4	1	1	1	4	3	1	3	3	3	4	1	1	1	3	3	1	4	2	4	4	4	3	3	4	4	2	1	1	3	1	3	4	4	3	4	3	1	4
				1	4	1	2	3	1	4	3	3	3	2	1	4	3	4	1	4	1	3	3	3	3	2	2	4	3	2	1	4	3	3	3	4	4	2	1	4	4	3	4	3	3	4	2	4	3
				4	4	2	3	4	2	3	3	2	4	2	4	3	4	3	4	4	3	3	1	4	4	3	4	1	2	4	4	2	4	1	4	3	2	4	3	2	3	1	4	4	2	4	1	3	3
				4	3	4	1	2	4	1	3	4	1	3	4	1	3	1	3	4	3	3	4	2	1	1	4	3	3	1	4	4	1	1	1	3	1	3	1	2	1	1	1	1	2	4	3	1	4
				4	1	4	4	4	2	1	2	2	3	1	1	2	1	1	1	1	2	4	4	4	1	3	3	2	1	1	3	3	1	1	3	1	4	4	3	1	2	2	3	1	1	3	1	4	3
				3	3	3	3	1	2	1	1	3	1	2	2	1	1	3	4	1	1	4	1	4	1	4	3	3	1	4	4	1	2	4	1	3	4	1	3	4	3	1	1	2	3	1	1	4	2
				3	3	3	1	1	4	3	2	1	4	2	1	2	1	4	1	1	3	1	1	3	3	3	3	4	1	1	1	3	3	1	2	1	1	1	1	1	3	4	1	4	2	3	3	4	2
				3	2	2	2	4	4	3	1	1	3	2	2	1	4	1	4	4	3	2	3	3	2	3	1	4	3	3	1	1	2	4	1	4	2	2	4	3	1	4	1	3	1	1	4	1	3
				2	3	2	4	3	4	4	2	1	1	3	2	3	4	2	4	1	1	2	3	2	2	4	4	1	3	1	4	1	1	1	3	3	4	4	4	2	2	3	2	1	3	1	3	1	3
				1	2	4	2	1	4	3	1	2	2	2	1	3	1	1	1	4	1	2	3	4	4	1	1	2	1	3	4	3	3	2	4	2	4	3	4	3	4	4	3	4	3	2	3	2	4
				4	3	1	4	4	3	3	4	1	3	1	3	3	4	3	4	2	1	3	2	3	2	4	2	1	3	1	3	4	3	1	3	1	1	1	2	4	4	4	2	3	3	3	1	4	1
				3	2	3	3	3	2	2	3	4	1	1	3	1	1	2	3	4	2	3	4	2	1	4	3	1	4	2	1	3	4	4	4	2	4	4	1	2	4	2	2	4	1	2	4	2	2
				4	1	1	1	1	3	4	1	1	2	1	3	4	3	1	1	2	3	1	1	1	4	4	4	4	2	4	3	2	3	1	3	4	3	3	1	1	2	1	4	3	4	3	1	4	3
				1	2	3	1	3	3	3	1	3	4	4	1	3	3	3	4	4	4	4	2	1	4	1	2	3	4	3	2	2	1	1	4	4	1	1	1	2	1	2	3	4	4	2	1	4	3
				4	3	4	1	1	3	1	4	4	2	4	2	3	4	4	3	4	1	1	1	3	3	4	3	3	3	4	1	3	1	3	1	3	4	4	3	1	1	3	4	4	1	1	4	1	4
				3	4	1	3	4	3	4	4	4	3	1	2	3	3	2	2	2	1	3	3	1	4	3	3	1	2	4	1	1	2	3	4	4	3	4	4	4	4	3	4	4	2	1	1	1	2
				4	4	4	2	4	3	4	4	4	3	1	3	1	2	1	4	4	1	2	4	2	4	2	4	2	4	4	4	4	3	4	3	4	4	4	4	4	4	1	4	3	1	4	2	3	3
				4	4	3	3	2	4	4	3	3	4	3	4	3	2	2	3	4	1	1	1	1	4	1	3	4	1	1	4	4	3	1	1	1	1	2	3	4	3	4	1	3	2	3	1	4	3
				1	3	1	4	1	2	1	3	1	3	4	3	4	3	2	4	3	2	3	4	4	2	1	3	4	1	3	3	4	4	1	1	2	1	3	2	1	2	4	1	4	1	4	2	4	4
				1	4	2	4	3	3	1	2	2	4	1	3	2	2	3	3	3	3	4	4	2	1	1	3	3	4	3	4	4	3	1	2	4	3	2	1	4	4	1	3	1	4	3	1	1	3
				2	3	4	1	1	2	4	1	4	1	1	4	4	4	4	1	4	2	1	1	2	2	4	1	1	2	4	4	2	4	4	1	1	1	1	4	3	2	4	3	2	3	2	4	3	3
				4	4	3	1	1	4	4	4	2	3	2	4	1	1	2	1	4	3	3	4	3	1	1	2	4	4	2	4	2	4	1	3	3	4	4	1	1	3	1	2	3	1	4	1	4	3
				3	3	4	3	4	1	4	2	3	3	3	1	2	4	4	1	2	1	4	3	4	3	1	2	3	1	4	1	4	3	3	1	4	3	2	2	3	2	1	4	3	3	2	1	3	1
				2	1	3	3	3	1	4	1	3	4	2	1	3	1	3	1	1	1	2	3	1	3	4	1	3	2	1	1	4	1	2	3	4	1	2	4	4	4	3	4	4	2	2	1	3	1
				1	3	4	4	3	2	4	1	1	4	2	4	3	2	4	3	3	1	2	2	4	3	4	3	4	4	3	1	1	1	1	4	2	1	1	2	3	1	3	1	2	4	3	4	2	4
				1	1	4	3	3	4	2	4	1	3	1	1	1	1	1	4	4	1	2	3	1	3	4	4	1	3	1	3	4	2	1	3	2	1	2	4	4	2	3	1	1	2	3	2	4	1
				3	3	1	3	2	3	1	1	2	4	4	2	3	4	1	1	4	4	4	2	1	4	2	4	3	3	1	3	1	4	1	2	2	1	3	3	2	4	1	3	2	3	4	2	1	4
				1	1	1	1	2	2	3	2	2	1	3	1	4	1	1	4	2	2	4	3	1	3	1	3	2	3	4	3	2	1	1	1	4	2	4	3	1	1	3	2	4	1	3	4	2	3
				2	4	4	1	3	4	1	3	3	3	2	3	3	3	1	1	4	2	4	1	1	4	4	3	1	2	3	4	4	4	3	1	1	2	1	1	2	3	1	1	1	4	1	1	2	3
				1	1	4	4	3	2	1	2	4	4	4	2	1	4	3	2	1	2	3	1	4	2	4	1	1	4	2	4	1	4	1	3	4	3	4	4	2	3	4	1	4	3	1	2	1	1
				2	4	4	2	4	3	1	4	1	1	4	4	3	1	2	3	1	1	3	4	4	2	3	4	4	1	1	3	2	3	4	4	2	3	1	4	3	1	3	4	2	3	1	4	1	4
				4	1	4	2	3	3	3	2	1	3	2	4	2	3	3	2	1	4	3	3	2	3	1	1	1	1	2	1	4	1	3	3	3	4	1	1	1	3	3	2	1	3	4	4	2	1
				3	4	4	4	4	1	1	4	1	3	3	2	4	4	1	3	1	1	1	1	2	4	1	4	2	2	1	3	1	3	2	4	1	1	4	3	2	2	4	4	4	4	1	2	2	4
				3	4	1	3	4	4	2	1	3	4	1	3	4	1	4	2	3	1	1	4	4	2	1	1	3	4	1	3	1	4	4	1	4	4	4	4	3	4	1	2	4	2	4	1	1	4
				2	1	2	1	4	1	3	2	1	4	1	1	4	1	4	3	3	1	4	4	4	1	3	3	4	4	2	3	1	4	4	3	2	2	4	4	4	4	4	2	3	4	4	4	2	1
				1	3	2	3	4	3	2	3	4	3	3	4	1	4	1	1	4	4	1	4	1	4	4	4	1	3	4	3	2	1	1	3	3	2	1	3	2	1	1	2	2	1	1	4	1	3
				3	3	1	2	4	1	3	4	1	3	1	3	4	3	3	4	1	2	3	1	4	4	3	2	2	4	4	3	4	2	3	4	4	4	4	4	2	1	2	2	4	2	2	3	3	4
				4	4	4	3	3	1	3	1	4	4	3	1	4	4	3	1	1	3	4	4	4	1	3	3	3	3	1	4	3	3	4	1	2	1	2	4	3	2	4	2	3	3	1	1	4	2
				4	4	3	2	3	4	1	3	3	3	4	2	3	1	4	1	3	2	1	1	3	2	2	4	1	3	4	4	1	4	1	1	3	2	4	4	3	3	1	4	4	3	1	1	3	4
				1	4	4	3	3	4	3	3	4	1	2	2	1	1	1	4	1	2	3	3	2	1	4	2	1	3	3	1	2	3	3	1	4	3	1	4	1	4	2	2	1	3	2	4	1	4
				1	1	1	1	3	1	2	1	1	4	4	4	4	2	3	2	2	3	1	1	4	1	1	3	3	4	3	2	4	3	3	4	3	1	3	1	4	1	1	1	1	4	1	2	4	3
				2	3	3	1	3	4	3	2	2	2	2	3	2	3	2	1	1	3	2	1	4	3	4	2	4	4	2	4	3	1	1	4	1	1	2	4	2	4	3	1	3	1	3	2	4	4
				1	1	4	3	4	1	1	4	4	4	1	1	1	2	1	1	2	1	4	4	4	1	2	1	3	3	4	2	1	4	1	4	1	4	3	2	1	1	2	3	2	2	1	3	4	3
				3	2	2	4	1	4	1	3	2	4	1	4	4	4	1	3	3	4	1	2	3	4	4	4	4	4	1	1	1	4	4	4	4	4	3	4	1	3	1	4	2	4	3	1	4	3
				2	2	1	1	1	1	3	1	3	1	1	4	1	3	4	3	2	4	4	4	4	4	3	2	4	3	3	2	4	3	1	1	3	2	3	1	3	2	3	4	1	4	3	4	3	1
				1	4	1	4	4	4	3	2	2	3	2	2	1	3	1	1	2	2	4	4	4	3	1	3	4	2	2	4	4	4	4	1	1	1	1	4	3	2	4	3	1	1	1	1	4	2
				2	3	1	1	4	3	2	3	3	4	4	2	3	1	3	3	2	2	3	1	3	1	4	3	1	4	1	1	4	2	1	3	3	4	3	4	1	4	2	4	1	3	3	4	2	1
				3	3	3	3	3	3	3	3	1	1	4	4	3	4	1	4	4	2	4	4	2	4	4	4	4	1	4	1	4	1	1	2	4	2	1	1	1	2	1	3	3	3	4	3	4	2
				1	1	1	1	2	3	1	1	4	3	4	3	4	1	4	4	1	4	1	3	1	3	2	2	4	3	1	2	1	4	4	1	3	1	1	3	1	3	3	4	4	4	2	1	1	4
				4	2	3	4	4	3	4	3	3	4	4	2	4	2	4	4	4	1	1	4	2	4	2	3	1	4	4	2	4	2	4	4	1	1	1	4	2	2	2	3	4	3	3	1	4	4
				1	4	2	4	3	3	2	4	1	4	4	1	4	1	1	4	1	2	3	1	4	1	3	3	4	4	4	2	4	1	4	2	3	3	4	1	1	2	3	3	4	1	1	3	1	3
				2	1	1	3	1	2	4	4	4	3	2	4	1	4	1	3	3	4	4	1	4	3	4	3	3	2	1	4	3	3	3	4	3	1	2	2	4	3	3	2	2	3	3	2	3	1
				3	3	4	4	3	1	4	4	3	4	3	1	1	1	2	1	1	4	1	3	3	1	3	2	3	1	1	4	4	1	3	1	2	3	2	3	4	1	3	1	1	1	4	3	1	1
				3	4	3	4	1	4	4	4	3	3	4	1	4	4	3	2	4	4	1	3	4	1	2	2	4	4	4	1	3	2	4	4	1	1	3	1	1	4	3	4	4	4	4	2	4	1
				4	4	2	1	2	4	4	4	1	3	4	3	4	4	4	3	4	1	3	4	1	2	3	4	1	1	4	2	2	2	2	2	1	1	2	4	3	4	1	4	3	4	3	4	3	4
				3	3	4	2	2	1	4	4	4	1	4	3	3	2	1	1	1	3	4	1	1	2	3	4	4	2	1	2	4	2	4	2	4	3	4	3	2	4	4	3	1	4	2	4	1	1
				4	3	2	1	1	4	2	4	4	4	3	3	2	1	2	3	4	4	4	4	3	3	3	1	3	4	4	4	4	2	3	1	2	1	1	1	4	4	1	1	3	2	1	3	4	4
				4	4	1	1	3	2	4	1	2	1	3	3	4	4	4	2	3	3	4	1	1	2	1	3	2	1	3	2	3	3	1	2	3	3	4	1	4	2	4	3	1	3	3	4	4	2
				1	4	3	4	4	4	3	3	4	3	3	1	2	4	1	1	4	4	1	4	1	1	1	1	3	4	2	2	3	1	1	1	1	2	2	1	3	3	3	3	1	4	1	2	4	1
				2	1	4	1	3	1	4	4	2	2	3	4	2	4	3	4	4	3	2	1	1	1	3	1	3	1	4	4	1	4	2	4	1	3	4	2	1	2	2	4	4	1	3	1	2	4
				4	1	4	1	1	1	3	4	1	3	4	4	3	4	3	2	1	4	2	3	2	1	4	2	1	4	1	1	3	4	1	2	3	1	1	4	1	2	4	2	4	3	4	4	4	4
				2	3	1	1	4	1	1	1	4	4	1	3	1	1	4	1	1	4	1	3	1	1	1	3	4	4	1	1	1	4	4	2	3	1	3	3	1	4	2	4	3	1	2	3	4	3
				1	1	1	1	1	2	3	2	3	1	4	1	2	3	1	3	4	4	2	4	2	4	3	1	3	4	1	4	4	1	3	4	3	1	2	3	3	1	3	1	3	1	4	1	2	1
				3	1	4	1	4	1	2	2	4	3	2	1	1	3	1	2	3	1	3	1	1	4	1	3	2	4	3	1	2	4	4	2	3	1	2	2	3	1	1	4	3	4	4	3	3	1
				4	4	3	1	1	2	3	2	4	1	1	2	3	1	1	1	4	3	3	4	4	2	3	1	4	4	2	4	1	4	1	4	2	2	1	1	1	4	1	3	4	4	2	1	4	3
				3	1	1	4	4	2	3	3	2	1	3	3	4	4	4	3	4	4	3	2	3	3	1	2	3	3	2	3	2	2	3	3	2	2	2	2	1	4	2	4	1	4	3	1	1	3
				2	4	1	4	1	2	1	4	4	2	4	4	4	1	2	1	3	3	4	4	2	3	1	3	4	3	2	2	4	4	3	2	1	2	4	4	1	3	1	4	1	4	2	2	1	3
				1	4	3	2	1	1	4	2	1	4	4	4	3	4	1	1	2	1	3	1	4	2	4	3	3	3	2	2	3	2	4	4	3	4	4	3	2	4	1	4	1	4	1	1	3	2
				4	3	4	3	4	4	1	3	1	4	3	4	2	2	1	4	3	1	3	3	2	1	3	1	4	3	3	1	1	2	4	1	4	2	2	3	1	1	4	1	4	1	3	1	4	2
				4	2	4	1	2	2	3	2	4	1	3	1	2	3	1	1	3	3	3	4	3	4	1	2	4	2	1	1	3	4	3	3	1	4	1	2	1	4	2	1	4	4	1	3	4	3
				1	1	1	2	3	1	4	2	1	3	1	4	1	1	1	3	1	1	1	3	4	3	1	1	1	4	4	1	2	1	2	1	1	1	2	2	1	1	1	2	1	4	1	1	1	4
				1	3	1	3	1	2	3	4	1	1	2	3	4	1	4	3	1	2	2	3	4	3	4	3	1	2	2	3	3	4	3	4	1	1	3	2	1	2	2	3	3	3	3	3	4	3
				4	4	4	4	1	1	2	4	3	1	2	2	3	2	3	2	2	3	3	1	2	1	1	1	1	3	1	3	1	4	3	1	1	4	2	3	2	4	2	3	2	4	3	1	2	2
				1	4	4	4	1	1	3	2	2	4	3	1	4	1	4	3	4	3	4	4	1	1	1	4	1	2	3	4	1	3	4	2	1	4	4	2	1	4	3	1	2	2	1	1	4	3
				3	4	1	1	1	1	4	3	4	1	3	3	4	4	1	1	1	3	1	1	3	4	3	4	3	1	2	4	4	1	1	2	3	1	4	1	3	2	4	3	1	3	2	4	2	4
				4	3	4	1	1	4	1	4	4	3	2	1	1	1	1	1	1	4	3	3	4	1	4	2	3	1	1	2	3	1	4	3	1	1	1	2	4	1	1	1	2	3	4	4	4	3
				3	1	3	3	1	4	3	1	3	4	3	3	4	2	4	1	1	2	4	2	2	3	1	2	4	3	2	1	2	3	3	2	2	1	2	1	3	3	2	3	2	3	4	3	4	3
				2	4	3	3	1	3	4	4	2	1	3	4	2	1	3	4	1	4	1	1	3	4	1	3	4	1	1	4	2	4	3	3	1	2	2	4	2	3	4	1	4	4	3	3	1	4
				4	2	2	4	2	3	1	4	1	2	3	1	3	4	3	4	2	3	4	1	3	4	4	3	4	4	2	3	2	3	3	2	4	1	1	4	1	1	2	1	2	1	2	4	2	4
				1	4	1	1	3	4	4	4	4	3	2	3	4	3	1	2	1	2	2	1	3	3	3	3	2	1	3	3	4	1	2	1	2	4	3	1	3	4	2	1	3	4	1	4	4	3
				4	3	4	1	3	1	4	3	4	3	1	1	3	1	1	3	4	2	1	2	3	3	1	3	1	3	2	1	1	4	1	3	4	1	2	3	2	1	1	4	3	1	1	2	3	3
				3	1	2	1	1	2	4	3	1	2	1	1	1	1	4	1	1	3	3	1	2	3	2	3	4	1	3	4	3	4	3	2	2	2	4	4	4	4	1	3	1	3	4	3	2	4
				2	4	1	3	3	4	2	4	3	2	4	4	4	1	4	4	3	1	3	4	4	1	1	4	4	1	4	1	3	1	2	4	2	3	4	1	3	1	3	4	4	1	1	3	1	1
				3	1	1	4	2	4	4	3	4	1	1	1	1	1	4	2	3	4	4	4	4	2	2	4	4	3	4	2	4	3	2	3	3	1	4	4	4	1	3	4	3	2	4	4	2	1
				3	1	4	4	3	2	1	4	1	4	1	1	1	3	1	4	1	3	2	3	4	3	4	2	4	2	4	2	3	1	3	1	2	3	4	2	1	4	1	3	4	2	1	3	4	4
				2	3	3	1	1	1	3	1	2	3	4	1	1	1	3	1	1	1	4	3	4	3	4	1	4	4	1	1	1	4	3	4	2	3	3	3	3	1	1	4	1	1	4	2	2	3
				2	3	2	1	2	4	3	3	4	1	3	2	2	3	2	4	3	2	2	4	1	4	3	1	1	1	3	1	2	2	3	2	2	4	4	3	1	3	4	2	3	3	3	1	4	3
				4	4	3	2	1	1	4	4	4	1	4	1	2	3	4	1	3	4	3	1	4	1	2	4	2	1	3	3	4	2	2	2	1	1	4	3	3	2	3	1	1	4	3	1	1	3
				4	3	2	4	4	2	1	4	4	3	4	4	4	3	1	4	3	1	1	1	4	2	1	3	2	1	4	4	1	2	4	1	4	1	4	4	1	4	3	1	4	1	4	2	3	4
				3	4	3	4	1	2	3	3	4	4	3	1	1	4	3	3	4	1	3	3	2	3	4	3	4	3	3	4	2	3	1	4	2	1	4	1	1	1	3	1	4	2	3	4	4	1
				4	4	1	3	3	4	2	1	3	3	4	1	4	3	4	3	3	3	3	1	4	3	1	1	2	1	3	3	4	3	3	1	4	2	1	1	3	4	3	4	3	3	1	1	3	4
				2	3	1	3	1	4	2	1	2	4	1	1	1	4	4	4	3	2	1	2	4	2	3	3	4	4	1	3	1	4	4	3	2	1	4	1	4	3	1	2	1	2	1	3	3	1
				4	1	4	3	4	4	2	3	2	3	3	3	3	1	1	3	1	4	4	3	3	1	2	1	3	3	1	4	3	2	4	3	1	3	3	1	1	3	1	3	4	4	3	1	4	4
				4	1	1	4	3	2	1	2	1	1	2	1	1	4	1	4	1	1	1	1	1	2	1	4	3	3	4	1	4	1	2	3	1	1	4	1	1	4	1	4	3	1	3	1	1	4
				1	3	4	1	3	2	3	3	4	1	1	3	1	1	4	4	3	3	4	4	2	4	3	1	1	1	1	3	3	1	1	4	1	1	3	1	1	3	1	4	1	2	4	3	1	4
				3	4	4	1	1	2	3	3	3	4	1	4	1	1	1	3	1	3	4	1	2	4	4	1	3	4	4	2	4	4	3	2	1	3	3	1	3	1	1	1	2	3	3	1	3	4
				4	1	3	3	1	3	2	3	3	2	2	3	4	1	4	2	1	3	1	3	2	1	3	2	3	3	1	4	4	2	2	4	3	3	4	3	3	1	1	4	1	3	3	1	2	1
				3	1	2	1	4	3	4	4	4	3	1	2	1	3	2	2	1	1	3	4	1	3	3	3	1	2	3	4	4	4	1	2	4	3	3	4	1	3	3	2	4	4	1	4	2	1
				3	4	4	1	4	2	4	3	2	4	3	2	4	1	2	3	3	1	3	1	4	2	1	2	3	1	3	1	3	3	4	3	4	4	2	3	3	4	4	1	2	4	1	1	1	2
				3	4	4	1	2	3	1	4	1	4	1	1	2	3	4	3	1	4	2	3	2	3	2	3	1	4	4	3	1	3	3	4	3	4	3	2	1	3	4	2	1	4	1	3	1	1
				4	3	4	3	3	4	2	3	2	4	2	2	2	1	3	2	1	3	4	4	3	3	3	1	2	2	2	4	2	2	1	4	1	4	1	3	2	3	1	1	3	1	4	3	1	1
				1	2	1	4	2	4	3	3	2	2	4	3	4	3	3	1	1	1	4	4	4	3	3	3	2	2	1	1	4	3	4	4	4	3	4	3	3	1	1	2	2	3	4	1	4	2
				4	4	1	4	3	2	1	4	3	3	4	4	3	3	2	1	1	4	3	1	3	1	1	2	2	3	1	4	2	4	3	1	4	3	3	1	3	2	1	2	4	1	1	1	2	2
				3	1	2	4	4	3	2	2	1	3	1	2	3	1	4	3	4	1	2	4	3	4	4	3	2	3	3	1	3	1	4	2	3	3	4	3	1	2	3	4	1	1	1	3	4	1
				1	3	2	4	1	4	1	2	3	4	1	1	3	4	4	2	2	2	3	4	3	4	2	3	1	3	3	3	1	4	1	3	3	3	3	4	1	3	4	2	2	3	3	3	3	3
				4	4	2	4	2	2	4	4	3	3	2	1	2	1	2	1	1	3	4	2	2	1	1	4	3	4	1	1	4	2	3	1	3	4	3	4	4	4	4	3	2	4	2	3	4	1
				3	3	2	2	4	1	3	1	2	4	4	2	4	2	1	2	2	1	1	3	4	1	3	4	3	4	2	4	2	2	3	4	2	4	3	4	2	1	4	1	4	1	4	1	4	1
				4	1	1	3	4	1	1	4	3	4	1	1	3	4	1	4	1	1	2	2	1	4	2	4	4	1	3	4	1	3	3	2	4	3	1	3	1	1	1	3	4	2	1	1	2	4
				3	2	2	4	3	2	3	1	4	4	1	4	1	2	3	1	2	1	3	4	1	3	1	3	4	2	1	3	1	2	3	1	4	3	4	3	4	4	1	1	1	1	1	1	4	2
				2	3	4	4	1	1	2	4	4	2	3	1	1	4	1	4	4	3	1	1	3	4	4	4	3	1	4	4	3	1	3	4	4	2	4	4	3	4	1	2	4	4	1	4	2	1
				2	1	4	3	3	3	1	2	1	4	1	3	1	3	4	3	3	3	1	2	2	1	1	4	4	2	4	4	1	3	1	2	2	4	2	1	2	3	3	4	4	4	3	1	3	1
				3	3	1	1	4	4	4	1	3	2	1	3	1	3	3	1	4	2	3	1	2	4	4	1	2	4	1	3	4	3	4	4	3	3	2	1	2	1	4	2	2	2	2	1	2	1
				3	3	4	2	1	3	1	1	3	3	1	3	3	2	3	1	1	2	1	3	1	1	3	3	1	3	1	3	2	4	3	3	1	1	3	4	3	2	4	4	1	4	2	3	1	3
				3	4	4	1	2	3	4	4	4	3	3	1	2	1	4	1	1	2	1	3	3	4	3	3	1	4	2	1	3	4	4	1	1	3	1	3	4	3	4	3	4	1	1	2	1	1
				2	2	1	2	3	1	1	4	4	4	4	2	4	2	3	3	2	2	3	3	1	1	3	3	4	1	4	3	2	3	4	4	2	2	1	3	1	2	4	1	4	3	4	3	4	3
				4	3	3	2	3	1	2	4	1	1	4	4	4	1	1	3	2	1	1	3	1	1	1	1	4	3	2	1	4	1	1	3	3	1	4	1	1	4	3	2	3	1	1	4	1	4
				2	1	4	2	1	1	2	3	4	1	4	2	4	2	3	4	3	4	4	4	4	2	2	4	4	1	3	1	4	1	1	4	1	1	1	2	4	4	1	3	4	4	2	2	2	1
				1	1	2	1	1	3	1	3	4	3	1	3	4	4	4	2	2	3	1	1	4	2	4	3	1	3	4	4	4	1	3	3	2	1	4	4	3	3	2	2	3	4	4	2	4	1
				2	1	2	1	2	3	3	4	3	1	2	1	3	1	4	2	4	1	3	4	4	1	1	3	4	1	1	4	3	3	3	4	4	1	3	3	4	1	3	4	4	2	3	4	1	3
				4	3	1	1	3	3	3	4	4	2	4	3	1	1	1	3	2	1	3	4	3	2	1	3	4	2	4	3	2	1	1	4	1	4	2	4	4	4	3	2	1	2	1	1	3	4
				4	1	3	4	4	4	1	3	4	3	4	3	4	2	2	4	2	1	4	1	4	3	1	1	3	2	3	2	2	3	1	4	2	1	1	2	1	1	3	2	4	1	3	4	2	1
				3	1	4	4	2	2	3	4	2	4	1	4	1	2	3	2	4	4	4	4	1	4	3	4	4	3	3	3	4	1	2	1	2	1	3	3	3	4	3	2	4	1	1	1	1	2
				3	1	1	4	2	4	1	2	4	4	2	4	2	1	2	3	3	1	2	4	2	4	1	4	2	3	2	4	3	4	3	3	3	4	4	2	4	2	1	4	4	2	1	1	4	4
				3	4	1	2	3	4	4	1	2	2	3	3	4	4	3	2	3	1	1	1	3	3	3	4	3	4	1	3	3	4	3	2	3	3	4	4	3	2	4	2	3	2	4	3	2	4
				4	1	4	4	2	4	2	3	1	2	1	1	3	2	2	4	1	1	1	3	2	4	4	4	3	2	3	1	1	1	1	2	3	1	2	4	3	1	4	1	1	4	1	4	3	4
				3	4	4	4	1	4	2	2	4	4	4	4	1	1	1	4	2	3	3	3	3	3	1	1	3	4	3	3	4	4	4	3	1	1	4	3	2	1	2	3	2	3	4	1	4	4
				1	4	4	3	3	1	3	4	1	1	4	1	3	2	4	2	3	2	4	1	1	2	1	3	4	4	4	4	4	4	2	3	4	4	4	4	3	1	2	2	1	2	3	3	2	3
				1	2	3	3	1	4	1	4	1	1	1	2	4	1	1	4	1	4	4	1	1	1	1	3	3	3	4	1	1	4	1	4	2	2	4	1	1	4	4	1	1	1	1	1	3	2
				3	1	1	1	1	3	1	1	4	1	3	4	2	4	1	1	3	4	3	1	4	3	2	2	2	4	3	3	2	1	1	4	3	1	3	4	2	4	2	1	3	1	2	2	3	1
				2	3	2	1	3	2	2	4	2	1	4	3	1	4	3	4	2	3	3	1	4	4	4	4	1	4	2	4	1	4	2	1	4	4	3	1	2	1	1	4	4	3	1	4	2	1
				1	1	1	4	1	3	3	2	2	4	4	3	1	4	1	2	4	4	1	4	3	1	1	3	2	3	1	3	3	4	2	3	4	1	1	4	4	1	3	1	1	1	3	2	1	4
				1	3	1	1	4	3	4	3	2	3	4	3	1	4	1	2	1	3	4	3	1	1	1	1	1	1	3	3	1	4	2	4	1	1	2	2	4	2	4	2	1	3	3	3	3	4
				2	1	3	4	4	4	2	4	1	2	2	1	2	3	1	1	3	1	3	4	2	4	2	1	4	1	1	3	4	3	3	3	2	1	1	3	1	2	3	2	3	1	4	1	1	3
				4	1	4	2	3	4	3	4	1	1	3	3	1	2	3	4	3	4	4	3	4	3	3	4	4	1	2	2	3	1	1	1	3	1	1	3	1	2	3	2	4	4	3	3	2	1
				2	1	4	1	3	1	3	2	2	4	2	4	4	1	1	3	1	4	4	3	2	1	1	4	2	1	1	2	3	2	3	1	3	4	1	4	1	1	1	3	2	4	4	3	3	4
				3	1	1	3	3	4	2	3	3	3	3	1	2	3	1	4	2	3	4	3	1	4	1	3	4	2	4	4	2	4	2	4	1	1	4	3	4	2	4	1	3	4	2	1	1	4
				4	2	2	1	2	1	4	3	4	1	3	3	3	1	1	2	4	1	1	1	1	3	1	4	3	2	4	4	1	4	4	1	3	3	1	4	1	3	1	3	3	4	4	1	1	1
				1	4	1	3	3	4	2	4	4	3	1	1	3	1	1	4	4	3	2	3	4	4	4	1	4	1	1	3	3	3	2	3	2	3	2	4	2	4	2	1	4	2	4	1	3	3
				3	2	1	3	1	3	4	1	1	4	1	4	4	2	3	2	1	2	4	1	4	1	1	2	3	2	4	4	4	4	2	1	3	3	1	3	4	2	3	1	4	1	4	1	3	4
				1	1	3	3	3	1	4	3	1	2	1	3	4	2	4	4	1	2	1	4	4	3	2	4	2	1	1	3	1	4	3	4	1	1	4	3	2	3	3	1	2	4	4	1	4	2
				2	1	2	1	3	2	4	1	3	4	2	1	4	1	3	3	2	1	1	4	2	1	3	1	3	4	1	2	2	4	4	4	3	4	1	1	4	3	1	2	4	1	1	1	4	3
				3	3	1	1	1	4	3	2	4	4	4	4	1	1	4	3	3	1	3	2	1	2	4	4	1	3	4	2	3	2	3	4	1	3	4	4	4	2	4	3	1	1	4	3	4	3
				3	4	1	1	3	4	2	4	3	1	4	3	1	3	4	1	3	3	3	2	4	4	1	4	2	2	4	3	1	2	2	2	1	1	1	4	1	4	1	3	4	2	4	3	1	2
				1	1	4	1	1	4	3	4	3	1	2	1	4	1	4	1	2	2	4	3	2	1	4	3	4	4	1	2	4	1	1	4	1	1	3	3	3	1	3	4	3	1	2	3	1	4
				3	2	1	4	4	3	1	2	3	3	2	4	3	1	1	4	4	1	4	3	4	3	4	2	1	3	3	3	2	3	3	4	3	1	2	4	3	1	3	1	4	1	2	2	1	3
				3	3	4	1	4	4	2	4	1	3	3	3	2	1	3	3	2	1	1	4	2	4	2	4	1	4	3	1	3	2	2	4	1	4	1	3	4	1	4	1	3	4	3	4	4	4
				4	2	2	3	1	4	1	1	4	3	4	4	1	2	4	1	1	4	2	2	3	4	3	1	3	1	3	2	4	3	2	3	1	4	3	1	2	4	4	1	3	1	3	3	4	1
				3	1	1	1	1	3	1	2	1	3	2	4	2	3	1	2	4	3	4	3	4	3	2	3	3	2	3	3	1	1	3	2	1	4	4	2	3	2	1	2	4	3	1	1	3	4
				4	4	4	4	4	4	3	2	3	4	4	4	3	4	3	1	4	2	1	3	2	4	2	3	3	1	3	4	3	3	4	3	4	3	2	4	4	4	1	2	1	2	1	4	2	1
				3	2	1	4	3	4	1	3	4	3	3	4	2	1	2	4	3	2	3	3	1	4	4	1	2	1	3	4	3	3	3	1	3	4	4	1	1	1	3	1	3	1	1	1	1	4
				3	1	1	4	3	4	4	1	4	1	4	3	2	3	1	4	1	4	3	3	4	4	1	1	3	4	4	3	4	3	2	3	4	4	2	1	2	1	3	1	3	4	3	1	3	2
				1	1	4	1	3	4	3	4	1	4	2	3	3	4	1	4	2	1	1	4	1	3	1	3	2	4	2	1	1	3	3	3	1	4	3	4	1	3	3	4	1	2	4	3	2	1
				3	2	1	1	3	1	4	3	2	3	4	3	1	3	2	1	4	1	1	4	2	4	4	3	3	1	1	3	2	1	1	3	1	1	4	1	3	1	1	3	1	3	3	1	1	1
				4	4	1	3	4	3	2	2	2	1	1	3	1	1	3	2	3	3	4	2	1	1	3	4	3	1	4	4	1	3	2	4	3	3	1	4	2	2	2	1	4	4	3	1	4	3
				4	2	1	4	3	4	4	4	1	4	3	4	4	3	2	4	3	4	3	2	3	4	4	1	3	1	3	1	4	1	4	4	1	3	3	1	2	4	4	2	4	3	1	1	1	2
				3	3	2	3	4	3	1	1	2	4	2	3	1	1	3	3	2	4	1	4	3	2	3	1	3	2	4	3	4	4	2	1	1	1	1	1	1	3	4	3	1	2	2	1	4	3
				2	3	1	4	3	3	4	3	1	2	1	1	3	1	4	3	1	1	3	3	3	1	1	1	1	4	2	3	2	1	4	3	1	4	3	1	3	2	1	1	2	2	3	1	2	1
				2	3	1	3	4	3	1	2	3	1	1	4	4	2	4	1	2	4	3	4	1	4	4	1	1	3	1	4	4	4	1	4	4	3	2	4	1	3	3	1	1	1	1	3	1	1
				1	1	3	1	2	1	4	3	4	1	2	4	3	4	1	1	1	3	4	1	2	4	2	4	4	3	4	3	1	4	4	4	3	4	1	4	1	2	1	1	4	2	3	1	4	3
				2	1	1	4	1	4	4	1	3	4	2	1	4	3	1	4	2	3	3	4	1	4	3	1	4	2	3	4	4	1	3	2	4	3	2	3	2	2	3	1	2	4	2	3	1	1
				4	1	4	4	2	4	1	4	1	1	1	3	4	4	1	4	3	4	1	2	3	3	3	1	3	1	3	2	1	3	1	4	4	1	2	3	3	3	1	3	4	2	1	3	2	4
				1	2	4	1	3	3	2	1	1	3	4	2	3	4	2	1	4	2	1	3	3	1	4	1	4	1	3	2	2	4	4	2	1	3	4	3	4	3	4	1	2	1	1	1	4	3
				1	2	2	4	3	2	4	2	2	1	1	3	4	1	3	4	4	1	3	3	4	2	1	1	1	2	1	1	4	3	2	1	3	1	1	1	2	3	2	2	1	2	1	3	1	3
				1	3	1	1	1	1	1	4	4	3	2	1	4	4	1	4	4	1	1	1	1	4	1	2	1	2	1	4	4	3	4	3	2	1	1	2	1	1	4	1	4	1	4	3	4	3
				1	3	4	4	1	3	1	3	4	2	4	1	3	2	4	4	4	3	1	1	1	1	1	3	4	4	1	3	1	4	1	1	1	4	3	1	3	1	2	4	1	1	4	3	3	4
				1	3	1	2	4	4	1	3	3	1	1	4	1	4	2	1	4	2	2	3	3	3	4	3	4	2	2	3	1	4	2	3	3	4	3	4	2	1	4	3	4	4	4	4	4	1
				1	3	4	1	4	3	2	1	3	2	2	3	2	2	1	1	4	4	1	3	1	2	1	4	1	1	4	4	2	1	2	3	4	1	3	4	1	1	4	1	4	2	1	1	4	2
				2	1	1	3	3	3	3	1	3	1	3	1	4	1	2	1	3	2	3	1	3	1	3	2	3	2	4	1	2	2	4	1	1	4	4	3	3	4	1	2	1	1	4	3	1	2
				3	4	1	2	1	3	1	1	4	4	4	3	2	1	4	2	3	2	4	1	1	4	4	3	4	4	1	1	2	2	1	1	4	1	1	1	1	3	3	1	3	2	4	1	4	2
				2	2	1	1	3	1	1	1	3	2	1	1	1	4	1	3	4	4	3	3	3	1	4	4	4	4	1	3	3	3	1	2	3	3	3	3	3	2	3	2	4	3	3	1	1	2
				1	3	1	2	1	1	2	3	4	3	3	1	4	4	3	3	3	4	1	4	3	4	2	4	4	4	1	4	1	4	4	4	4	1	2	4	2	2	4	1	2	4	3	1	1	1
				4	2	4	2	4	3	3	3	3	1	4	3	1	3	1	4	1	2	4	1	2	2	4	4	4	2	3	2	1	1	4	2	2	1	3	4	3	1	4	1	1	1	3	3	3	2
				4	1	3	1	3	4	1	1	3	3	4	1	1	3	1	2	1	1	4	2	3	4	4	3	3	3	3	2	1	1	1	3	2	3	3	1	4	1	1	1	3	3	3	4	2	3
				3	3	3	4	4	2	3	4	4	4	1	1	3	4	1	3	4	4	2	3	2	2	1	4	4	2	3	4	2	1	4	1	4	1	3	4	4	4	4	4	1	4	3	4	3	1
				3	2	3	1	4	3	1	3	1	2	4	3	2	2	1	4	2	1	2	3	2	2	1	4	3	1	1	4	4	4	3	1	2	1	2	2	4	4	3	3	1	4	3	2	1	4
				1	1	1	4	3	1	2	2	4	3	3	2	3	1	2	4	3	1	3	1	4	2	2	1	1	4	4	4	1	3	2	1	4	4	4	4	4	2	1	3	4	3	1	3	2	2
				3	2	3	1	1	3	3	3	2	3	2	1	4	2	4	1	1	1	2	1	3	4	1	3	3	3	3	1	2	1	1	4	1	3	1	3	1	4	4	1	2	1	2	1	3	3
				1	4	4	2	1	1	4	3	2	4	4	2	4	1	4	2	4	4	1	1	4	3	4	2	2	3	3	4	1	4	1	1	4	1	3	1	1	4	1	3	3	1	1	1	4	2
				1	4	3	3	3	4	1	3	3	4	3	2	1	2	4	4	1	3	2	4	3	1	1	1	3	3	2	2	4	3	4	2	3	3	1	2	1	2	1	2	1	4	3	1	3	4
				1	4	3	1	2	1	2	3	3	3	1	3	1	4	4	4	2	1	1	4	1	1	4	4	1	4	3	4	3	2	1	3	2	3	1	2	4	4	4	1	4	4	1	4	3	4
				3	4	1	3	2	4	4	1	2	3	2	3	4	4	1	1	2	3	4	4	4	1	3	4	4	4	1	2	4	3	1	3	1	1	2	2	4	4	1	1	1	1	1	3	3	2
				1	1	3	3	1	2	2	4	3	3	1	3	4	4	1	3	2	1	4	3	3	1	4	1	1	1	2	3	4	1	3	4	4	1	1	4	4	4	1	4	3	1	4	1	4	2
				1	1	1	4	4	1	4	4	3	1	2	2	4	4	4	1	1	4	3	2	3	1	4	2	1	1	4	2	4	4	1	2	2	1	2	1	1	4	2	2	4	1	1	2	1	4
				4	3	3	1	3	4	1	1	1	3	1	2	2	1	3	1	1	2	3	1	3	2	1	3	2	4	4	3	1	2	2	2	3	1	4	1	1	3	1	4	4	2	4	3	4	2
				2	3	1	4	3	1	3	4	4	3	4	4	1	2	2	3	4	2	4	2	4	4	3	3	2	1	1	1	1	3	2	4	2	2	2	2	4	3	1	4	4	4	3	1	2	2
				1	3	3	1	3	2	3	4	2	1	1	2	3	2	3	4	4	2	3	4	2	1	2	3	3	4	3	4	2	1	2	3	4	1	4	2	4	3	3	1	2	3	4	4	3	1
				1	3	4	1	1	1	3	1	4	3	3	4	1	1	1	4	2	3	1	4	1	3	3	1	4	3	1	4	1	1	3	4	3	3	1	4	3	4	3	4	2	1	1	1	4	2
				4	1	2	1	4	3	3	4	1	2	2	4	1	1	2	3	4	2	1	4	3	4	3	3	3	1	3	3	3	4	2	2	3	1	1	1	4	2	2	3	1	1	1	2	1	1
				4	2	3	4	4	3	4	4	1	1	2	2	2	1	3	4	1	1	3	1	1	1	2	1	2	4	4	3	3	3	1	4	4	3	1	4	4	1	3	2	1	2	4	4	3	1
				1	4	4	4	4	2	2	1	4	4	4	1	4	2	1	1	4	1	1	2	1	3	4	2	4	1	1	4	3	4	1	3	4	1	2	1	3	2	1	2	1	1	1	1	1	1
				2	1	3	4	4	4	1	1	4	3	4	3	1	1	1	4	4	1	3	3	3	1	4	1	3	1	4	4	4	3	3	1	1	4	3	4	1	1	4	3	1	4	4	1	4	2
				1	2	4	4	4	3	3	1	3	3	2	4	4	4	1	1	3	3	2	4	2	4	4	3	2	1	1	1	1	4	3	4	3	4	2	1	4	2	2	1	1	3	3	1	2	2
				4	3	2	1	4	4	4	3	3	3	4	1	2	3	4	1	1	1	1	4	3	2	4	1	4	3	1	4	2	3	3	1	4	1	2	1	1	3	1	4	1	4	2	4	3	4
				1	3	1	1	3	4	4	3	2	2	1	3	1	1	4	2	1	2	3	3	2	4	1	4	1	2	1	1	2	4	4	2	3	2	1	1	3	4	3	1	4	1	2	1	1	2
				4	4	2	4	4	2	4	1	1	4	1	1	2	1	2	1	4	3	3	1	3	3	2	3	4	2	3	4	4	1	4	1	3	4	1	1	3	2	1	1	3	3	2	2	4	3
				2	2	3	1	4	1	3	3	3	1	3	4	1	4	3	2	1	4	4	1	4	4	1	4	4	4	3	3	2	3	4	4	4	3	1	1	2	1	1	4	4	4	2	1	4	3
				1	4	4	4	2	3	2	2	1	3	4	3	1	1	1	3	3	1	4	2	2	4	3	4	3	1	3	2	3	2	2	1	1	3	4	4	4	4	3	3	3	4	2	3	3	3
				4	2	4	3	4	4	3	4	4	3	4	3	4	2	2	3	3	1	2	1	4	3	2	3	3	3	4	3	4	4	2	1	4	2	2	4	1	1	1	4	4	4	4	4	2	1
				3	4	4	4	1	4	1	2	1	1	1	4	2	1	4	3	1	3	4	1	2	1	4	1	1	1	1	4	4	3	3	4	2	1	1	3	3	1	3	3	3	3	3	1	2	4
				4	4	3	3	3	1	1	1	1	4	4	1	1	2	3	3	3	3	4	3	3	3	4	3	3	1	3	4	2	2	4	1	1	1	3	4	3	1	2	1	2	4	1	3	2	1
				1	1	1	1	3	1	1	3	1	4	1	4	4	3	4	1	4	1	1	2	1	2	4	1	1	4	1	4	4	1	1	3	2	4	1	4	4	3	1	3	1	3	4	4	4	2
				4	1	4	2	4	2	1	1	3	1	1	4	4	1	4	1	1	2	4	3	2	4	3	2	1	2	2	4	3	1	1	3	1	2	2	4	1	4	3	4	3	3	4	2	3	3
				4	3	4	4	3	3	1	1	4	4	3	3	4	3	1	3	2	3	2	4	2	1	4	2	3	1	1	1	2	4	3	4	1	1	4	2	3	4	1	4	3	1	2	3	4	3
				1	1	1	1	1	2	1	2	3	1	4	1	2	3	4	2	4	3	3	1	2	4	2	2	3	3	2	4	4	3	2	3	4	4	1	1	1	4	3	4	3	3	3	4	1	4
				3	3	1	2	1	1	2	3	4	3	1	4	4	1	2	3	3	3	1	3	2	2	2	4	1	4	1	1	4	1	1	1	1	1	1	1	4	2	1	1	4	3	3	3	3	3
				4	1	4	3	2	1	4	4	4	1	4	3	2	4	1	4	1	1	2	4	4	4	4	2	3	4	1	1	1	4	1	3	1	3	1	1	2	2	2	3	2	3	3	4	4	4
				3	1	2	1	1	4	3	4	4	2	2	1	3	3	3	2	4	1	4	1	4	2	1	1	1	4	3	2	2	1	4	3	3	2	4	2	3	1	1	1	1	3	1	3	4	1
				1	3	4	4	1	4	4	1	3	1	2	4	4	3	3	4	3	1	3	1	3	1	3	1	4	3	3	3	4	1	4	4	3	2	3	3	3	1	1	4	3	4	3	3	2	3
				4	1	3	3	4	3	1	4	1	4	4	1	4	3	1	3	3	4	2	1	2	3	3	1	3	4	4	4	1	3	2	1	3	4	3	4	3	3	1	2	4	4	1	4	2	1
				4	3	4	3	2	4	4	4	3	2	2	4	3	1	4	1	1	1	4	1	3	1	3	3	1	1	2	2	4	4	4	1	1	2	4	3	4	4	4	4	2	1	1	3	4	1
				2	4	4	3	4	1	4	3	4	1	3	2	1	4	4	2	1	4	2	3	1	4	1	4	1	1	1	1	3	1	1	1	1	1	2	1	4	4	1	4	4	1	4	2	3	2
				4	3	3	3	3	3	1	2	2	3	1	2	1	1	1	2	3	1	4	4	4	1	4	2	3	1	2	1	3	2	2	1	4	1	1	1	1	1	2	4	3	1	1	1	4	3
				2	3	4	1	4	4	1	3	3	2	4	1	3	1	4	1	4	4	4	4	4	3	3	3	1	1	4	2	4	2	4	3	1	3	1	2	4	1	3	1	2	4	3	4	3	2
				4	1	3	3	3	1	2	4	3	1	4	1	4	3	4	1	3	4	4	2	4	1	3	4	3	3	1	1	2	1	3	3	4	4	4	3	1	4	1	4	1	4	4	4	3	4
				3	3	4	3	4	1	2	1	4	4	4	1	2	1	1	2	1	1	3	1	4	1	1	4	4	4	1	3	2	4	2	1	2	1	3	3	4	1	2	3	4	1	3	2	1	3
				2	3	2	2	4	3	3	1	2	3	3	3	4	3	3	3	1	4	3	4	4	2	1	1	3	2	4	4	4	4	1	1	3	2	1	1	3	1	1	1	4	2	2	1	1	2
				3	3	3	2	3	4	4	1	4	1	1	1	1	3	2	4	1	2	1	2	2	4	2	3	1	3	2	1	1	4	4	1	4	1	3	4	3	1	2	4	4	3	2	4	1	3
				4	4	4	2	2	1	3	4	1	3	2	2	3	2	4	4	2	4	4	2	4	3	4	2	2	4	3	3	1	3	3	3	1	1	1	1	1	3	1	4	4	3	4	4	3	2
				4	4	4	1	3	1	3	3	1	1	2	1	4	2	2	3	3	4	1	3	3	4	1	2	2	3	1	4	1	4	2	1	2	2	4	4	1	4	3	1	3	4	1	1	2	4
				3	3	4	2	3	1	2	1	2	2	1	3	2	4	1	4	4	4	2	1	3	1	1	1	4	3	2	1	3	4	2	2	4	4	1	3	1	3	3	2	4	4	1	4	2	4
				4	1	2	1	2	1	4	2	3	3	2	2	1	1	4	2	2	1	1	1	2	4	2	1	1	4	1	1	3	2	4	4	1	1	1	3	1	4	3	4	2	3	1	3	1	1
				1	4	4	1	1	4	2	4	4	1	4	4	2	4	4	1	2	2	3	4	4	4	1	3	3	3	2	4	4	4	2	3	1	2	1	1	1	4	3	3	3	2	1	3	4	2
				1	1	4	1	1	1	4	3	4	1	1	4	1	1	4	1	1	1	1	1	3	1	3	3	2	2	1	4	2	1	1	1	1	4	4	1	3	1	3	1	1	1	1	1	2	1
				1	3	4	4	3	2	1	4	4	2	1	1	4	4	1	2	4	1	4	4	3	3	3	1	3	4	1	1	3	3	1	1	4	4	2	3	3	1	3	3	2	4	4	3	4	3
				1	3	3	3	4	4	4	4	1	1	4	2	1	4	1	1	4	4	2	1	4	4	1	2	4	1	4	4	4	2	3	4	3	2	4	2	3	3	4	3	1	2	4	2	1	2
				4	4	4	1	2	1	3	2	2	1	4	1	4	3	2	2	1	1	4	1	4	4	4	1	3	3	1	3	4	2	4	4	4	1	3	4	2	2	4	3	3	3	1	3	1	2
				3	3	1	3	3	4	2	1	4	2	1	2	4	2	4	3	3	4	1	2	3	3	2	3	1	4	4	1	2	1	3	4	2	1	1	4	3	3	1	3	4	1	3	3	3	4
				1	1	1	2	2	4	3	3	3	4	3	2	4	2	4	4	3	1	1	4	3	4	3	4	3	4	1	2	4	2	1	3	3	3	4	2	4	4	2	4	3	1	1	4	1	4
				4	1	1	1	2	3	1	3	1	4	1	1	4	4	4	3	2	4	2	3	1	3	2	1	1	4	3	1	1	1	3	1	1	2	4	2	2	3	1	4	1	4	2	1	3	3
				4	1	1	1	1	1	1	4	1	3	2	2	1	4	1	3	1	1	3	1	4	2	1	2	3	1	3	2	1	3	2	3	3	1	3	2	2	4	4	4	4	4	2	1	1	3
				1	2	1	4	4	2	1	3	1	4	4	1	1	3	4	4	1	4	1	2	4	3	4	3	4	1	3	4	3	2	3	2	2	2	1	4	1	4	4	1	3	4	3	3	3	3
				1	3	2	1	3	2	1	3	3	3	2	1	2	4	2	1	3	4	3	2	2	2	3	1	2	1	4	4	1	1	4	3	1	4	4	1	1	3	2	3	2	1	4	4	3	4
				3	4	1	3	1	2	3	1	1	1	4	1	3	1	4	3	4	4	4	3	2	2	2	2	3	4	1	3	3	4	1	3	4	1	2	1	1	3	1	3	2	2	3	1	2	4
				1	2	1	4	1	1	2	1	3	1	4	4	3	1	3	2	3	4	4	3	1	1	1	2	2	2	1	1	3	1	2	3	4	2	1	3	4	4	3	4	3	4	3	3	3	4
				1	1	2	1	2	4	4	3	2	1	2	1	4	4	4	4	2	2	2	2	3	4	4	1	1	2	3	3	1	4	3	1	3	1	4	3	2	3	4	1	1	1	3	4	2	2
				2	3	1	1	4	4	1	1	3	1	1	2	4	1	3	3	1	1	2	4	3	4	3	3	4	1	4	4	4	2	3	3	1	1	1	4	1	4	1	1	1	1	1	3	2	2
				4	4	1	2	1	4	1	2	2	3	4	2	1	1	2	3	3	4	4	3	4	3	3	4	2	4	2	4	1	2	4	4	4	1	1	4	4	3	3	4	3	1	1	4	2	2
				1	3	4	4	4	4	3	2	1	2	4	3	3	4	1	1	1	2	1	4	4	4	3	4	2	3	3	4	4	4	1	2	1	3	2	3	3	4	4	1	4	4	3	2	1	4
				3	1	4	4	3	3	4	1	4	1	1	3	4	3	1	4	1	4	4	3	1	3	1	2	1	4	4	2	1	4	1	1	2	3	1	4	2	3	3	3	1	2	3	1	4	3
				4	1	2	4	4	3	3	4	4	2	4	2	1	1	1	3	2	4	2	4	1	3	1	4	1	4	3	4	3	2	1	3	1	1	3	3	3	1	4	4	1	3	1	1	1	1
				3	4	3	4	2	1	1	3	1	4	3	4	4	4	2	2	1	1	3	1	1	2	1	3	3	4	4	4	4	1	3	2	2	4	3	3	3	4	4	3	4	4	1	1	3	4
				3	1	3	3	4	1	1	4	1	2	2	2	1	3	2	4	1	4	3	2	2	3	1	1	2	4	2	2	1	1	2	2	3	4	4	4	3	4	2	3	1	3	4	3	3	2
				4	2	4	4	4	4	2	3	1	4	4	4	1	3	3	2	4	1	1	2	2	1	1	2	3	3	1	3	3	3	1	4	4	1	3	1	1	2	1	4	2	2	1	3	3	4
				3	3	4	2	1	4	4	2	1	4	3	1	3	4	4	3	4	4	1	1	1	1	1	1	1	3	4	1	1	1	4	1	1	3	1	4	3	1	1	4	2	4	2	1	4	4
				4	4	4	1	3	1	1	4	1	4	4	1	3	2	2	4	1	2	1	3	4	3	3	2	4	4	4	2	3	4	4	1	4	2	3	3	3	3	4	3	2	4	3	1	3	1
				4	2	1	2	1	2	4	2	1	1	3	3	4	3	4	3	4	2	4	3	1	3	3	2	2	3	3	3	1	3	4	3	1	3	1	4	4	2	4	4	4	4	1	4	2	1
				3	2	2	4	1	4	4	4	2	3	3	4	3	1	1	1	1	3	1	1	2	1	3	1	2	1	4	3	4	4	2	4	1	4	4	3	3	1	1	2	1	4	4	4	3	2
				1	3	3	4	3	4	1	4	1	2	2	1	3	3	2	4	2	4	1	1	1	1	1	2	4	3	4	3	3	2	3	2	2	1	1	3	1	4	4	4	4	1	4	1	1	3
				4	4	1	1	4	4	4	1	2	3	4	1	2	4	3	1	2	4	4	3	4	1	4	3	1	3	4	4	3	3	3	1	1	4	3	2	4	4	4	3	4	2	4	3	3	1
				1	1	2	1	1	1	2	3	3	3	3	2	1	3	4	1	1	4	1	4	1	2	3	2	1	1	1	4	1	3	1	3	4	1	1	1	1	4	4	3	4	3	4	1	3	1
				4	3	4	3	3	4	2	4	1	1	1	4	4	3	2	2	1	3	2	3	3	3	3	1	4	1	4	1	4	3	4	1	1	4	4	4	4	1	2	2	1	1	1	4	4	2
				3	4	3	2	4	3	2	4	3	4	4	3	4	4	4	4	4	1	3	1	3	3	4	2	3	1	1	1	1	1	3	4	1	1	3	2	3	2	4	1	4	4	3	3	3	1
				3	4	4	3	4	3	1	3	3	4	3	4	3	3	3	4	4	4	4	2	3	4	3	1	3	1	3	3	4	3	1	2	3	2	2	1	2	3	3	3	3	2	4	4	3	4
				3	2	4	1	1	1	3	1	1	4	3	4	1	4	4	2	1	3	4	2	4	1	3	1	3	2	3	4	2	3	2	1	1	3	4	1	2	3	3	2	1	3	4	4	3	1
				3	4	4	3	1	3	3	2	4	2	1	1	3	1	3	4	2	4	2	3	3	1	4	4	4	1	3	1	3	4	4	2	4	2	4	3	1	3	2	1	3	2	3	1	4	4
				1	2	3	4	4	3	4	4	3	3	3	1	1	4	4	3	2	1	2	4	1	1	4	3	4	3	3	4	2	1	3	1	1	2	3	3	4	1	4	3	3	1	1	4	4	3
				2	4	3	1	4	3	3	1	2	4	1	3	1	4	1	4	1	1	1	2	2	3	4	3	4	4	3	3	1	2	3	4	1	1	4	3	2	2	3	3	4	4	4	1	4	1
				2	1	1	4	2	1	4	3	2	4	3	1	2	1	1	4	2	2	2	3	4	1	4	3	3	4	4	3	1	3	3	1	2	1	4	4	2	2	4	4	3	1	2	4	3	4
				3	1	4	4	2	1	3	1	3	3	3	2	3	3	1	1	4	3	4	3	1	3	3	2	3	1	1	1	1	3	3	1	1	1	4	1	3	3	3	3	3	2	4	3	3	1
				4	1	4	4	1	4	4	4	4	1	3	4	3	1	3	3	1	4	4	4	2	3	1	3	2	4	4	1	2	1	3	1	2	1	3	4	1	3	1	1	3	3	1	1	1	1
				1	4	1	1	1	1	1	4	1	3	3	3	2	1	4	1	2	4	4	4	3	3	3	1	1	3	2	1	4	2	4	4	1	3	3	1	4	4	1	4	3	3	3	3	1	4
				2	1	1	2	3	3	2	1	1	4	1	4	3	2	3	4	2	2	4	3	1	1	4	3	4	3	2	1	3	2	3	1	2	3	1	4	4	3	4	3	4	1	2	4	4	2
				4	1	2	3	1	4	4	4	2	4	4	3	2	3	2	3	3	1	4	4	3	3	4	4	4	4	1	2	4	1	2	1	4	2	1	4	4	1	1	3	4	4	2	1	4	3
				1	1	2	2	4	1	1	3	1	3	3	4	1	3	1	3	3	4	1	2	1	1	1	1	4	4	4	2	1	4	3	4	2	2	1	4	2	4	1	4	4	1	3	4	2	2
				4	1	4	4	4	3	4	3	1	2	1	4	1	4	2	2	1	4	3	4	4	1	1	1	4	1	1	1	2	4	4	2	4	2	1	1	2	3	3	3	3	2	4	2	4	2
				4	2	2	4	2	2	3	4	1	4	3	3	4	4	1	4	2	2	2	3	1	4	4	4	1	4	3	4	3	4	2	4	1	1	4	1	4	2	3	4	4	4	2	1	2	3
				4	3	3	3	4	2	1	1	3	4	4	4	1	4	4	4	4	2	4	1	4	3	3	2	4	4	1	4	4	3	4	1	3	3	4	4	4	3	1	2	2	2	1	3	1	1
				1	1	1	4	1	1	2	1	1	2	4	2	3	4	3	3	3	2	3	4	2	3	3	1	1	1	3	3	1	4	1	2	2	4	1	3	1	1	4	1	1	4	3	1	1	3
				2	4	2	3	1	4	3	4	4	2	2	1	3	2	4	3	2	4	1	4	3	3	4	4	4	1	3	2	1	4	4	4	4	1	3	4	1	3	2	4	1	3	3	4	1	1
				1	1	1	2	4	1	1	1	1	1	1	4	2	2	4	4	2	4	1	3	4	4	4	4	1	1	1	3	1	3	1	3	3	3	4	4	1	4	1	4	2	3	1	3	4	2
				4	2	4	4	1	1	1	2	2	3	2	1	3	3	1	1	4	2	4	2	4	3	3	4	3	3	1	1	3	3	3	1	4	2	2	3	2	2	3	1	3	2	1	1	4	2
				4	3	1	2	1	3	1	2	3	2	1	3	1	1	4	3	3	3	3	2	2	4	3	1	3	1	2	1	2	1	4	4	3	3	2	1	3	4	1	4	3	4	1	4	1	4
				4	1	3	4	2	4	2	3	4	4	1	3	1	2	3	3	2	4	1	4	3	4	3	1	3	3	1	1	4	4	4	4	1	1	4	1	3	2	3	1	4	3	2	4	1	1
				4	2	2	1	4	3	1	4	2	3	1	3	3	4	1	1	2	1	2	2	3	4	1	3	1	1	4	2	4	4	4	4	1	2	2	2	1	4	3	3	1	1	4	3	3	1
				2	3	3	4	3	3	3	1	4	3	3	4	4	1	4	3	2	3	1	3	2	3	4	2	1	4	4	3	1	3	2	3	4	4	2	3	1	3	2	3	4	4	1	4	1	2
				2	4	1	4	3	3	1	3	1	3	3	1	4	1	1	2	4	1	2	1	3	1	2	2	1	2	2	2	2	3	4	4	4	3	3	1	3	1	2	1	3	2	1	1	1	3
				4	2	4	3	4	3	1	3	1	3	3	1	3	4	3	1	1	4	1	4	3	4	4	3	3	3	4	1	1	4	1	4	3	1	1	3	3	3	4	4	3	1	3	3	4	3
				3	4	3	2	4	2	2	2	3	2	3	1	3	1	4	1	4	1	3	4	1	2	1	4	3	1	2	4	4	3	2	1	4	1	3	2	4	2	3	3	3	2	3	3	4	4
				4	1	3	4	3	1	3	2	2	2	4	3	3	1	4	2	1	1	2	1	1	1	4	4	4	1	3	3	2	2	4	2	4	4	4	4	1	1	2	1	4	4	1	4	3	3
				1	1	4	4	2	1	2	2	1	4	4	2	4	1	1	1	4	2	3	4	1	3	4	3	2	3	4	3	3	4	2	1	3	4	1	3	4	3	3	3	3	1	1	4	1	2
				1	4	1	2	2	4	4	4	1	4	2	1	3	3	4	3	4	4	1	4	1	3	3	2	1	1	3	3	3	1	1	1	4	4	2	3	3	1	2	3	3	3	1	4	3	3
				2	3	4	1	1	3	4	1	3	4	4	3	4	1	3	2	4	4	3	1	3	3	4	4	4	3	3	2	1	3	2	3	1	3	3	4	4	2	4	1	1	4	3	4	4	3
				3	4	3	2	1	1	1	4	1	1	4	3	1	3	4	1	4	4	3	3	2	2	3	2	2	4	1	4	1	4	2	4	4	1	1	4	4	4	3	1	1	1	4	3	3	2
				4	1	1	3	2	3	4	3	1	1	4	3	3	3	1	1	1	3	3	1	4	2	1	4	3	3	3	1	1	4	1	2	3	2	4	1	3	4	2	2	2	1	1	2	1	2
				1	2	1	1	2	1	1	3	3	2	1	2	4	2	2	3	3	2	3	4	1	3	2	4	4	4	4	1	3	1	4	3	1	2	3	4	3	2	1	3	2	3	4	4	1	2
				1	1	4	3	3	2	4	2	1	4	4	2	3	4	4	4	3	4	2	3	1	4	1	4	1	1	1	2	4	3	3	2	4	1	1	4	2	2	4	3	3	4	1	1	1	4
				2	2	3	2	3	1	2	4	1	2	4	1	1	1	4	3	1	4	3	1	4	3	1	1	3	4	2	3	4	1	2	3	3	1	1	1	2	1	4	1	3	2	3	2	3	2
				1	4	1	1	2	2	3	4	4	1	1	2	4	3	4	4	4	1	2	2	2	3	1	2	3	3	3	2	1	2	1	1	4	3	3	1	4	1	3	3	3	4	3	4	1	3
				3	4	4	4	4	1	2	1	4	1	3	4	3	4	1	4	4	1	4	3	1	4	1	1	2	1	2	1	4	1	1	2	1	2	3	2	3	1	1	1	3	1	4	3	1	4
				2	4	1	4	4	2	1	3	3	4	3	1	3	4	4	2	3	4	2	4	1	1	2	4	4	1	1	4	1	1	1	2	3	3	3	2	2	3	3	4	1	3	1	1	1	3
				1	2	1	1	1	3	3	3	4	3	3	1	3	3	1	4	1	1	3	1	4	1	3	2	4	4	4	3	1	1	1	4	3	3	1	1	1	1	4	1	2	4	4	4	4	3
				2	1	4	1	4	4	3	4	4	3	4	4	3	4	1	3	3	4	1	3	4	1	4	2	4	2	1	4	1	4	2	3	4	4	4	3	4	3	1	1	3	4	3	1	4	3
				3	4	2	4	4	4	2	1	2	2	3	4	4	2	2	1	1	2	3	2	4	1	3	1	3	1	4	1	3	1	1	2	3	2	4	4	3	2	3	1	1	1	1	1	1	1
				1	1	2	1	1	3	4	4	4	3	1	3	1	3	3	1	2	4	1	1	2	3	4	4	2	3	4	4	3	4	1	3	4	1	2	4	3	3	1	4	3	3	3	1	1	1
				4	2	3	4	1	2	4	2	1	1	3	2	3	3	1	1	2	4	3	4	1	4	4	3	3	4	4	2	2	4	3	1	1	4	1	3	4	2	4	4	1	3	4	1	4	4
				3	2	4	3	1	4	2	4	4	2	3	1	1	4	2	4	4	1	3	3	4	4	1	4	4	1	3	2	1	1	4	3	4	3	4	1	2	1	2	4	4	1	3	1	1	3
				1	1	1	2	2	4	4	1	1	1	3	4	3	4	4	4	3	2	1	1	3	3	4	3	1	2	2	3	3	3	1	3	1	3	1	3	1	1	4	1	1	3	1	3	4	4
				3	3	3	3	1	1	3	1	2	2	1	3	1	4	4	4	3	3	4	3	1	4	1	4	2	3	1	4	2	1	4	4	4	4	1	1	4	4	1	4	4	4	1	4	2	3
				4	2	1	3	4	1	1	1	3	1	1	1	1	1	1	2	3	3	4	4	1	2	4	4	2	4	3	1	4	3	3	4	4	3	2	1	4	4	3	1	2	1	3	1	2	3
				1	4	3	4	1	4	4	2	2	2	2	3	4	1	1	3	4	1	1	2	1	1	2	3	1	2	2	4	4	1	2	3	4	1	4	4	1	4	3	3	2	1	4	4	3	4
				1	2	2	3	1	4	2	3	2	4	1	1	2	1	1	1	1	1	2	4	3	4	4	1	1	3	3	4	2	3	1	4	1	1	1	1	1	1	2	2	1	2	4	3	2	4
				4	4	1	1	4	4	1	2	4	4	4	1	3	2	4	1	3	3	4	1	1	1	1	4	4	1	1	2	1	3	1	4	3	1	2	4	3	1	4	3	1	4	1	3	3	3
				3	1	4	3	3	4	1	3	3	2	1	3	4	1	4	4	1	3	1	3	1	4	2	3	4	1	1	1	2	3	3	1	2	4	4	4	4	1	4	1	3	2	4	1	4	1
				1	3	3	2	3	3	4	4	3	1	4	1	4	2	1	4	3	4	4	4	4	1	1	3	4	4	3	4	2	2	3	3	4	1	2	4	4	4	4	1	1	4	1	1	1	4
				1	4	2	1	2	1	4	4	1	3	1	1	3	3	4	4	4	4	4	1	3	2	4	4	1	1	3	1	1	1	3	1	1	1	1	4	3	3	3	3	3	4	3	2	3	1
				3	2	2	1	4	4	1	1	3	2	1	1	4	1	3	4	1	1	4	4	4	2	4	2	1	3	2	1	1	4	2	1	3	1	4	2	4	4	3	1	1	3	4	3	1	1
				1	2	1	4	2	4	4	1	4	4	4	4	4	2	1	4	3	4	1	4	4	3	3	3	3	2	1	4	3	1	1	4	4	4	1	3	4	3	2	1	4	2	3	1	2	4
				3	4	1	1	2	2	1	1	1	1	1	3	4	3	1	4	1	2	2	2	4	2	4	4	4	2	2	1	1	4	1	1	1	1	4	4	1	2	1	3	4	1	1	4	3	3
				4	4	1	4	1	1	2	4	3	4	1	2	3	4	1	2	4	3	3	4	1	1	1	1	4	4	4	3	2	4	4	2	2	2	3	4	3	2	4	3	4	3	1	1	2	3
				2	3	2	3	1	3	2	4	4	2	1	3	4	3	3	1	2	1	4	4	3	4	2	1	4	3	4	1	1	3	1	2	4	4	1	4	3	2	1	3	2	3	1	4	1	1
				3	3	1	4	4	3	4	3	3	3	1	3	1	4	1	4	3	4	3	4	1	1	4	4	1	3	1	3	2	4	3	4	4	2	3	4	1	3	4	4	2	4	2	4	4	2
				3	2	1	4	4	3	1	1	4	4	4	4	3	1	4	2	4	3	3	1	4	1	3	3	3	1	1	3	1	1	1	1	3	3	4	1	4	3	1	1	3	4	2	3	4	2
				2	4	3	1	1	4	4	2	1	4	3	2	1	2	2	3	3	2	4	3	4	3	4	3	2	3	3	1	4	3	1	4	4	2	3	4	2	1	4	1	4	1	3	4	3	4
				1	1	4	4	1	1	3	3	4	4	1	4	1	1	3	2	2	3	3	1	1	4	4	1	4	3	4	4	2	2	2	1	2	4	4	1	4	1	1	2	3	4	3	1	4	3
				1	3	1	4	4	4	3	4	3	3	4	4	4	2	1	1	2	2	4	4	4	2	2	1	3	3	2	1	1	1	1	3	1	2	2	1	4	4	3	3	2	1	1	2	1	1
				2	3	4	4	1	3	1	1	3	3	1	2	4	1	3	1	1	1	1	4	1	4	2	2	3	1	4	3	4	1	1	4	1	2	4	2	3	4	1	4	2	3	4	4	3	2
				3	1	3	1	4	1	4	1	2	1	2	2	4	2	1	1	4	3	4	1	4	3	1	4	3	1	3	1	1	4	3	3	3	4	1	3	4	1	1	1	4	4	4	4	4	3
				2	4	2	2	4	1	2	4	3	2	3	4	1	1	3	1	4	1	1	1	3	4	1	2	1	3	4	2	1	1	3	3	1	3	2	2	4	4	4	3	1	4	2	4	4	4
				1	2	4	1	2	2	3	2	3	2	1	3	1	4	3	3	1	4	4	1	4	3	4	4	1	3	4	1	3	4	2	3	4	4	4	4	3	2	3	3	1	2	3	1	3	4
				4	3	4	1	1	1	3	1	3	1	3	2	4	3	1	1	2	1	4	3	4	1	2	1	1	4	1	4	3	2	1	2	4	1	4	4	3	3	3	1	2	4	1	4	4	4
				1	1	1	2	1	4	1	2	2	3	1	3	1	2	3	1	4	1	3	1	3	1	3	3	2	4	4	2	4	3	2	2	1	4	1	1	2	1	2	1	2	2	1	1	4	1
				3	4	1	1	3	3	4	4	3	3	4	3	4	4	2	1	1	1	4	4	3	4	2	1	2	3	4	3	4	3	4	4	2	1	1	1	4	4	4	1	1	4	1	2	3	4
				4	4	3	2	3	3	1	2	4	4	1	2	3	1	1	1	2	1	1	2	1	1	3	1	3	4	1	2	2	3	3	1	3	2	3	3	4	4	1	4	3	2	3	4	4	1
				3	4	3	2	1	3	3	2	3	1	2	4	3	3	4	1	2	1	4	4	2	4	3	1	1	4	4	4	1	3	4	3	3	1	2	4	4	2	3	3	1	1	3	1	4	3
				3	1	3	1	4	2	4	2	1	1	1	4	4	2	1	2	4	3	3	3	1	2	4	4	4	1	4	4	1	4	4	3	4	1	1	3	3	4	3	1	2	4	1	2	1	3
				4	2	4	3	2	4	1	2	2	3	4	3	2	4	1	4	4	2	1	4	1	1	3	1	3	3	4	2	4	3	4	2	1	3	1	4	1	1	3	2	1	3	1	3	3	4
				2	1	4	1	3	1	3	2	1	1	3	4	4	3	2	1	1	4	3	2	1	1	1	3	1	1	2	4	1	4	2	4	3	4	1	3	1	4	2	1	1	3	1	3	4	1
				1	3	3	3	3	4	4	1	1	3	1	3	4	4	1	3	1	1	3	3	2	3	3	3	3	3	1	4	2	1	1	4	2	3	2	4	4	3	3	2	1	3	4	4	3	1
				4	4	1	3	4	4	3	2	1	1	4	2	4	4	3	1	4	1	2	1	3	4	1	3	1	2	2	4	4	1	4	3	4	1	3	4	2	1	4	1	4	1	2	3	2	1
				1	4	4	2	1	2	2	3	3	3	4	4	3	4	1	1	2	1	4	3	2	3	2	3	4	3	1	1	1	4	2	1	4	4	4	1	1	1	4	2	4	4	4	4	2	2
				3	1	1	1	2	4	2	2	3	3	1	4	3	1	4	4	1	4	1	3	4	3	3	4	4	3	1	2	1	2	1	2	3	3	3	4	3	2	2	1	3	2	4	3	4	1
				4	2	4	1	1	2	4	1	1	3	1	1	3	4	3	3	4	3	2	2	4	4	3	4	1	1	2	4	3	2	2	3	1	4	4	3	4	2	3	4	3	4	1	1	3	1
				2	3	1	4	3	3	3	3	4	1	2	3	1	2	3	3	1	3	4	3	3	2	3	3	1	4	1	2	2	1	4	4	3	4	1	1	1	1	3	1	1	4	4	4	4	4
				1	2	4	2	2	1	4	3	3	1	2	2	1	1	4	2	4	1	1	3	1	2	1	3	3	3	3	2	4	2	4	4	1	3	4	4	1	4	2	1	1	2	1	3	2	4
				1	1	2	3	4	3	2	4	2	3	2	2	2	2	3	4	3	4	1	3	1	3	4	2	4	1	1	4	3	1	1	4	2	1	1	1	4	4	3	1	4	1	4	1	1	1
[truncated: 3,009 more rows]
[truncated: 955 more columns]

## Sheet: OR 
			Bin	Frequency	Probability
	2.08301		1.495	0	0
	1.9529		1.5	0	0
	2.0131		1.505	0	0
	1.9784		1.51	0	0
	1.95297		1.515	0	0
	1.83931		1.52	0	0
	1.90591		1.525	0	0
	2.05924		1.53	0	0
	1.95073		1.535	0	0
	2.06977		1.54	0	0
	2.08425		1.545	0	0
	1.84436		1.55	0	0
	2.0784		1.555	0	0
	1.94664		1.56	0	0
	1.86605		1.565	0	0
	1.9185		1.57	0	0
	1.81911		1.575	0	0
	2.14877		1.58	1	0.001
	2.17986		1.585	0	0
	1.91894		1.59	0	0
	1.96747		1.595	0	0
	1.98031		1.6	0	0
	1.99234		1.605	0	0
	1.9604		1.61	0	0
	2.01142		1.615	0	0
	2.06111		1.62	0	0
	2.06408		1.625	1	0.001
	2.06479		1.63	0	0
	1.89399		1.635	0	0
	2.04738		1.64	0	0
	2.04276		1.645	1	0.001
	1.93327		1.65	0	0
	1.8973		1.655	0	0
	2.22635		1.66	0	0
	1.90631		1.665	0	0
	2.08721		1.67	1	0.001
	2.04973		1.675	0	0
	1.92685		1.68	0	0
	1.97761		1.685	0	0
	1.89637		1.69	0	0
	2.03084		1.695	1	0.001
	1.83188		1.7	0	0
	2.11456		1.705	3	0.003
	2.04299		1.71	0	0
	2.09225		1.715	0	0
	1.99677		1.72	1	0.001
	2.18086		1.725	0	0
	1.93749		1.73	2	0.002
	1.90424		1.735	2	0.002
	1.94532		1.74	3	0.003
	1.94327		1.745	2	0.002
	1.95073		1.75	2	0.002
	2.12079		1.755	2	0.002
	2.06597		1.76	1	0.001
	1.98635		1.765	4	0.004
	2.06874		1.77	3	0.003
	2.06094		1.775	1	0.001
	2.0146		1.78	5	0.005
	1.92255		1.785	2	0.002
	2.1544		1.79	3	0.003
	1.8918		1.795	2	0.002
	2.08534		1.8	1	0.001
	1.95618		1.805	6	0.006
	1.73557		1.81	5	0.005
	1.8424		1.815	7	0.007
	1.92544		1.82	7	0.007
	1.96126		1.825	9	0.009
	2.11628		1.83	10	0.01
	1.70473		1.835	8	0.008
	1.74334		1.84	5	0.005
	1.98813		1.845	15	0.015
	2.20326		1.85	10	0.01
	1.98774		1.855	11	0.011
	1.8987		1.86	11	0.011
	1.84856		1.865	10	0.01
	1.93574		1.87	17	0.017
	1.92923		1.875	11	0.011
	2.05254		1.88	13	0.013
	2.24376		1.885	14	0.014
	2.08963		1.89	15	0.015
	2.05153		1.895	23	0.023
	1.89236		1.9	19	0.019
	2.10467		1.905	18	0.018
	1.98951		1.91	11	0.011
	1.98487		1.915	19	0.019
	1.85996		1.92	18	0.018
	1.81711		1.925	18	0.018
	1.91434		1.93	14	0.014
	1.96276		1.935	19	0.019
	2.09146		1.94	17	0.017
	1.85975		1.945	16	0.016
	1.80928		1.95	16	0.016
	1.57788		1.955	10	0.01
	1.82776		1.96	14	0.014
	2.19731		1.965	13	0.013
	1.96678		1.97	20	0.02
	2.09809		1.975	14	0.014
	1.86176		1.98	12	0.012
	1.85561		1.985	28	0.028
	1.9995		1.99	23	0.023
	2.12099		1.995	18	0.018
	2.22153		2	8	0.008
	1.95325		2.005	7	0.007
	1.85316		2.01	16	0.016
	2.16984		2.015	24	0.024
	2.02489		2.02	19	0.019
	1.96562		2.025	11	0.011
	2.08448		2.03	14	0.014
	2.01431		2.035	13	0.013
	2.06305		2.04	12	0.012
	1.93646		2.045	12	0.012
	2.08604		2.05	20	0.02
	1.88246		2.055	15	0.015
	2.26046		2.06	12	0.012
	2.08034		2.065	15	0.015
	1.88146		2.07	13	0.013
	1.9902		2.075	12	0.012
	1.85075		2.08	13	0.013
	2.16507		2.085	12	0.012
	2.05963		2.09	12	0.012
	2.09262		2.095	8	0.008
	1.89927		2.1	7	0.007
	2.0236		2.105	8	0.008
	2.08833		2.11	4	0.004
	1.98101		2.115	6	0.006
	1.98059		2.12	11	0.011
	1.82128		2.125	10	0.01
	1.98806		2.13	7	0.007
	1.87193		2.135	8	0.008
	1.82602		2.14	7	0.007
	1.80749		2.145	7	0.007
	1.93224		2.15	6	0.006
	1.87717		2.155	4	0.004
	2.09111		2.16	3	0.003
	2.01864		2.165	2	0.002
	2.0488		2.17	5	0.005
	1.8904		2.175	4	0.004
	2.21195		2.18	5	0.005
	1.89299		2.185	2	0.002
	1.79364		2.19	0	0
	1.91702		2.195	4	0.004
	1.97876		2.2	3	0.003
	1.64117		2.205	3	0.003
	1.87424		2.21	2	0.002
	1.90801		2.215	1	0.001
	1.86435		2.22	0	0
	1.81832		2.225	1	0.001
	2.00025		2.23	4	0.004
	2.0459		2.235	2	0.002
	2.0096		2.24	1	0.001
	1.91763		2.245	1	0.001
	2.07253		2.25	1	0.001
	2.0668		2.255	1	0.001
	1.74124		2.26	1	0.001
	2.00668		2.265	2	0.002
	1.98902		2.27	0	0
	1.96399		2.275	1	0.001
	1.96481		2.28	0	0
	1.88231		2.285	1	0.001
	2.02563		2.29	0	0
	1.84983		2.295	0	0
	1.8267		2.3	2	0.002
	1.99154		2.305	1	0.001
	1.88364		2.31	1	0.001
	2.04546		2.315	0	0
	1.92733		2.32	1	0.001
	2.0603		2.325	0	0
	2.05426		2.33	0	0
	1.8343		2.335	1	0.001
	1.9823		2.34	0	0
	1.77543		2.345	0	0
	1.76836		2.35	0	0
	1.94825		2.355	1	0.001
	2.01029		2.36	0	0
	1.8474		2.365	0	0
	1.95803		2.37	0	0
	2.01489		2.375	0	0
	1.98088		2.38	0	0
	2.12267		2.385	0	0
	1.82852		2.39	0	0
	1.9374		2.395	1	0.001
	1.82373		2.4	0	0
	1.93597		2.405	0	0
	2.0621		2.41	0	0
	1.98474		2.415	0	0
	1.89269		2.42	0	0
	1.87676		2.425	0	0
	1.77608		2.43	0	0
	1.94692		2.435	0	0
	1.8053		2.44	0	0
	1.86998		2.445	0	0
	2.01801		2.45	0	0
	1.85999		2.455	0	0
	2.01007		2.46	0	0
	1.91359		2.465	0	0
	1.92213		2.47	0	0
	1.94647		2.475	0	0
	2.013		2.48	1	0.001
	2.07791		2.485	0	0
	1.86905		2.49	0	0
	1.98059		2.495	0	0
	1.92369		2.5	0	0
	2.13317
	1.98661
	2.045
	1.80811
	1.91181
	1.91759
	2.0343
	1.76103
	1.91439
	2.02108
	1.89612
	2.07376
	1.85953
	1.93248
	1.90447
	1.93864
	1.97508
	1.84088
	2.1034
	2.23229
	1.86867
	1.89189
	1.84337
	2.03174
	1.98475
	1.84128
	1.89729
	1.77549
	2.22913
	2.06679
	2.09062
	2.06603
	1.94125
	1.93596
	1.86412
	1.90093
	1.85282
	1.73775
	1.91999
	1.87995
	1.74644
	1.91283
	1.86011
	1.87752
	1.99056
	2.07133
	2.13822
	1.94121
	1.90269
	1.8831
	1.92704
	2.23031
	1.90283
	2.05417
	1.84186
	1.97735
	1.93819
	1.85596
	2.04664
	2.15312
	1.86118
	1.90524
	1.70391
	1.9813
	2.01082
	2.13348
	2.19331
	2.09771
	2.17844
	1.96824
	1.89328
	2.12755
	1.86934
	2.03608
	1.76161
	2.16537
	2.13171
	1.86645
	1.84265
	1.96662
	1.92536
	1.89297
	1.89821
	1.97686
	1.92177
	1.97135
	1.91291
	1.9973
	2.15863
	1.98891
	1.83803
	1.62384
	1.88611
	1.84934
	1.89444
	1.69488
	2.11683
	1.82483
	1.85626
	2.1047
	1.66684
	1.83795
	1.9345
	1.81823
	2.20322
	2.04112
	2.1425
	2.14778
	2.14874
	2.12
	1.95646
	1.93852
	1.99529
	1.81493
	2.06087
	1.95613
	1.97574
	2.07071
	1.9179
	1.87831
	1.89493
	1.9747
	2.0884
	1.99466
	1.91466
	1.98738
	1.88613
	1.92088
	2.05591
	2.0361
	1.86791
	1.98558
	1.98577
	1.88739
	1.86231
	1.95904
	1.77925
	2.13864
	2.11425
	1.86402
	1.94379
	1.98122
	2.10436
	1.88162
	1.88546
	1.91044
	2.06846
	1.91953
	2.02356
	2.00972
	2.03748
	2.01078
	2.01559
	1.99187
	1.75267
	2.08226
	2.06312
	1.85043
	2.20397
	1.81065
	2.17101
	2.03236
	1.91062
	1.91581
	2.19498
	1.99312
	1.98412
	1.96153
	2.03777
	2.08164
	2.12992
	2.05185
	2.17107
	2.07365
	2.03304
	1.93
	2.01593
	2.01214
	2.0217
	1.7638
	1.96855
	2.01766
	2.08287
	1.94094
	1.92467
	1.84469
	1.99443
	1.87221
	2.03591
	1.89811
	1.96598
	2.00107
	1.88584
	1.87269
	1.91587
	1.93027
	2.10983
	1.90705
	1.88983
	1.90761
	2.14196
	2.03194
	2.0367
	1.82542
	1.9092
	1.9962
	2.11295
	1.89027
	1.8424
	2.0073
	1.89389
	1.98966
	2.05492
	1.90305
	1.91767
	1.92944
	2.07713
	1.91224
	1.9709
	1.98372
	1.9181
	2.07603
	1.87808
	2.01602
	1.98786
	2.10075
	1.86382
	2.12578
	2.02816
	2.0908
	1.81206
	2.11581
	1.73378
	2.01833
	2.00641
	2.01791
	1.98025
	2.0308
	1.93371
	2.0118
	1.85025
	2.01042
	2.05752
	1.85399
	1.88677
	1.97296
	1.86863
	2.12305
	2.1609
	2.12742
	2.16942
	1.94561
	1.87738
	2.00914
	1.80378
	2.02158
	2.14703
	2.12142
	1.8332
	1.97846
	2.03284
	2.13549
	1.95523
	2.07013
	2.0963
	1.86597
	2.06065
	1.78399
	2.09057
	1.88025
	1.94032
	1.89876
	1.99228
	2.04982
	1.98856
	1.80455
	2.16184
	1.91401
	2.08406
	1.93309
	1.97782
	2.17495
	1.87517
	2.00479
	1.89119
	1.82681
	1.88419
	2.07066
	2.19067
	1.90227
	1.8906
	1.87836
	1.95639
	2.12953
	1.8887
	1.75334
	2.13572
	1.91381
	2.01023
	2.03232
	2.13558
	1.99547
	1.98757
	2.07591
	1.97408
	1.91722
	1.96679
	1.97167
	1.90567
	1.87336
	1.83859
	2.04032
	2.00697
	2.04657
	2.05006
	1.96428
	1.96549
	1.85192
	2.06569
	1.89705
	2.0676
	1.9209
	2.06665
	1.84207
	1.98331
	1.93483
	1.96942
	1.7648
	1.87956
	1.91086
	1.90058
	2.02574
	2.15565
	1.88663
	1.90718
	1.97111
	2.08403
	1.78579
	2.12493
	1.94522
	1.96459
	2.01787
	2.09643
	1.92649
	1.97012
	1.89577
	2.27317
	1.94915
	1.86827
	1.81786
	1.97699
	2.02483
	2.05583
	2.03335
	1.93641
	2.17941
	1.99105
	2.08322
	1.93352
	1.78618
	2.14305
	1.83087
	1.92235
	2.0154
	1.98564
	1.94321
	1.94543
	1.99359
	1.88251
	1.97031
	1.98963
	1.83206
	2.07155
	1.82457
	1.76616
	1.96091
	2.04716
	2.03053
	1.90144
	2.07533
	1.76895
	2.22782
	2.07634
	1.97475
	1.96975
	1.93486
	1.95814
	1.86559
	2.04476
	2.12851
	1.75671
	1.94271
	1.9239
	1.89923
	1.81035
	1.9015
	2.02039
	1.93232
	1.80077
	1.97254
	2.11466
	1.98094
	1.99316
	1.9894
	1.98229
	2.1321
	2.08651
	1.84739
	1.85692
	2.0449
	2.09757
	1.88736
	1.98661
	1.80063
	1.81153
	1.93669
	2.20556
	1.83498
	1.88973
	2.06214
	1.8942
	1.82011
	1.96902
	1.97012
	2.13951
	2.00237
	1.92934
	1.93405
	1.97723
	1.84264
	1.89986
	1.89624
	2.02861
	1.85989
	2.05176
	1.98949
	2.02428
	1.92041
	2.05502
	1.98053
	1.89119
	2.1934
	2.29727
	1.88906
	2.15484
	2.02578
	1.87347
	2.02714
	2.28372
	1.73219
	2.14309
	1.78255
	2.05972
	2.39347
	1.88899
	1.92296
	1.92457
	1.84528
	1.893
	2.02547
	1.85481
	2.01903
	1.84145
	1.95278
	2.11816
	1.83347
	1.93703
	2.00539
	2.01961
	2.01088
	1.98358
	1.95316
	1.9229
	1.72871
	2.04911
	2.01223
	2.01448
	2.02775
	2.05334
	2.18183
	1.95818
	1.94567
	1.8321
	2.04377
	2.12042
	1.99411
	1.94139
	2.01096
	1.84752
	2.01957
	2.10673
	2.09838
	2.00873
	2.0586
	1.79164
	1.98209
	2.14705
	1.96831
	1.90423
	2.00881
	2.1341
	2.03723
	1.90319
	1.90291
	1.91136
	2.00377
	2.01983
	2.25771
	1.86477
	1.70352
	2.04687
	1.8849
	2.05124
	1.92234
	2.29812
	2.05042
	1.85579
	2.04753
	1.99815
	1.89274
	1.8204
	1.88096
	1.94149
	2.02955
	1.92826
	2.05253
	1.89687
	2.11747
	1.96765
	2.19735
	2.31841
	1.94626
	2.03664
	1.91734
	1.95721
	1.85437
	1.72722
	1.94449
	2.30652
	1.82567
	2.00559
	2.13459
	1.95597
	2.0796
	2.04919
	1.97008
	1.8799
	1.90473
	1.98499
	2.03733
	2.14209
	2.03265
	1.93747
	1.93479
	2.16534
	2.06243
	1.87246
	1.89115
	2.20511
	1.86076
	2.14237
	2.08516
	1.91817
	2.01733
	1.84038
	2.06661
	1.80348
	2.01399
	1.96816
	2.01172
	1.9423
	2.0789
	1.82192
	1.92602
	1.94579
	2.08208
	1.96517
	1.81171
	1.8961
	1.9629
	1.99294
	2.04777
	2.08927
	1.94438
	1.99235
	1.89294
	2.11539
	1.89875
	2.10053
	1.89805
	1.95299
	1.93152
	1.93856
	2.1529
	1.88393
	1.84034
	2.12155
	1.86894
	2.24589
	2.0043
	1.74513
	1.85788
	2.12767
	1.95852
	1.84975
	1.86994
	1.81888
	2.00892
	1.87541
	1.89091
	1.82619
	1.71645
	2.07076
	2.076
	1.93518
	2.10259
	2.11881
	2.09276
	2.08521
	2.02891
	1.93198
	1.88795
	1.96126
	1.89751
	2.10249
	2.03081
	2.04649
	2.01335
	2.01563
	1.91313
	2.05894
	1.84575
	2.04456
	1.98304
	2.11718
	1.93503
	1.91455
	2.07026
	2.04827
	1.92408
	2.11435
	1.97125
	2.17826
	2.10768
	1.91997
	2.06894
	1.98979
	2.10984
	1.94739
	1.91491
	2.00263
	2.03552
	1.81185
	1.99882
	1.9911
	1.86959
	1.95104
	2.0529
	1.82478
	1.90482
	2.04016
	1.82994
	1.90891
	1.90099
	1.77458
	2.07082
	2.08334
	2.06467
	2.04966
	1.87113
	2.11707
	1.78822
	2.04361
	1.94633
	1.8802
	1.85009
	2.00859
	2.13616
	2.17295
	1.98961
	2.13263
	2.0245
	2.11224
	2.05022
	2.06838
	2.05868
	1.80627
	2.00697
	1.82417
	2.25181
	2.11681
	1.79695
	1.9163
	1.94155
	2.06465
	1.96549
	1.98414
	1.9304
	1.89093
	2.19747
	1.95992
	2.23677
	1.98064
	2.09734
	1.88269
	1.87493
	2.22992
	1.82821
	2.05608
	2.0172
	1.92009
	1.96551
	1.94541
	1.9819
	2.08591
	1.8012
	1.81585
	2.02952
	2.11838
	1.83532
	1.94323
	2.02862
	1.97887
	2.02966
	2.01544
	2.14721
	1.94065
	2.2634
	1.98436
	1.9835
	1.93387
	1.92896
	1.8852
	2.00507
	2.04995
	2.07965
	1.96217
	2.04181
	2.15962
	2.03624
	2.04478
	2.4788
	1.99385
	1.86726
	1.84537
	1.84114
	2.01527
	2.07554
	1.98657
	1.85407
	1.90247
	1.93128
	2.02473
	2.04713
	2.33255
	1.96991
	2.17525
	2.05649
	1.77565
	2.01389
	1.98322
	2.14499
	1.86669
	2.0896
	2.35132
	1.92898
	2.05319
	1.92716
	1.91272
	1.87574
	1.91603
	2.02649
	1.92074
	1.96592
	2.01398
	1.91348
	2.00861
	2.07165
	1.94992
	1.86849
	1.87018
	1.9927
	1.92372
	1.96015
	1.87085
	1.73777
	2.30387
	2.13053
	1.90714
	2.06123
	2.03831
	2.07673
	2.12375
	2.01077
	1.93847
	1.9536
	1.95609
	1.90427
